# Supplementary material for: Spatial variation in gene expression of Tasmanian devil facial tumors despite minimal host transcriptomic response to infection
Source: BMC Genomics. 2021 Sep 27;22:698. doi: 10.1186/s12864-021-07994-4 (PMC8477496; doi:10.1186/s12864-021-07994-4)
Supplement: Supplementary file 8 — Additional file 8 S8 File. .xlsx file containing tables of gene lists for all differential expression contrasts. [file 12864_2021_7994_MOESM8_ESM.xlsx]

## Sheet: All.DFTD-vs-Lip
Gene	logFC	logCPM	F	PValue	FDR
ENSSHAG00000010508	-14.9017457777374	6.80544407015313	2916.06553773223	1.69583900763053e-47	2.51102881859852e-43
ADGRF4	-14.2726100124921	6.20256739256268	2523.41534256756	6.90124302858712e-46	5.10933527621447e-42
ENSSHAG00000005903	-7.21004770817985	7.26425872513269	1804.48707706425	3.56450699305203e-42	1.75932183487071e-38
FAT2	-12.9133698705038	5.97468074175723	1774.37264612144	5.4642268726726e-42	2.02272018259158e-38
ENSSHAG00000009553	14.5240638498861	5.61652793826037	2046.01286717058	9.24513195454605e-42	2.73785337701927e-38
ENSSHAG00000019741	-13.432119087945	6.63678191728437	1646.58397770357	3.63442504113778e-41	8.96915526402118e-38
ENSSHAG00000013559	-15.0101003076048	7.81554672774605	1574.21869673842	1.13335776356763e-40	2.39737548644942e-37
ENSSHAG00000017554	-12.8011601672313	5.35412640241116	1501.04093889482	3.77338190741437e-40	6.98405823788557e-37
ENSSHAG00000014808	-13.201284603212	5.07146337685985	1409.33680388244	1.85036616275459e-39	3.04426353021192e-36
ENSSHAG00000015610	-13.2568620479712	5.72816339364628	1373.72173819065	3.52531682451034e-39	4.97131397623575e-36
BICDL2	-13.2670285472992	7.47644548811324	1371.18584009962	3.6931487633277e-39	4.97131397623575e-36
LYPD6B	-11.5047292345585	3.95783733078143	1365.29692188074	4.11568191110507e-39	5.07840850481106e-36
SOX21	-12.9179763808874	4.80838681060621	1354.22095344334	5.05192674655986e-39	5.75414456433168e-36
KLC3	-12.4545719853055	5.14389389534326	1349.24462673864	5.54216412412184e-39	5.82339505960751e-36
CLIC3	-11.8547120879316	4.29314601844324	1345.89914706698	5.89929937827464e-39	5.82339505960751e-36
VSNL1	-12.5801006197899	4.07439816531464	1286.53188661791	1.83312030484339e-38	1.6964382721135e-35
CALML3	-13.8043777798843	9.21094178656389	1263.44297284792	2.88813254648829e-38	2.5155634479913e-35
MAL2	-12.4147176819425	5.03128334823908	1224.22067631876	6.36914270467665e-38	5.23932755711929e-35
ENDOU	-14.851087946604	8.5719446057115	1176.79596256679	1.71302953924405e-37	1.33499096776772e-34
KLK8	-14.3178868605147	7.72269867452166	1150.51096643087	3.04824022626026e-37	2.25676465151178e-34
TNS4	-13.2543718323842	7.37115603565683	1071.51960304979	1.87790319903791e-36	1.32410060324545e-33
GSDMA	-13.9563221253309	9.011306184854	1063.4663688401	2.14662503038197e-36	1.44477621931209e-33
S100A14	-7.36297964182555	9.07792750590925	1054.89923226605	2.62571076109569e-36	1.69038692345843e-33
CLCA2	-15.024717593127	7.85085333893539	1051.41994639972	3.0083667910334e-36	1.85603696145131e-33
ENSSHAG00000013982	-12.3108096983376	9.14500155158398	1005.95943244418	8.55873223041386e-36	5.06916592542952e-33
C2CD4D	-10.6113286794834	5.90614514252957	995.137272393179	1.18004816603842e-35	6.72037430558877e-33
SERPINB5	-12.7734909702755	9.14968427980274	980.691156659342	1.60968469558443e-35	8.82763010648839e-33
ENSSHAG00000020125	-11.091617639562	4.11967318536676	973.887200022889	1.91318996450835e-35	1.01173585015983e-32
PPP1R14C	-8.03750254830873	4.8842822023429	968.557374095812	2.19215329076876e-35	1.11928323366941e-32
ENSSHAG00000000317	-11.0297334408229	3.42140796807561	965.953003636036	2.34351817795126e-35	1.15668245536415e-32
ENOX2	5.31342145837445	7.0120366990702	957.55081590681	2.91023571096174e-35	1.39006000555518e-32
NET1	-6.74923285441739	7.76517624096736	951.187530228442	3.43309630807815e-35	1.58855803230353e-32
SH3YL1	-11.4684926693364	5.41410360078353	934.559722218686	5.67779693721461e-35	2.49217918583501e-32
ENSSHAG00000013383	-13.7058660621025	5.05075917826684	933.811834199579	5.7225698871068e-35	2.49217918583501e-32
TGM5	-13.9781764373189	5.93772615776587	924.803466864467	7.5016983292454e-35	3.17364706174676e-32
SDCBP2	-5.70556986854331	7.20719895263707	916.885817998175	8.52163600408902e-35	3.50499623090406e-32
TTC22	-15.1023867753951	5.76198762949036	2873.47452767018	1.32827018547572e-34	5.29088152190472e-32
RIPK4	-11.6499701169739	5.50019996973278	902.841107930414	1.35782736430323e-34	5.29088152190472e-32
TP63	-11.4788525379991	6.76097158048612	896.867059401109	1.59942916816674e-34	6.07249940847306e-32
ZNF750	-11.5380748713552	7.13563105634261	894.563072821954	1.70417259096626e-34	6.30842088860936e-32
ENSSHAG00000000063	-11.4788928543604	6.09368672719956	892.775870983181	1.79031420246438e-34	6.46565424290001e-32
PNPLA1	-11.870833424383	5.13183305331461	869.736030164335	3.33072262476329e-34	1.17423833106833e-31
CNP	4.05501223893892	7.63187366823936	864.153729100132	3.67839785487414e-34	1.2666520241191e-31
PTK6	-14.7732097265076	5.72847011069746	2695.414064769	3.9177450476911e-34	1.31841024820823e-31
DSG1	-13.1234052441494	10.4478945436149	857.899106851	4.3995549498157e-34	1.44764911426491e-31
DLX3	-11.7845561728789	5.11331727962251	850.560216485725	5.76612126760979e-34	1.82052407018123e-31
DUSP22	-3.52661407168874	6.40840241117534	848.454927208829	5.77866085625162e-34	1.82052407018123e-31
TMEM184A	-9.36343291080832	5.82519038134898	833.804996364605	9.42430800372194e-34	2.90720267939814e-31
RAB25	-11.0589594359068	8.40367202322999	829.149902555942	1.02735118686968e-33	3.10448755591415e-31
TMPRSS13	-11.3059007259089	6.42767443207221	829.864091724917	1.08100240433106e-33	3.20128052018599e-31
JUP	-3.618193697403	9.86772487272154	823.004995894798	1.22246187149742e-33	3.5492143002475e-31
PRSS27	-15.3744714304395	6.61448552115269	818.904963307343	1.49810618379157e-33	4.2658573583465e-31
TFAP2B	-12.0567793108083	6.03470351647515	816.842278024424	1.59373222459797e-33	4.45252699049474e-31
FOXN1	-11.7629674703034	3.74108841108453	810.312794162569	1.79092939821065e-33	4.91079474061205e-31
ANKK1	-12.2503357009389	5.55581836540421	804.881424359106	2.28829499133316e-33	6.16050617030367e-31
TNNT2	-8.17891208413765	7.98122630998962	797.775276162833	2.62613467535931e-33	6.86667714045231e-31
TMC4	-3.38271227605201	4.55328962167343	797.562873153635	2.64334839606795e-33	6.86667714045231e-31
ENSSHAG00000013304	-9.38088480249863	6.91098329377702	791.145195313548	3.48865528987202e-33	8.90629635812673e-31
TYRO3	-4.91778754276	6.06090683687831	787.677355006614	3.58924517117083e-33	9.00778868636043e-31
TMPRSS11F	-11.9216914010129	4.43458234472984	784.943134479535	3.98636557184673e-33	9.83768583705576e-31
ABAT	8.29502974881993	5.17743445751293	783.449660861063	4.13148995936927e-33	1.00286839062919e-30
ENSSHAG00000003434	12.6819516872738	4.38728301341142	780.675117939248	4.64750288716601e-33	1.10992863306883e-30
RSU1	2.6488534919356	6.49805238349372	777.234329359466	4.97800687172477e-33	1.1699896468195e-30
ENSSHAG00000016142	-12.215823463115	7.92570589449827	777.146958624968	5.40003604032647e-33	1.24934896326741e-30
DUOX1	-6.36349195655947	6.9859557364245	770.480345853381	6.16430493300464e-33	1.40422866373846e-30
KCNJ15	-11.9902085922494	4.42547331732007	760.798165670183	8.73480167987959e-33	1.95963952233299e-30
IL20RB	-10.112896135693	7.14225574618658	760.139661478296	9.27436731224813e-33	2.04963517600684e-30
LIMK2	-3.68816196088924	5.98511803674466	749.171349424437	1.22417589123257e-32	2.66564300315892e-30
HSDL2	-2.52348977639234	6.24020809689734	743.571496620407	1.47049065959387e-32	3.15558770965311e-30
ENSSHAG00000009886	-10.656939037215	6.06715148998203	742.049210620321	1.66954861343629e-32	3.53157233130731e-30
UGT1A1	-7.54302370934338	5.73695984797525	735.482888050368	1.98757894001275e-32	4.1450818823618e-30
KRTDAP	-13.6077655394289	11.3629146217113	732.335486102981	2.13266020167334e-32	4.38587494530238e-30
EIF2B4	-2.58927336845141	6.72171201773521	729.939318664494	2.31022143273918e-32	4.68595188418753e-30
RHOV	-11.4710639616718	5.41617230375868	729.771065908118	2.50739662813742e-32	5.01716511795011e-30
SERPINB7	-12.9627674329397	6.76291554621828	724.250960890038	3.01674072833805e-32	5.89757213786663e-30
ENSSHAG00000011378	-13.2691831735486	9.45378830323091	723.570648128255	3.02705127627381e-32	5.89757213786663e-30
RAPGEFL1	-8.58439673367071	7.40697836163167	718.682195983338	3.50554482010506e-32	6.73636989312139e-30
ENSSHAG00000002148	-12.3783611733828	6.74450093093984	719.436564424699	3.54857061973032e-32	6.73636989312139e-30
GRHL1	-11.9072611910914	6.89463209569973	715.835660031298	4.00944057256874e-32	7.51490969088929e-30
ENSSHAG00000004642	-10.2535677558597	9.80492073683434	710.878184906791	4.40348707407742e-32	8.15030413823305e-30
ENSSHAG00000005708	-11.7170373685128	5.43870481942121	706.772974465651	5.46587053025522e-32	9.99174628907272e-30
CERS3	-11.8908919006987	7.50083602485614	699.49505330171	7.02914605592005e-32	1.26927519085376e-29
MAP7	-4.83912323285136	6.17701581214913	695.164666496945	7.58683697703377e-32	1.35347343516794e-29
HOOK2	-2.64473627206428	4.8580284677212	694.483253430248	7.76995502702296e-32	1.36420916783715e-29
CEP170	4.71028460081372	5.82625017634665	694.258770229346	7.83128110124657e-32	1.36420916783715e-29
ENSSHAG00000015757	-2.92561684000134	5.78381068405618	687.866441927504	9.80599819272217e-32	1.6883420376702e-29
SLC18A1	-10.6866866402867	5.23767984335556	682.621223823771	1.27149070719697e-31	2.15352074240406e-29
ENSSHAG00000017367	-4.68382152067717	4.85174585381693	680.365890014278	1.27986645054067e-31	2.15352074240406e-29
FAM83G	-7.0145622654126	6.47376553769921	680.741529136049	1.30938381854706e-31	2.17843215744115e-29
ALOXE3	-12.2588903574316	6.47780851614854	681.054275246729	1.34436355345538e-31	2.21177679289043e-29
ENSSHAG00000009764	-13.9457186174422	9.09045322098249	677.748474986595	1.5126883492884e-31	2.46136004262784e-29
CROT	-4.09093287451585	6.94576369900115	674.688871318715	1.56857935601209e-31	2.52456027439902e-29
ENSSHAG00000002815	-11.7252744593369	5.26413903570485	670.540492778703	1.96005416158174e-31	3.12070128715493e-29
ENSSHAG00000014964	-13.0688371047965	12.135512277244	667.264279694654	2.05159410331618e-31	3.23169722210668e-29
DEGS2	-7.99979256865941	5.49543783869379	667.341163421376	2.15586195524842e-31	3.36019452330141e-29
MAP7D2	-10.0951904752733	4.95234785404666	666.737095018708	2.24954162872955e-31	3.46968363506233e-29
ENSSHAG00000014576	-11.9399513509969	10.7479202221035	661.433592998414	2.55860368180486e-31	3.90569533159635e-29
ENSSHAG00000013047	-11.0584272230633	4.27063289359762	661.413382109093	2.66645060613854e-31	4.0287891964381e-29
ENSSHAG00000001980	13.6795264768832	5.97286296117544	1028.31485623113	3.13737603895509e-31	4.69243707159676e-29
PROM2	-13.0904919306336	8.86434342231534	657.267404395272	3.18007112682008e-31	4.70873131748249e-29
ENSSHAG00000002048	-10.0775960177778	7.10127575050792	653.690298351385	3.62870256831212e-31	5.31982167613837e-29
ENSSHAG00000001540	-13.4537638166208	4.29142909946069	1763.05923720416	5.00934778026022e-31	7.27190319434442e-29
SCNN1B	-12.3790633526642	6.31378852748208	643.857317464543	5.23375174610556e-31	7.52389923345485e-29
ELOVL7	-6.18023676802516	5.48812979602972	640.15104209923	5.60169469268269e-31	7.97541281870698e-29
SPINT1	-5.99491772090966	7.22201421640805	639.058791346516	5.83780228634256e-31	8.23241318608326e-29
FAM83B	-8.04356449654284	7.14299809260348	638.633591533992	6.27079978991312e-31	8.75959740464561e-29
DOCK5	3.61151287564109	7.19091135762208	631.09111668526	7.90511935498823e-31	1.09393553541412e-28
TRIM29	-12.8316706530661	10.1581797756737	630.762035583384	8.56208492536816e-31	1.1738776989808e-28
PIP4P1	-2.3618569483048	5.41815050694119	625.798935718385	9.68745862423469e-31	1.31598348485361e-28
B4GALNT3	-5.70597780005709	4.0573655408812	621.417772670934	1.14771650887679e-30	1.54104697534167e-28
ENSSHAG00000009418	-5.54399889012899	8.49246493972701	621.249511919092	1.15523883476008e-30	1.54104697534167e-28
ENSSHAG00000014135	-8.48647891021619	6.35039790612773	620.825015937055	1.26002997525182e-30	1.66582712888872e-28
OVOL1	-14.6320196328125	5.39248187797763	1651.88044007392	1.49471290036797e-30	1.95860300139367e-28
ENSSHAG00000004758	3.48186587330325	6.38688572388105	612.893610704621	1.60127712547801e-30	2.07983424534674e-28
EPHB6	-8.87388730252549	7.6020928248223	610.708319255048	1.87125786517029e-30	2.40936653996317e-28
ENSSHAG00000000308	-10.974796571675	6.35195989033511	608.870929641793	2.0119114411149e-30	2.54361731339967e-28
CHD7	3.48359761968967	6.45761215907508	607.045638188312	2.01729126187671e-30	2.54361731339967e-28
ENSSHAG00000017473	-15.1561840961975	6.23562703309731	1622.1423218174	2.02706046451787e-30	2.54361731339967e-28
SRMS	-10.6834744156038	4.75411823504651	605.054690350671	2.34025711374237e-30	2.91194849438515e-28
ENSSHAG00000011152	3.19942301870039	3.74385974524727	602.641594262137	2.40378218459781e-30	2.96606690061165e-28
ENSSHAG00000000802	-12.3792341037491	7.11551360604453	603.788428891061	2.46112000266253e-30	3.01171932887803e-28
OTX1	-9.84320846924058	5.63263564590664	600.404830862353	2.81694273743358e-30	3.41889107485073e-28
RASAL1	-10.849342558702	4.85237031523148	597.919166767156	3.11210671711062e-30	3.74641985042739e-28
STARD13	4.98919368711214	6.42557361183594	591.876778990098	3.70810179724786e-30	4.42789220256848e-28
NKD1	6.95137630963661	6.74645768835604	591.522601179757	3.95162307008241e-30	4.68093462389682e-28
AQP3	-9.79823241003575	9.69882541374037	589.270205289772	4.1544571804951e-30	4.88214662472943e-28
TIAM1	-4.7771157993084	7.12067759666018	587.725977562297	4.39121486238605e-30	5.11974161160238e-28
ENSSHAG00000003355	-9.92663426464673	4.42651406201206	586.653790051428	4.91236425776718e-30	5.65668405239231e-28
ENSSHAG00000001335	-12.2048821719432	7.48211720474015	586.575268533354	4.92815724156553e-30	5.65668405239231e-28
C6orf132	-10.5304464437802	6.40652736458859	585.605035702096	5.12770807756747e-30	5.84045950034935e-28
PAQR5	-9.22098025003119	2.35024891012227	583.325055191455	5.25975681670318e-30	5.94513123549039e-28
BARX2	-10.8116266873108	6.04799354698665	582.293530245953	5.87434427622306e-30	6.58950118924506e-28
RBP2	-13.6025568103177	8.36292153045205	579.473073098173	6.59910808268866e-30	7.29944782193758e-28
KLK7	-14.912001412148	8.29115879481565	579.448428014611	6.60583513297519e-30	7.29944782193758e-28
NHSL1	-4.07058843846727	5.31637616769458	575.571932088102	7.2507309770979e-30	7.95270915391767e-28
NECTIN1	-4.14363279413136	5.60985837577055	573.958044972245	7.75567177688763e-30	8.44398764708641e-28
ENSSHAG00000018862	-3.08782412797082	5.44182211955286	573.350732994534	7.95501875640306e-30	8.59780749825256e-28
ENSSHAG00000004010	-14.3363505381194	5.94775054950725	574.753740786881	8.02666856367429e-30	8.6123827117627e-28
SLIT2	6.33369134000591	6.78457979533211	573.347929666368	8.22404114180476e-30	8.76067461774842e-28
JAM3	3.87642275798007	5.69224673133474	572.042496196057	8.40272544761344e-30	8.88708255020087e-28
SDR9C7	-10.4783494965791	6.07061036964788	573.218456631925	8.55740314477095e-30	8.9864871180584e-28
GJB5	-10.34718253282	5.09880787086099	571.390242176583	9.23726659800646e-30	9.63212721948462e-28
CTPS2	-2.19947611697717	6.14415055230363	569.515706217301	9.34307098906045e-30	9.67432532412714e-28
ENSSHAG00000011988	-9.49043045476993	1.55776058711765	566.925256183722	1.0421132849057e-29	1.0712221625813e-27
ENSSHAG00000002515	12.0715174419301	3.63824275245848	1354.71724835711	1.04901204548044e-29	1.0712221625813e-27
ATG9B	-8.9799468709377	6.16911472335892	568.127522566085	1.05935010625395e-29	1.07436965913029e-27
ENSSHAG00000011798	6.17393674851414	8.14150632487241	564.464453055618	1.15651467846004e-29	1.16493284652774e-27
PKP3	-6.47244703603638	7.39056441524563	563.877194710607	1.18569577767424e-29	1.18625657973124e-27
RBBP9	6.09821039271196	7.77173105269491	561.738911033438	1.29857052139987e-29	1.29046534968912e-27
MREG	-5.5701802438367	6.13620292730724	560.158480900738	1.38913160809959e-29	1.37125811474204e-27
FAM57A	-5.39982231484632	7.43356997941724	558.172596758351	1.51230675329238e-29	1.4829619931126e-27
LAMB3	-4.62258580353876	5.7396771849877	556.396004580669	1.63211192866944e-29	1.58991324525055e-27
ALOX12B	-12.5787471092442	7.48008620647201	556.895161261023	1.7072131490749e-29	1.65220294760471e-27
HGSNAT	2.26928299027955	6.27263998652634	554.986389786024	1.73416197446783e-29	1.66738547765878e-27
ENSSHAG00000000346	3.71319754021644	7.20958678101814	553.760580279834	1.82828832782475e-29	1.74654614645814e-27
S100A16	-6.03596033414161	8.63314649701123	553.176903750407	1.87495658116032e-29	1.77964628828467e-27
EPHA4	-7.31093385179143	5.14838712674386	553.962907807423	1.90062623819154e-29	1.79252055470715e-27
PLA2G4D	-10.7553164377181	6.82951307248958	553.045203578789	2.01467757538173e-29	1.88805891510616e-27
TBC1D14	-3.25374196995788	6.7941264770707	551.332077272849	2.03076451283474e-29	1.89116541770717e-27
LTB4R2	-9.58194910741867	3.328491530222	550.340698087396	2.11998918258097e-29	1.96191748915478e-27
ELMO3	-5.11498785680049	5.01223055065412	550.145487962493	2.13803268801604e-29	1.96632608766792e-27
ENSSHAG00000004229	-4.50612300796482	4.7326343302772	546.357247575993	2.521618586096e-29	2.3047905187854e-27
ENSSHAG00000010002	-9.90671315909977	3.5771974615745	544.714755479806	2.70952409752208e-29	2.46134498846684e-27
ENSSHAG00000004240	-10.2998895070534	2.23028094301953	544.146746706853	2.77784098467329e-29	2.49699752312649e-27
YBX3	-2.88732525018786	8.53649841231711	544.108550118157	2.78249875947776e-29	2.49699752312649e-27
ENSSHAG00000003365	-15.5887435691595	5.78326297085846	538.868820214406	3.74138765768826e-29	3.33681995984602e-27
ENSSHAG00000005225	-14.8352941186783	10.3692463320559	538.735981593666	3.76341550141342e-29	3.33681995984602e-27
NIPAL2	-10.024021977262	5.45348434210349	536.314604537904	4.18942614461231e-29	3.69243053114729e-27
FAM83C	-5.86061168329533	6.58672869972445	534.666163685956	4.3487293818477e-29	3.8101559737881e-27
VAT1L	7.985527697859	6.10335124297435	529.424884594214	5.69807673620072e-29	4.96302483723083e-27
ENSSHAG00000005717	-3.88276809133815	4.75576391032593	527.336443769584	5.86842226242636e-29	5.08150458711972e-27
MVK	-3.11129659633167	5.81836739974102	526.906156750858	5.98354933764073e-29	5.15107064200269e-27
ENSSHAG00000005650	3.70133485521689	6.5878678500376	526.155384856259	6.19007418911675e-29	5.29805945192206e-27
KIF5C	11.4718016926717	2.82821112866279	784.528031081817	6.69623196699588e-29	5.69832474171389e-27
IRX4	-9.43210800537355	3.99275238668544	525.241755733502	6.73469865468988e-29	5.69832474171389e-27
PLS3	-2.61851807782606	7.52172040224902	523.930444701637	6.84671529514849e-29	5.76018825995817e-27
SRXN1	-4.21398248850709	7.21237879050764	520.276672908625	8.08642814510151e-29	6.76027053279264e-27
WNT3A	-10.4141390836025	3.43454392049718	520.122418633405	8.14363239680554e-29	6.76027053279264e-27
AGXT	-11.0487877904335	3.99630759378642	521.449229415875	8.17240781636984e-29	6.76027053279264e-27
ENSSHAG00000003286	-13.2652987035183	10.665778173091	520.79817058991	8.4184351539228e-29	6.92509829578527e-27
ENSSHAG00000018475	-5.44668014330682	5.92048095687698	518.558579303121	8.74786121714411e-29	7.15633044432336e-27
PKP1	-11.3538752415296	7.72782845325672	518.307334867374	9.4329789594462e-29	7.67440216772087e-27
CUEDC2	6.03818397787114	8.97432729764217	516.699478901516	9.52720684876429e-29	7.70870774916136e-27
MPZL3	-3.66164644707012	5.81809400904244	515.859957220672	9.90244414092355e-29	7.96877665188342e-27
GRB7	-6.92583012228583	5.8050283994673	516.361742679476	1.03133442916628e-28	8.25457777981897e-27
CYP4F22	-12.903129530269	7.52364533867051	515.123021530047	1.09179376317495e-28	8.69150013512445e-27
AP2B1	1.28589551807125	7.16677285414659	513.391551643221	1.10972339253354e-28	8.7869915899701e-27
RNF39	-5.41145983127697	5.3291154860307	512.329511457881	1.16564684011821e-28	9.18070891576083e-27
ENSSHAG00000014552	5.86926909995134	5.95776406637976	511.242921436177	1.2655122401363e-28	9.91451838079268e-27
SLC10A6	-5.43677834165936	4.82134535790273	509.782684753473	1.31200417662605e-28	1.0214706607152e-26
BTBD11	-5.75823263999635	4.39432297638986	509.690832457614	1.31762609709329e-28	1.0214706607152e-26
ENSSHAG00000010090	-8.71219614765304	5.60327403139546	509.500878281549	1.41617507148288e-28	1.09215126476286e-26
DNER	8.35583903082771	7.31902764925598	506.145008887343	1.65612889084643e-28	1.27058551744887e-26
ENSSHAG00000013960	5.11993481363341	8.46728413444551	498.172204940164	2.26520558121042e-28	1.72891232170014e-26
LPAR5	-4.84213216116383	5.24153625423151	495.764945449643	2.54043999334004e-28	1.9290407682762e-26
ENSSHAG00000005125	-5.82357096498824	5.52360238261874	495.766254108438	2.61925229055738e-28	1.97873819725935e-26
ADRB2	-4.53261329474596	4.34046440745635	494.435080350506	2.7071682629961e-28	2.03477362792809e-26
CASP14	-13.6610926324423	10.7608730244045	495.564990063851	2.72971485728824e-28	2.04135797433671e-26
GJB3	-9.87075717913958	4.47093786247142	494.722250311742	2.84173959946133e-28	2.10647310476392e-26
IRF6	-6.32057801325732	5.39116905444256	494.221844533163	2.84523955529671e-28	2.10647310476392e-26
PLEK2	-5.24612117393244	5.21792033984778	491.969747261839	3.04698927992733e-28	2.24461543621314e-26
CNKSR1	-9.16442812081817	2.18472655687964	491.699210500187	3.08688679915227e-28	2.26274915024989e-26
ENSSHAG00000011148	-9.44683078546754	6.21899588222038	492.764542950789	3.12079272214425e-28	2.27633388358571e-26
ENSSHAG00000002465	-11.2821059769154	2.47145117063212	1195.4356521774	3.32664252206704e-28	2.41458803060033e-26
ENSSHAG00000012420	-6.40176643048156	7.1226365647561	490.456031419076	3.42630147191464e-28	2.47479248266537e-26
MOCS1	-4.49365094472936	5.50493050971247	485.988180438849	4.06864012748397e-28	2.91700355125848e-26
KCTD4	-11.8161296849358	3.80848321933615	487.212328201758	4.07793432235096e-28	2.91700355125848e-26
EFNA2	-8.67261076945429	3.82288465198074	486.315296627625	4.11636001674983e-28	2.93033378692379e-26
NUAK2	-4.37187260245376	5.44973906552042	484.830405947694	4.30444687203597e-28	3.04956673848022e-26
ENSSHAG00000004937	3.44913867587395	4.94730042614539	484.546033690765	4.36450786253551e-28	3.07739371050301e-26
ENSSHAG00000007493	-12.6934468607787	12.1489015449395	484.850543717884	4.57322238712052e-28	3.20927506569164e-26
P2RY4	-12.1027663653983	2.90201971852697	1172.319925441	4.60406162140333e-28	3.21567643528864e-26
NF1	2.94225872313558	6.44958609099517	481.15078003806	5.15268964462558e-28	3.58196598910662e-26
CRLF1	4.84588983721621	6.50829410949443	480.629715642287	5.2861509192501e-28	3.64826964401872e-26
CYP2S1	-6.31143055912992	6.41763844217607	481.837168230443	5.29734567072347e-28	3.64826964401872e-26
ENSSHAG00000002495	3.51261191495772	2.49814667019135	479.39436540082	5.61710355363563e-28	3.85057649623532e-26
SLC5A11	-9.02880634999599	3.01010629128572	476.874843869	6.36050117201587e-28	4.34008944027829e-26
SP6	-9.88581546439944	4.83591104073889	477.555689906286	6.53704885784828e-28	4.44009552468622e-26
GRHL2	-9.77310562886163	6.01699192075602	476.002715119558	7.05812660388549e-28	4.77213153533025e-26
ENSSHAG00000009993	-6.10480841600638	5.02562447994501	474.130446508004	7.50838293187873e-28	5.05348300328765e-26
PARP1	1.91722051874241	7.36683102718806	473.280179657066	7.60242305835141e-28	5.09362344909545e-26
SLC9A3R1	-4.70347860875766	5.80050254395131	472.140663041864	8.0467060620566e-28	5.36700795769694e-26
PDZK1IP1	-12.415571448362	7.2938827478766	472.334748993944	8.4674016220497e-28	5.62227873621928e-26
TRAPPC6A	-2.89869109575436	4.22049506903272	470.614631959264	8.68430479125171e-28	5.74055808232429e-26
ISOC1	-1.72440459821979	5.15214488007966	470.309567162141	8.81793697326366e-28	5.80298634502733e-26
ZBTB7B	-3.04256257016171	6.1903423578084	470.056846160083	8.93025662035771e-28	5.85089866272729e-26
ENSSHAG00000017120	8.02036718979936	4.43924418901307	471.132889937155	8.99033886904989e-28	5.86431487374545e-26
ABCG4	-9.26435889981907	5.2581380368239	468.993094961599	1.00060190676843e-27	6.49820720768427e-26
ENSSHAG00000001433	-9.24023287066107	3.99676127386137	468.152854175272	1.04367958109766e-27	6.74836836563892e-26
SMPD3	-11.1130197287397	5.79885136628114	467.200115946819	1.09486317161293e-27	7.04853868785766e-26
PLEKHG6	-7.42062957825282	7.05306656487893	466.714685285462	1.12193744948206e-27	7.19157048245928e-26
ATL2	-2.61992262535667	6.11328842428564	464.076023134584	1.20708311318915e-27	7.70399985215164e-26
PLCE1	5.37502256528051	4.11890115115412	463.618974163959	1.23538066314191e-27	7.85076458332289e-26
ANKRD22	-5.94127422273818	7.03217256980772	463.314932288353	1.30029819756092e-27	8.22799803901051e-26
HEBP2	-6.17477283916597	5.36325828137279	460.613806834232	1.50335722099032e-27	9.47242994519303e-26
ENSSHAG00000004771	-8.32873618745871	4.72753517864999	458.695153855353	1.68533111276064e-27	1.05740244858673e-25
ATL1	5.32321620484514	4.17881345052788	454.351322661389	1.98524235789561e-27	1.24031576343292e-25
ENSSHAG00000001268	10.2641341042215	1.47551742594988	993.938428945463	2.0944706554989e-27	1.29873169068978e-25
BSPRY	-3.68638652395726	3.37644076345087	453.298734431379	2.09628469017936e-27	1.29873169068978e-25
CEP170B	-3.1873850152047	7.10532726758718	452.107882905812	2.2297252801942e-27	1.37564759265981e-25
PPL	-9.94478080231303	9.40598154948354	453.13833765577	2.24270720536007e-27	1.37697433520372e-25
BACE1	1.76447313486454	5.95876010862966	451.929381929364	2.25047470196056e-27	1.37697433520372e-25
ENSSHAG00000010235	4.22562568613142	4.36641553974703	450.459700890774	2.42912516056533e-27	1.47468279904602e-25
EFR3B	6.57400107059211	6.075618838047	451.588682613245	2.43008443957067e-27	1.47468279904602e-25
SPTSSB	-10.2199134846559	2.17516313858691	448.611664449975	2.67488241472479e-27	1.61661158836041e-25
FAM160A1	-7.62997676434307	5.57611984594148	449.455616334448	2.71497682414984e-27	1.63417324533279e-25
FGFR3	-10.3522451789681	6.74191530849323	449.166458554325	2.75618526003787e-27	1.65226053220165e-25
ENSSHAG00000001725	2.0071672045427	4.71389904486372	446.235809563077	3.02929587125051e-27	1.80866064377445e-25
EVPL	-5.5694707722444	7.91057551692609	445.648672285702	3.12417580463068e-27	1.85781811803882e-25
POU2F3	-10.5116553004912	6.46424851179909	446.646151427842	3.14406691076777e-27	1.86216794990953e-25
ENSSHAG00000006172	-8.50924314068362	3.4234746010654	445.33552535644	3.17603621549712e-27	1.87360829652852e-25
ENSSHAG00000005906	10.3127471799552	5.50106231026642	489.055673565204	3.4243179230526e-27	2.01205855105714e-25
DHH	8.29535113140584	6.3898329673231	444.320571455581	3.55233974805075e-27	2.0790314090667e-25
CTNNBIP1	-3.04647918237436	8.39911483475915	440.896475753364	4.01540038673306e-27	2.3407887215101e-25
SEMA3B	5.74622303445566	9.35335030690004	440.754776821956	4.04571156533899e-27	2.34920984894017e-25
ENSSHAG00000008520	-8.84638756840611	3.58804072591118	441.035170099027	4.10421608105293e-27	2.37387216844339e-25
ENSSHAG00000002085	3.63433724856521	4.67699174113324	439.799139748487	4.25643771918904e-27	2.45233748280281e-25
IRX2	-9.79701830446464	5.27253752263321	439.641111163863	4.54950211237183e-27	2.61102627046084e-25
ENSSHAG00000010224	-9.79402906433181	5.25489860583069	438.73901388465	4.77304517600985e-27	2.72874439850108e-25
ENSSHAG00000015279	3.93566167782241	3.20843701314796	437.380778506286	4.84219685165399e-27	2.75763110701695e-25
RDH12	-6.89376382195329	6.31139723445333	437.967210605202	4.97334847333704e-27	2.82147014730657e-25
TUBA4A	-2.75142683744983	7.85736413896874	436.773507688285	5.00203930451268e-27	2.82691587717249e-25
EPHA1	-6.53907204369082	7.52546925447251	437.409828095901	5.04017111827199e-27	2.83763550373587e-25
PLOD3	2.49780160645115	5.32574450676878	435.508599610089	5.35282085127845e-27	3.00224311912424e-25
GSE1	-2.36271888264077	5.36912295913056	434.572495977809	5.62880290587603e-27	3.14512017461534e-25
SBSN	-7.90582505560418	10.3239060046344	433.897721991502	5.83687428585855e-27	3.24912020867322e-25
TKTL2	7.67305007391804	5.8332304276854	432.866165007401	6.53671728546066e-27	3.62506265340135e-25
NGFR	6.8611817293931	8.3867051941709	431.297039153585	6.89144855119073e-27	3.80752532453288e-25
STK26	-2.17841489136387	4.87396675917887	430.318445946647	7.08221500441929e-27	3.89837760484894e-25
FGFR2	-8.09391798137681	6.21444549015471	430.949836381802	7.24903076634364e-27	3.97542216878705e-25
ENSSHAG00000015207	-9.47717407957729	3.91473571026195	428.647463070106	8.21270471234646e-27	4.48728851201897e-25
PTPDC1	3.96203499152996	3.06653331209128	427.380600422651	8.30949311202344e-27	4.52348031285776e-25
ENTPD3	-8.81492186003806	3.03670760357793	426.477074810226	8.72982787032599e-27	4.73489235442919e-25
DIAPH3	4.07326968469866	5.52067156846762	425.5021506609	9.20822446760974e-27	4.97613794495976e-25
LURAP1L	4.71375987384075	5.59616662671562	423.562808051889	1.02425460274896e-26	5.51495923741959e-25
GPR157	-2.73879295879174	4.57767819446748	421.65929600012	1.13754836872878e-26	6.10278213614748e-25
ECM1	-5.50688768026379	8.83208903836381	421.171560040442	1.16862108456542e-26	6.24684924157405e-25
INAVA	-10.1741726009455	5.41083386373846	422.133363255484	1.17293333296555e-26	6.24734671266939e-25
DCX	10.2558004238579	3.57124115000644	421.492715806454	1.19577912035103e-26	6.34620123119632e-25
VIM	5.14434905619831	11.8589740486004	420.584973887611	1.20716218595881e-26	6.38373231696144e-25
RAB38	-2.66112035562193	7.05421790951108	419.01611151691	1.31686614292244e-26	6.93908789261657e-25
ENSSHAG00000001966	9.99557239266056	7.31874359775771	419.249144815889	1.37559222359848e-26	7.22283477121373e-25
ANXA6	3.58874693957867	7.37969034435548	417.033239301867	1.47050739887103e-26	7.69392334101885e-25
UGGT2	3.47592187041103	4.17607528657061	416.047158327734	1.55373237677134e-26	8.10074482494831e-25
ENSSHAG00000018829	-1.89047701788912	6.45943000899444	414.966624097881	1.65056794985825e-26	8.57542443282497e-25
ENSSHAG00000003765	11.7525169401093	4.39368565913119	454.965254256221	1.7147305217282e-26	8.87762756476556e-25
MOCOS	-3.98435135019581	5.15049703151432	414.200578005707	1.72300043384401e-26	8.88936147175203e-25
ENSSHAG00000002660	-6.43687393580847	5.72508725419839	414.57113137003	1.78509800282396e-26	9.17775907215776e-25
ENSSHAG00000017060	4.58252041653686	7.00859297893759	412.406010901133	1.90590263646686e-26	9.76494821389783e-25
KLHL23	8.03454582789047	4.85091394234613	412.608585902312	1.99287370903451e-26	1.01753382791979e-24
ENSSHAG00000008107	-13.8474765663749	14.0189799085897	411.895007518907	2.07451426698265e-26	1.05557844505884e-24
ENSSHAG00000018703	-1.49024173434516	7.61490628754523	410.169636248053	2.16242517602949e-26	1.0965421089544e-24
IGSF8	3.1847472511654	7.0901196414888	410.007338559647	2.18238464216991e-26	1.10268082636027e-24
PARP2	-1.82251163898114	5.05375704562497	409.950458099753	2.18942502161086e-26	1.10268082636027e-24
TMEM63A	-2.95198038710841	6.07110881492888	409.199015309458	2.28468042481237e-26	1.14675467966769e-24
ENSSHAG00000008430	-13.8310008553379	10.8614738337159	409.037247915584	2.43791012149892e-26	1.21953159354846e-24
ENSSHAG00000011751	-6.65953436493273	2.93233631353405	407.845389126824	2.46728210652695e-26	1.23006889398467e-24
G6PD	-2.49278834901807	7.85489361399549	407.298940628288	2.54523195338843e-26	1.26154060739913e-24
ENSSHAG00000014565	-4.83608265201405	5.86747225661027	407.626307128496	2.54744810976119e-26	1.26154060739913e-24
KCTD14	-9.13344578441527	0.0234884967277479	917.086369534133	2.69732085423122e-26	1.33130766295339e-24
TUSC3	2.23906243069327	6.79263758914049	405.905896629597	2.7557340845096e-26	1.35561975379846e-24
ENSSHAG00000004825	-13.2252187042076	7.08933090334714	406.371956506879	2.83655574528295e-26	1.39075764637101e-24
CFAP36	2.40649696789527	5.62918315172429	405.187508632786	2.87127710163278e-26	1.40313531497943e-24
ENSSHAG00000005488	12.5661333039287	11.1532702127566	405.830801468736	2.92544993701249e-26	1.42490582951789e-24
ENSSHAG00000008631	-2.20420731355708	3.74064608111284	404.562014689035	2.97597452771862e-26	1.44476245350589e-24
SCNN1G	-9.09646882128417	2.04959631362546	403.515630660026	3.16007474854322e-26	1.52912505887842e-24
ENSSHAG00000005698	2.02945938288267	7.14447506173306	403.355464765143	3.18928110213739e-26	1.53823079085825e-24
PELI2	4.73499697679699	2.93415961875424	403.009050345149	3.25341268215308e-26	1.5640675839169e-24
MFSD6	-3.18206099923086	5.81814442207003	402.769094589021	3.29861945997235e-26	1.58066855481588e-24
ZNF385A	-5.79375437982506	3.99325336938691	402.529039206988	3.3444979828317e-26	1.59748327844481e-24
DDI2	-2.12344849234488	6.88328844579203	401.459373399922	3.55712699170387e-26	1.68866993669549e-24
APMAP	-2.13118493095454	7.32320717372649	401.454068247591	3.55821584553922e-26	1.68866993669549e-24
ZNF536	9.8728735077029	4.45663949184352	436.847598145958	4.222525891317e-26	1.9975380470521e-24
ZEB2	4.31998245093117	7.36317329124463	398.439752025159	4.2365114765889e-26	1.99777151063222e-24
TMEM79	-4.54007567238872	6.66353700084328	398.216060060737	4.29192338649463e-26	2.01747649472464e-24
ENSSHAG00000002647	10.2179526277336	3.8544613613142	436.372597974505	4.325426363431e-26	2.02679076466212e-24
RNF157	5.5543439058224	2.85221781994717	397.529022554015	4.46686644821602e-26	2.08646345421876e-24
ENSSHAG00000017880	-13.8647832873733	4.23084702852841	887.018813717359	4.67567339460964e-26	2.17712880358443e-24
ENSSHAG00000008622	-8.43781774249662	4.57608955107047	397.302923955493	4.78082198254081e-26	2.21776053661336e-24
ENSSHAG00000005596	-9.76961272310906	1.82821141845347	396.320145810524	4.79289100909215e-26	2.21776053661336e-24
ENSSHAG00000013300	-2.97105616907669	4.22133673086732	396.228162876121	4.81868865356568e-26	2.22275149200458e-24
ST3GAL5	-4.9973600262699	4.86853634434135	396.090287519236	4.8576276754255e-26	2.23375444068402e-24
NR4A2	5.62922831229006	5.74375213534966	396.015914181417	5.15284278093698e-26	2.36217161168216e-24
CNN3	5.63593616538648	8.18067268535959	394.909857092254	5.2046819113451e-26	2.37857176115083e-24
ABHD12B	-3.23272218633121	4.90672278978774	394.525456057914	5.32317671144187e-26	2.42523930973292e-24
SULT2B1	-5.84301323773258	5.95443028403252	394.825306726596	5.52378879928462e-26	2.50203890749186e-24
LPIN3	-6.97544671830058	4.84806850063353	394.81988471605	5.52554010096468e-26	2.50203890749186e-24
ENSSHAG00000006741	-9.41717286193946	6.33252194277236	393.884285550277	5.83654181579953e-26	2.6348071544678e-24
GALNT3	-3.58200973490654	3.67594984751428	391.133467543181	6.49843383524163e-26	2.92469026742927e-24
PLCD1	-4.46966654822279	6.87617697985971	389.9788017109	6.95749283456156e-26	3.12180595155615e-24
KRT80	-11.8818405165511	8.03015594962445	390.829849126435	6.98461272005819e-26	3.12450636090337e-24
PLD2	-2.53695519098623	6.02338765022401	389.637840302055	7.09939291923667e-26	3.15667253207035e-24
STX2	3.58681342793046	3.91395044002857	389.611566382405	7.11045146672269e-26	3.15667253207035e-24
VWA1	5.44535833724879	8.67650978107243	389.587789898251	7.12047427373199e-26	3.15667253207035e-24
TSTD1	3.69328745685468	4.13489140287236	388.775790905665	7.4717216767277e-26	3.30250098111364e-24
ENSSHAG00000001747	-11.7356731841594	6.59891112887129	389.483064195061	7.56310750354499e-26	3.33294442871996e-24
ENSSHAG00000018493	-3.8192730664926	8.52398244990378	387.962336403104	7.84167223437366e-26	3.4454492811386e-24
ENSSHAG00000018494	3.50939405590883	3.19962116039926	387.275407450735	8.16887973787295e-26	3.5785977005528e-24
CDK17	2.52190661738141	5.90512487342559	386.147978590468	8.73698377607111e-26	3.81618049475767e-24
ENSSHAG00000000893	10.703006597681	3.05785715470703	421.250306481372	8.88940479998234e-26	3.87133579039231e-24
PMP22	6.38070052959647	8.63605464672186	384.888644874309	9.57247970469045e-26	4.15658964772292e-24
CA12	-8.00074864003855	8.3471202209288	384.652513742022	1.0081507156408e-25	4.36482094926706e-24
PRKAR1B	4.87400686967582	6.61233771486743	383.697603579782	1.03934875376722e-25	4.48677463470299e-24
STK31	11.8224871476502	4.63462433862641	543.468225674045	1.05377632199779e-25	4.53583313948291e-24
EPB41	-2.42284115052828	6.98470613965763	382.86614042414	1.06362306074557e-25	4.56494685810424e-24
ENSSHAG00000007550	-12.1330631254563	10.710026755354	383.008230614029	1.11257948021109e-25	4.75325520674653e-24
ENSSHAG00000011919	-9.16357455005409	0.895211271492564	382.098848789582	1.1139187929635e-25	4.75325520674653e-24
SGPL1	-2.340361813235	6.70130654326703	381.059037695809	1.1860497341162e-25	5.04650529110877e-24
ATP12A	-12.4327270485392	5.85789113268867	381.743118813032	1.20053887623252e-25	5.09351837833091e-24
ZDHHC5	-1.64764080179076	7.02494979333578	380.103056295807	1.25664714134805e-25	5.31633549198301e-24
FERMT2	3.53658385752326	6.03376522331042	379.422461762271	1.30955654504472e-25	5.52438853631829e-24
MICAL1	3.303076715378	5.6588209779809	379.108809769097	1.3347134381413e-25	5.61451757913588e-24
PRUNE2	6.78519771779461	7.66802734909058	379.698667901361	1.35825973323253e-25	5.69413946054348e-24
ENSSHAG00000004932	2.74161753646972	5.603439248103	378.783539477115	1.36133272711042e-25	5.69413946054348e-24
ENSSHAG00000012755	-12.4957096184774	10.1008797018155	379.438247707456	1.37984228746603e-25	5.75530274662241e-24
KRT78	-15.5004510025694	7.01725827754933	378.85494077957	1.42948641672453e-25	5.9456194866405e-24
ENSSHAG00000006211	-7.73304836429135	4.68876923019874	378.547884406267	1.45636102254502e-25	6.04043071731769e-24
DAB1	10.7543989879253	5.66180607398506	377.915053695155	1.51341639821073e-25	6.25954095204087e-24
ENSSHAG00000003093	-9.42391737647214	3.41495389873219	377.433244725997	1.53129625497145e-25	6.31585059815104e-24
ENSSHAG00000000529	-13.317746241704	12.6562106392722	375.97161716871	1.70359473259089e-25	7.00697977929813e-24
CA13	-4.22265602526676	5.80823399975339	374.940219081092	1.72105077122998e-25	7.05916863423886e-24
ENSSHAG00000004198	-9.79252804027835	5.98658237515038	375.236193172704	1.78188968767272e-25	7.28851950424583e-24
ENSSHAG00000000257	-11.4775642425747	8.62676503551462	374.479199895577	1.86639210191584e-25	7.61313163996358e-24
LIX1L	3.12522368007567	5.57276254078887	373.356489433375	1.8968039512917e-25	7.71592750186159e-24
EFS	-5.36334641000154	5.11379424336367	373.718867774581	1.91431039245719e-25	7.76580657016811e-24
ARHGEF10L	-2.92498762565882	5.28048227888026	372.812433791529	1.96139738356568e-25	7.93508498864948e-24
ENSSHAG00000000938	-14.5424936922766	8.26695159930077	373.090375163251	2.03241936881047e-25	8.2000091536721e-24
ENSSHAG00000003165	2.5439402920676	4.63695723131986	371.54665212838	2.1206723050766e-25	8.53282467969272e-24
AGAP1	2.4038358552344	5.2943630618792	371.406548589937	2.13910904502547e-25	8.58368228446941e-24
ENSSHAG00000005666	3.25579980808488	3.65591110253064	371.156206789063	2.17246796862516e-25	8.69398194903588e-24
UXS1	2.51943871799124	5.02303024338652	371.066278431271	2.18458271523636e-25	8.71889926266976e-24
LAD1	-8.60985867749704	1.09781536120379	370.521494608389	2.25948878221216e-25	8.993615698445e-24
DPYSL4	10.5644619841686	2.35727953920505	402.855823749579	2.37761240511701e-25	9.43842007575538e-24
SLC39A2	-8.82569173060826	6.45760355926499	370.026683704485	2.45520288092686e-25	9.72037140585132e-24
MAB21L4	-10.5861949510667	5.49844140428438	368.628563222019	2.67756930794816e-25	1.05724716647436e-23
DUSP16	-2.94939408774242	5.1416488179139	367.220752037146	2.77413873264543e-25	1.09246468655002e-23
SERTM1	10.2582195930991	1.789509591535	514.37528434431	2.87617389498852e-25	1.12964209185928e-23
FSD1L	3.0400390163713	3.08910051042012	366.369154142634	2.92573467271683e-25	1.14606754759043e-23
FADS1	5.84050895669523	4.78076109777002	366.000326020227	3.15401470088603e-25	1.23222943736199e-23
AGO4	-1.9730579436634	5.32959475061666	365.114678931113	3.16489398035635e-25	1.23322592545096e-23
F11R	-6.21010097880646	5.6741850285498	365.220713603183	3.31167056326324e-25	1.28703165433698e-23
ENSSHAG00000004221	-12.425158317355	4.64397145785502	364.651425697975	3.43194839577699e-25	1.33028429047827e-23
ENSSHAG00000003933	-15.0988655780556	7.89474969944545	364.580874051958	3.44716717805151e-25	1.33269463199501e-23
GDNF	6.85462046665	4.3897296014597	364.397630605319	3.48702310736235e-25	1.34459247788319e-23
CAND2	-8.39834324437982	3.38888806787652	362.883942356475	3.73742777748841e-25	1.43740501561743e-23
ENSSHAG00000004244	10.3596629654193	2.76065411202018	394.529580886601	3.76103219928281e-25	1.44273584908758e-23
ENSSHAG00000010893	-10.9582630929041	4.08401107068219	362.959556533794	3.81690979557784e-25	1.46038716648892e-23
PLEKHO1	3.4174946759501	5.86882147715602	361.975849173916	3.85650943369654e-25	1.47173544290579e-23
MON1A	-2.03242971575057	5.30553544032477	361.719298212048	3.91957449533142e-25	1.49195731497101e-23
ENSSHAG00000012689	2.8827993050732	7.56433007678874	361.492949762753	3.97610429040798e-25	1.50959426225823e-23
ENSSHAG00000015319	3.74994544814545	6.79409597384012	361.22333013509	4.04454737434376e-25	1.5316525056754e-23
MIR193B	-8.54041472420248	2.35636154103735	360.960386309731	4.11247463086885e-25	1.55340336375702e-23
ASPRV1	-12.0829774100272	7.78612276175351	361.426659075881	4.20443822293808e-25	1.58409966328357e-23
ENSSHAG00000013001	9.39242098080375	4.06025597524255	391.65763770461	4.67015261918757e-25	1.75510024955102e-23
GLTP	-2.8933157904602	8.5105740021227	358.088934209553	4.93623371651974e-25	1.85040032001286e-23
COBL	-5.9438431433548	5.50923379372467	358.568773396757	5.03990910254159e-25	1.88449328488215e-23
ADAM10	2.69975595651605	7.46147442643443	356.966885261009	5.3031192840085e-25	1.97791655512125e-23
BPIFC	-8.66248107980144	6.45161217670693	357.078954656962	5.54210692920541e-25	2.06185872614936e-23
GDPD2	-9.1611251331842	2.30316403091273	355.280647934406	5.90859389071371e-25	2.19269548220045e-23
ENSSHAG00000009449	4.30380041086708	5.17355343016216	354.33868955039	6.27765706698569e-25	2.32383170477143e-23
TTC39B	-3.92381369599527	7.00548690098764	353.479409358013	6.63521233212821e-25	2.45006456363647e-23
FOXG1	9.49761715851339	2.69196336262313	384.333187414184	6.67383141991966e-25	2.45402319160677e-23
ENSSHAG00000016645	-9.12284503491518	5.97521229622572	354.167907634457	6.67907980156363e-25	2.45402319160677e-23
ENSSHAG00000013022	-4.01829524199193	3.1548453877599	352.746750830299	6.95676676704592e-25	2.54972389900121e-23
SCEL	-10.2022921528769	8.25387157982336	353.075897005066	7.16585207549778e-25	2.61987090572582e-23
ENSSHAG00000008527	10.4825453213441	2.57672826628975	489.998426650939	7.41628366304014e-25	2.70475153198609e-23
AP2A2	1.84172327091806	6.13765150077925	351.010080461791	7.7852772833832e-25	2.83234891240921e-23
HAPLN2	12.282830499092	8.04771561635274	351.658208811199	7.85333227972019e-25	2.84874562728966e-23
ENSSHAG00000015358	-5.5698105892355	5.13727456667319	351.627764426595	7.86882529588351e-25	2.84874562728966e-23
MPP6	3.15518989025569	4.71513446829889	349.856403293697	8.39176356750734e-25	3.02769614426799e-23
NT5C	-4.97150433399838	3.84958782837347	349.833992557113	8.40401914833623e-25	3.02769614426799e-23
SLAIN2	-1.54219161156176	6.79618208849986	348.791117063047	8.99538309289187e-25	3.23287954991383e-23
DGAT2	-4.34958752297863	7.17894638141556	348.379582569385	9.24048769379407e-25	3.31292739181619e-23
REEP4	-1.83750592907407	7.43986983023502	348.127057513769	9.39431209633926e-25	3.35994152682356e-23
CDH7	6.45607785506834	4.51922796568312	348.283938035761	9.77949207957248e-25	3.48927564390915e-23
ABCA12	-9.21033411143277	7.70064803231174	348.214639418134	9.82383736776864e-25	3.49667211309015e-23
ENSSHAG00000000374	8.1429311381428	3.21703180789342	375.56862917133	1.10460814914174e-24	3.92228605859516e-23
CCDC18	2.90280991554264	5.20368613730022	345.515379859797	1.11503141867084e-24	3.94982541058832e-23
GOT2	-1.67309928813535	8.22838061999949	345.460277311241	1.1190837184807e-24	3.95471900227774e-23
ENSSHAG00000003590	-11.4196123280842	6.40353822626389	343.895501854871	1.30443490823692e-24	4.5890188634204e-23
ENSSHAG00000008763	2.76195641413722	6.54121188107072	343.135403209116	1.30477270311339e-24	4.5890188634204e-23
ENSSHAG00000001915	-11.3450577045065	6.09041659523115	343.783681723594	1.31409975700289e-24	4.61087087723737e-23
ENSSHAG00000002091	-8.27210314100753	1.91681483877467	342.521224032346	1.35898246623115e-24	4.75650895805956e-23
FBXW5	-1.62527530609119	6.52146115031717	342.486821679253	1.36208726472489e-24	4.75650895805956e-23
ALS2CL	-5.38956627898997	4.66071731154234	342.930581295483	1.36524367338104e-24	4.75650895805956e-23
ENSSHAG00000006552	4.21874917935801	2.75154132465427	341.823366303923	1.42342644965073e-24	4.94006091897399e-23
RARG	-3.8769547815318	6.97707536145125	341.810958610078	1.42460053515357e-24	4.94006091897399e-23
ENSSHAG00000002038	2.87351115698286	6.21649254308905	341.422715010178	1.46185090782752e-24	5.05738934397246e-23
GATA3	-6.16232696244603	6.11244470955707	341.991354154239	1.4795829932742e-24	5.10680311921006e-23
LRCH2	5.48937890556324	3.69895534148737	341.034704103969	1.50009039014898e-24	5.16554381556648e-23
ENSSHAG00000003661	-2.57387245547563	5.84756452288531	340.974974276523	1.50606853341898e-24	5.17409669938163e-23
EEF2K	-2.44431940639303	5.52755830215185	339.910891872042	1.6168165869401e-24	5.54171370435697e-23
ENSSHAG00000009935	8.55797940055442	4.44792653351882	340.320064280242	1.6534227530488e-24	5.64550873843458e-23
ENSSHAG00000009509	-7.97066702393517	3.60975645140822	340.308248090494	1.65472465217843e-24	5.64550873843458e-23
RELN	6.58194222649426	7.68304406941965	339.984803660252	1.69077798818577e-24	5.75525279794636e-23
ENSSHAG00000010444	2.8543086816678	6.86636075440776	338.762091607605	1.74592080400377e-24	5.9293232442394e-23
PRKCI	-1.98550328443045	7.17368176444784	338.200673846716	1.81286383968169e-24	6.14258006273839e-23
ENSSHAG00000007840	-11.2739824859155	4.03799479070799	338.887771136231	1.81925568755448e-24	6.15016414740163e-23
ENSSHAG00000008462	-3.08495122859389	6.47477840410342	337.655735371203	1.88039352766449e-24	6.34236605105424e-23
DOLPP1	-1.87275531297234	5.11910643972718	337.566717183183	1.89167060847975e-24	6.36590152267265e-23
ENSSHAG00000000920	-12.338205309874	5.62148089438297	338.251560857111	1.89837035379159e-24	6.37396141237917e-23
CRYBG1	-3.5860551385559	7.28658528462485	337.281796897329	1.92823955589838e-24	6.45960251225957e-23
CHSY1	2.61770340239734	3.62705215162518	337.225355286216	1.93557041255317e-24	6.46952395003944e-23
ENSSHAG00000008102	-7.99445490716817	1.05827763337213	335.800555502633	2.13054134934944e-24	7.10516345941827e-23
EGFL8	8.32998346208694	8.09968943143419	335.915331214681	2.22089542025705e-24	7.37937011150578e-23
ENSSHAG00000001763	-13.5261541910313	7.37249408122076	335.903062284955	2.22273186312662e-24	7.37937011150578e-23
ENSSHAG00000016434	5.19899362642164	6.42794466720001	335.684549747537	2.25570480442659e-24	7.46313173477241e-23
ENSSHAG00000018644	2.6919691830554	4.1089635440904	334.940238166484	2.25804215383132e-24	7.46313173477241e-23
PANK1	-3.91767767890717	5.64804065008782	334.717420487256	2.29233869794337e-24	7.55961227181458e-23
NLRX1	-3.58667562346612	5.84772865676486	334.38824880824	2.34399835338355e-24	7.71279635967784e-23
ENSSHAG00000001095	2.61617222701712	3.31660232653599	333.263526800365	2.5298198556684e-24	8.30577441305588e-23
PIR	-5.48258549900733	7.11373404876475	333.125167444489	2.68199410668181e-24	8.78590414549504e-23
HHIPL1	4.43369074665603	3.85139487677598	331.9142126275	2.77310417630059e-24	9.06431645441121e-23
CCDC158	4.23853869990674	3.56540128594898	331.613172166501	2.83062328861527e-24	9.23194692390447e-23
ENSSHAG00000004031	-11.0719168396855	6.33665480257477	332.178492987271	2.86016482310954e-24	9.3077935243479e-23
ENSSHAG00000015379	4.51413490216034	6.1868231343133	331.891419778855	2.87659124858351e-24	9.34072074951229e-23
DENND2C	-3.03506176440072	6.46838016554558	331.127921629539	2.92596064414613e-24	9.48024053782751e-23
CCN1	4.69181815671828	5.53479869138674	331.514765455575	2.94789921462691e-24	9.53046805043245e-23
TMEM246	3.31450433207417	3.47166463144578	329.353296601206	3.30398068225011e-24	1.06583969416291e-22
MROH6	-4.35119784299166	3.95930893748625	328.392605393411	3.52944786910789e-24	1.13404864824887e-22
ENSSHAG00000005256	-6.54736022050105	6.85204247088941	329.094672939249	3.53073834566576e-24	1.13404864824887e-22
IL20RA	-9.26015123836741	3.8675862597298	328.909430369321	3.57588830788244e-24	1.14606446265834e-22
SLITRK2	5.98133119688907	4.28025024589872	328.8646164922	3.58690077939125e-24	1.1471110116727e-22
ENSSHAG00000013671	1.91993359102246	6.2599999667078	326.69309549726	3.96828093918284e-24	1.26501151915205e-22
STMN1	2.99192047827608	6.28298588781734	326.677172047757	3.9726504788661e-24	1.26501151915205e-22
ENSSHAG00000000886	6.96461334923881	7.17561090493829	327.149143723232	4.03606303318922e-24	1.28244603717667e-22
PIAS4	-1.57816834295757	5.75398249205568	326.395155395966	4.05087169384812e-24	1.28381739938434e-22
ENSSHAG00000017246	-4.36511883709719	4.75861927421968	326.350064733392	4.06352573482881e-24	1.28381739938434e-22
GRAMD1C	-7.32853689350048	4.67256851098575	327.040558952339	4.06638995280109e-24	1.28381739938434e-22
ENSSHAG00000011145	3.22984130537235	3.61131455663154	325.715730567217	4.24595743578122e-24	1.33765727131091e-22
ENSSHAG00000006565	-6.51321360997358	5.13913359762037	326.350459482326	4.26474249356155e-24	1.34072276225405e-22
NEDD4L	-4.8560143658845	4.92783173716443	325.861226252488	4.30647340291862e-24	1.35097355247915e-22
ENSSHAG00000000190	10.767155637493	5.35330770822451	353.38696220474	4.37423050875817e-24	1.36932835397848e-22
PRRG4	-8.62980423616944	3.35857811812172	325.589846416729	4.49504385395347e-24	1.40417962754196e-22
GAS2L3	3.96506674995028	6.08708875209992	324.315128875783	4.67952473191879e-24	1.45873100432677e-22
ENSSHAG00000003787	-5.30371140145485	2.79457668876381	324.169397250877	4.72720453062931e-24	1.47049826649219e-22
NIPAL1	-8.39865867484971	5.46036711562819	324.815748496424	4.74271944639098e-24	1.47223158999395e-22
SH3TC2	5.93619716219384	4.83292589910651	324.747852240059	4.76510857667326e-24	1.47504724770485e-22
APBB1	3.47273798396527	4.08176318865419	324.034727679587	4.77171359256179e-24	1.47504724770485e-22
GLYR1	-1.07985292501864	6.90587866678733	323.928760420526	4.80704217206618e-24	1.4828723633705e-22
PADI1	-12.3663127679572	7.03295205259946	324.496162103398	4.84906672847386e-24	1.49272621722479e-22
PRSS22	-10.0832748345167	5.00996461503095	324.320921030307	4.90842914348265e-24	1.50786535949269e-22
ENSSHAG00000002820	3.04862509108486	4.33300325066496	323.57594997671	4.92663626737964e-24	1.51032511824204e-22
ENSSHAG00000008163	-11.5358456181345	4.86145961420888	323.65665585702	5.14038641823887e-24	1.57259714245585e-22
PLD3	-2.24515942022949	6.78871928522418	322.365268650927	5.36105649764252e-24	1.63552633453192e-22
GPR137B	3.08069758348221	7.62054344847045	322.346286858237	5.36817585319451e-24	1.63552633453192e-22
SLITRK5	9.47413337776604	1.21595074564601	347.998777659817	5.78541098113236e-24	1.75902629153238e-22
GNPNAT1	1.62529236424074	5.85973254390338	320.463142951721	6.12563893127262e-24	1.85865441916708e-22
LRSAM1	-1.34739403782017	5.46641487247074	320.171864298402	6.25236230328328e-24	1.89322553424776e-22
ENSSHAG00000014100	3.90221582566497	6.84416771686684	319.95666650651	6.34773243195326e-24	1.91818110448841e-22
TMEM87A	-1.44281977625847	7.15542710871676	319.599144723335	6.50953018925127e-24	1.96306748497441e-22
CDH19	5.81697872845542	5.2587394427793	320.036181014369	6.62097515342397e-24	1.99261746131603e-22
NECTIN4	-2.82677015212632	6.95674018640064	318.871437194338	6.85222357673804e-24	2.05718351479798e-22
EPB41L5	-2.76926171786963	4.48194235102641	318.848553823695	6.86329882022155e-24	2.05718351479798e-22
CADM1	4.64606771877637	5.63009081657237	318.909334908962	7.08030732042956e-24	2.11794162613334e-22
COL4A1	3.77484571404819	8.40534453976696	318.260139656288	7.15455994023387e-24	2.13397246339681e-22
MPDZ	3.98964518504793	5.91105437770509	318.244009892148	7.16272245767686e-24	2.13397246339681e-22
ENSSHAG00000004990	5.74667920718859	5.17849276310571	318.600075758719	7.32525986525568e-24	2.17801451455504e-22
PLEKHA3	1.67177717534788	4.40936829524658	317.570783942565	7.5121807169416e-24	2.22911542837183e-22
ENSSHAG00000011665	-3.01245755624837	7.17019240601743	317.220165026338	7.70114582206287e-24	2.2806173237457e-22
CHMP4C	-8.97758044576014	3.66851230071684	317.180425822132	8.0982117802288e-24	2.39247649296641e-22
FAM92B	-8.6773724150902	0.715259027561146	316.489119524227	8.11118524663428e-24	2.39247649296641e-22
ENSSHAG00000000690	-12.4559993288022	11.4602792292275	316.250577593586	8.64998610204832e-24	2.54632891079582e-22
JAG1	-2.68848128140813	5.89106195071793	315.538381397223	8.67862278909223e-24	2.54968983408906e-22
ENSSHAG00000001328	-13.044417270327	6.78141034254579	316.12015483809	8.73044534744838e-24	2.55983572791422e-22
ENSSHAG00000013425	-9.08323503188823	4.25311968875319	315.796798073267	8.93329734683107e-24	2.61413703190766e-22
ENSSHAG00000005328	-10.8528512673215	4.44894368463493	315.398049184788	9.19020313287254e-24	2.68401060726713e-22
AP3M2	2.95845840428347	2.23499989323472	314.602437227402	9.27758321090004e-24	2.70419635046844e-22
ENSSHAG00000003526	-6.49754327746006	4.06425065418063	314.720122903239	9.64473282279813e-24	2.80568878010161e-22
P2RY1	-4.35837001693019	6.03596146928784	314.446633621902	9.6669302554736e-24	2.8066320841725e-22
ENSSHAG00000013187	-4.57724171913211	3.32818744302591	313.981204501662	9.69871098416838e-24	2.81034860161607e-22
TMOD2	2.7878871981045	4.64042257265521	313.845091749477	9.79360277890289e-24	2.83230227240655e-22
AGPAT2	-3.21001141665969	6.7622939866818	313.739028629284	9.86821328476125e-24	2.84828801505861e-22
TREX2	-7.71199574291425	7.61555730896137	314.371715441291	9.88735084581703e-24	2.84828801505861e-22
AFDN	-4.24076829998719	7.25419724898117	313.554810034206	9.99920854799955e-24	2.8720291502076e-22
FGF22	-7.91447264460453	3.75735055023754	314.188569902658	1.0017419512655e-23	2.8720291502076e-22
ENSSHAG00000017324	-1.49926575830325	5.64334062447915	313.514721374179	1.00279534723937e-23	2.8720291502076e-22
TTC21B	2.73597800870454	5.23746059662734	313.215447014425	1.02452728849502e-23	2.92860532060729e-22
RGS12	-3.73979912295239	5.44588765317427	313.00210613637	1.04031726202835e-23	2.96801111731287e-22
ENSSHAG00000009891	2.3660745700185	3.15300080331064	312.876895951934	1.04970189759641e-23	2.98902615340579e-22
TNFAIP8L3	-3.58365407619479	3.79765368362291	312.691781997755	1.06373773290914e-23	3.02317938794349e-22
TMEM62	-2.17075254221653	3.92288709924314	312.418252575675	1.08483517220068e-23	3.07582637535675e-22
ITGB1	2.22445282399431	9.01404868305368	312.397971120009	1.0864166909648e-23	3.07582637535675e-22
NMNAT1	-3.28476593912996	4.72386824851865	310.829587988356	1.21626660484247e-23	3.43688160646993e-22
ENSSHAG00000004924	-13.0319493787492	6.846179635614	311.311909003236	1.23107037258973e-23	3.46382687877887e-22
SPTLC3	-7.0039068170444	5.84683216190549	311.303166384768	1.23184495299992e-23	3.46382687877887e-22
FYCO1	-2.17091112166675	6.64395854183088	310.642250605226	1.2328201290717e-23	3.46382687877887e-22
CHRNA3	10.011392786203	5.07550536210416	336.727388221043	1.23922330063298e-23	3.47522337357435e-22
ENSSHAG00000011134	-2.21566102274635	2.90202881028282	310.189789258329	1.27377253547276e-23	3.56535915552838e-22
ENSSHAG00000009445	-2.91960083265643	3.99911347873356	309.916962259843	1.29914649514499e-23	3.62952116105884e-22
ZFYVE28	5.83648954914439	3.49314179010959	309.672301160627	1.32234727986664e-23	3.68559510269887e-22
EPGN	-8.38538134635413	2.27551007957095	309.653000771249	1.32419571461862e-23	3.68559510269887e-22
CCDC181	3.29690406708684	3.51879453485042	309.614326538166	1.3279076975097e-23	3.68899235966719e-22
ZBTB26	2.62615069119577	3.08512983664954	309.445663575247	1.34422284399349e-23	3.72732353015198e-22
ENSSHAG00000005966	2.84442810457097	2.632077667496	309.355597316827	1.35302026827288e-23	3.7447040398595e-22
ENSSHAG00000016145	-1.89598367290801	5.37309624518178	309.329821422185	1.3555489737048e-23	3.7447040398595e-22
ANKRD35	-5.34923995374803	5.37654022989503	309.454376202836	1.40757449067061e-23	3.87729909525108e-22
ENSSHAG00000012740	7.35973610392711	4.90375661459851	334.724163727152	1.40878430015876e-23	3.87729909525108e-22
FAM102A	-3.0275817477716	5.21992337851087	308.605138907486	1.42868839129348e-23	3.92478460294666e-22
ENSSHAG00000005434	2.83940289649891	2.23646577976548	308.44035084552	1.44588441867014e-23	3.9646686272683e-22
RGS14	3.03968355826845	4.30970864218247	308.369982897111	1.45329282914793e-23	3.97761680613557e-22
IMPA2	-4.96446638350372	5.65884964925457	308.732008539267	1.48313646168488e-23	4.05180841110111e-22
FBXO9	-1.42948596183618	5.13690243649303	307.743817083258	1.52097782561929e-23	4.14753566555153e-22
ENSSHAG00000016620	1.52187797419558	7.75808637481617	307.660159004584	1.53026557370296e-23	4.16519160842275e-22
CNRIP1	3.28404822285995	3.20587678691776	307.508739439188	1.54722627888259e-23	4.20362926814946e-22
PCNX4	2.75326807580433	4.39453477183101	307.44395744814	1.55454210225466e-23	4.21577012968586e-22
TP53I3	-8.04157122338825	6.5790494510396	307.599699356615	1.61016545499832e-23	4.35504831025946e-22
ENSSHAG00000004881	-13.6339828019456	4.93695933590244	307.58589000584	1.61178258527871e-23	4.35504831025946e-22
KANK1	-3.82382874636399	6.63705376555313	306.788024534838	1.63067154241775e-23	4.39806075201814e-22
ENSSHAG00000009251	-2.45758165100902	8.52327928763981	306.221141602968	1.69958250801656e-23	4.57558512658204e-22
GLDN	7.99737518964401	4.14534839606613	306.816856064593	1.70455499859713e-23	4.58064353252773e-22
CYB561	-2.71264785079177	5.68133901431694	305.649386796196	1.772153854735e-23	4.75367429838065e-22
HSD17B11	3.58371509079461	5.30647291479044	305.476683321249	1.79470174204483e-23	4.80545184348241e-22
PDP2	2.61179097877225	3.29284567380064	305.176960961607	1.83454279856218e-23	4.90326267478524e-22
ECPAS	-1.44604264447459	7.24549351930223	305.027734953782	1.85472025634657e-23	4.94825997040067e-22
SYT11	6.51816202427217	3.68052564511968	305.166480416279	1.89790207645144e-23	5.0543590010821e-22
LAMA3	-3.93553319819798	5.04711909219285	304.373084057341	1.94599893829882e-23	5.17314295859795e-22
ENSSHAG00000007123	-16.8703556343423	8.45354878278751	304.696856412484	1.99013756293741e-23	5.28099765132871e-22
RNF219	1.8748272319394	4.70097345955278	303.825981390684	2.02585638756514e-23	5.36616378008532e-22
RAF1	-1.38790482187335	7.05876284221831	303.389260817305	2.09204078150162e-23	5.53157997351688e-22
ENSSHAG00000015329	4.62352715322441	2.73936987633009	302.574243186027	2.22162870036741e-23	5.85698160273323e-22
MGAT3	6.30838258286756	4.63884199073942	303.190002419432	2.22301861331537e-23	5.85698160273323e-22
PARP11	3.87515743261542	3.58042688725404	302.048405371335	2.30963655057295e-23	6.07438515174667e-22
MACC1	-7.93907684229178	4.91489184730707	302.280817078145	2.37705890770353e-23	6.24062256141245e-22
ENSSHAG00000000327	7.66586127239049	5.47634667876489	300.963727278808	2.6201381327987e-23	6.86661687298236e-22
PLCXD1	-5.88537309012341	4.75248954415002	300.751910370411	2.66157797748251e-23	6.96289489621617e-22
RNF144B	-5.41041281071555	3.84290647030231	299.894082257842	2.70976263243111e-23	7.07644714257627e-22
IFT140	2.39819596064124	3.96257405385488	299.822618787575	2.72420809505451e-23	7.10164599709015e-22
FGF14	10.447433805127	3.95847351713207	324.539882247967	2.73263524435185e-23	7.11109491443196e-22
ENSSHAG00000014303	-7.58535822438945	5.1927247666431	299.992360536641	2.8158582479109e-23	7.31480931172222e-22
ENSSHAG00000006256	-6.18913528066367	3.83099544455991	299.094275431091	2.97532771745535e-23	7.71553021232249e-22
ALDH3A1	-15.4499065934139	6.8554367216993	599.197378744433	3.11925914596793e-23	8.07462765285788e-22
BICD2	-2.64752919957565	8.09368176254236	297.679512279911	3.19672213506133e-23	8.26070936367418e-22
ENSSHAG00000017010	3.30243517048053	7.86833653001925	297.60307928453	3.2150682341644e-23	8.29364378802654e-22
ENSSHAG00000019070	-7.23843134312246	-0.53160024866131	297.252083267919	3.30073177791937e-23	8.49981485837427e-22
ENSSHAG00000012455	9.58208105800897	1.03687135023173	320.59769686124	3.37663351932031e-23	8.68017578482219e-22
BNC1	-7.31704646544436	3.52133877176291	297.351157897664	3.38490905418132e-23	8.68636886746324e-22
COL5A3	4.65701201782276	7.77221818780563	296.338601163201	3.5349675517336e-23	9.05575511047048e-22
ENSSHAG00000016473	3.53945018758535	4.26964493943619	296.140462901473	3.58801408090457e-23	9.17577279722867e-22
CTSO	2.96161430728231	4.38239863682109	295.924632089827	3.64673886935969e-23	9.30987283424292e-22
EXTL1	-5.20888928394813	3.9485605900357	295.894929738716	3.65489827325459e-23	9.31444295653637e-22
TCIM	6.15758166623951	5.28351632199876	296.475534556425	3.66111015108001e-23	9.31444295653637e-22
INSC	9.95224315098096	3.64975038216821	296.352950840156	3.69493905485894e-23	9.38438466300109e-22
NDUFAF1	-1.68071272571351	4.18435861491776	295.37260642888	3.80152300836299e-23	9.63855328507377e-22
CRABP1	4.40663670944433	7.53481368957114	295.365602414362	3.8203227300721e-23	9.66966131011583e-22
ENSSHAG00000004145	-8.55057890972065	0.582080048465586	295.082838637701	3.88548693955112e-23	9.81159135329385e-22
FRMD8	1.99486830322353	7.10482506459536	295.068642600922	3.8896495741092e-23	9.81159135329385e-22
GJB2	-11.8556523111031	9.40914749191976	295.442615446041	3.95653902956923e-23	9.95119624514188e-22
ENSSHAG00000007477	9.88406777022992	4.50085956663502	295.436248522417	3.95843492158342e-23	9.95119624514188e-22
ITPR2	-3.76772206721275	5.879778238459	294.559616353973	4.04201014727865e-23	1.01440752967381e-21
COL4A2	3.02709519091333	6.66435123821568	294.201378393172	4.15294252467786e-23	1.04048426333173e-21
ENSSHAG00000011584	2.25777498426265	6.38108808128928	293.916494347988	4.24341440732126e-23	1.06135535691226e-21
ENSSHAG00000018269	2.14326369857211	6.36306685598784	293.547960011555	4.36349699607158e-23	1.0895497474002e-21
EPHX1	-6.42914613142838	6.2627041720722	294.051717651715	4.39397541748933e-23	1.09531303041691e-21
CEP131	2.13515750200771	4.68839433539698	293.058799198452	4.52835800922189e-23	1.12691423600922e-21
ENSSHAG00000007416	7.32904438007434	5.67391384247168	293.461715262413	4.59442935787263e-23	1.14143817956409e-21
BCAS1	6.38164057687433	4.58165592476077	293.21723745981	4.68025209443855e-23	1.16081227407624e-21
MTMR3	-1.9885219295192	5.87438939678885	292.456891243709	4.74013371856195e-23	1.17369832727001e-21
PHACTR4	-1.66820892133579	5.80555848482128	291.879024344143	4.95313730942102e-23	1.22439238965938e-21
ENSSHAG00000001233	-8.21826630782893	0.324105782104183	291.640878276486	5.04378846752006e-23	1.24472293064283e-21
ENSSHAG00000002673	-9.36087204497775	3.12996862581251	291.980850189051	5.14050145843889e-23	1.26647928610823e-21
SOX10	7.71384676567709	5.38168793819965	291.957535273531	5.1496186916712e-23	1.2666180061059e-21
S1PR5	-5.40080850010673	3.62280538680298	290.706412936806	5.41647286730044e-23	1.33004500408155e-21
FOXQ1	-8.46425840523054	2.72721765097865	290.605197948085	5.45852119281543e-23	1.33815104804666e-21
ENSSHAG00000001838	-7.91116027826834	4.2412447194365	291.120159885909	5.48845578770709e-23	1.34326553468726e-21
FAM171B	5.0754331867214	2.57391558549107	289.763213552814	5.82172444588272e-23	1.42247976683474e-21
RHBDL3	-8.09998408068696	3.52329086934623	290.287728487804	5.84829303539339e-23	1.42661738014942e-21
PAK6	-7.20401075372571	4.76744903325583	289.801949543079	6.06952060215404e-23	1.47814788743577e-21
KCNJ10	8.35934022506745	2.68713577551907	288.976738439309	6.18367150360541e-23	1.50347494177152e-21
ENSSHAG00000006957	9.40182705922891	2.35644306585975	389.118675799899	6.32681769884777e-23	1.5357572076531e-21
LAMC1	2.75359066642653	7.60598050088941	288.591166478734	6.36957754002628e-23	1.5436061315085e-21
KIF1A	7.61829454530044	7.06286928317991	288.902207019477	6.50252257186139e-23	1.57324921113646e-21
ENSSHAG00000010203	6.05294703901185	4.28479209555047	288.668316628941	6.62025280712039e-23	1.59912044559595e-21
SCLY	2.94530938327124	4.95809378956706	288.052367765795	6.63913649074983e-23	1.60106993515526e-21
C20orf194	2.24917145880197	5.43586798523394	287.657814519265	6.84402460105929e-23	1.64779629703878e-21
GNB4	1.59290000364657	6.86150114793826	287.629177032921	6.85914906635276e-23	1.64875682184229e-21
DMRT2	-7.55653586212834	1.54664032470614	287.21857395739	7.0798599891512e-23	1.69905165088107e-21
PEX12	1.52290962877751	5.48018250985554	287.130434164757	7.12819157833383e-23	1.70788240615516e-21
ENSSHAG00000014021	-7.29078252832251	2.53577066376081	286.850127502923	7.28418816562219e-23	1.74243900110449e-21
ENSSHAG00000000736	3.38129739840946	2.80760702588662	286.791986592052	7.31698631720081e-23	1.74746155481923e-21
TMEM254	-2.35070074680957	6.126825862775	286.720426220679	7.35756521031271e-23	1.7543231573124e-21
TPD52L2	-0.97571016948894	7.03460012662302	286.490911598329	7.48929718598419e-23	1.78286211306862e-21
ZBTB10	2.84557829329382	2.80011017043251	286.444579235519	7.51618583727133e-23	1.78639107050524e-21
CHMP1A	-1.4532799946722	4.86375013768341	286.031445586496	7.7604228396204e-23	1.84148366965159e-21
ENSSHAG00000010182	-4.98924423632582	3.88449528224369	285.882255024177	7.85063437346399e-23	1.8599094906861e-21
ZBTB7C	-5.62351725029966	5.25488191193544	286.206411561277	8.00252377553728e-23	1.89286532818499e-21
ABLIM1	-5.6722134648098	6.97685180116638	286.159011419902	8.0319026521801e-23	1.89678441101804e-21
AKTIP	-1.50574714763383	6.33471338770564	285.516122280263	8.07667020294078e-23	1.90431935819975e-21
FOXE1	-10.4537440769632	1.25545375925131	561.183040975252	8.27408489029651e-23	1.94776430795899e-21
CDC14A	2.9933464228896	3.45959886810227	285.017465176365	8.39544279751154e-23	1.97067474900942e-21
TUBD1	1.70626823659133	4.48720536317029	285.01350445822	8.39802638363576e-23	1.97067474900942e-21
MMP15	5.17555330821033	5.00948321062116	285.54119469109	8.4252379318792e-23	1.97146784621529e-21
ENSSHAG00000010211	2.4098347737459	4.00807650589812	284.967592740154	8.42803502839386e-23	1.97146784621529e-21
CCDC88A	3.07966312423029	4.9071075148872	284.869955673407	8.49222294253368e-23	1.98334929195735e-21
ENSSHAG00000006811	-2.08454620862221	6.43329517386802	284.69225740523	8.61035002146477e-23	2.00777090972959e-21
HAL	-9.62606843942057	7.21122866148154	284.760263620376	8.95122635568126e-23	2.08397497875114e-21
PLA2G4F	-9.82115434198739	6.07435294333387	284.239173763817	9.32107460104383e-23	2.16667427971203e-21
ENSSHAG00000015938	3.28456900842744	3.53572967399764	283.270392246255	9.61922982820894e-23	2.23247548693244e-21
CCDC173	3.12458592682702	2.40374923393533	282.918038769388	9.88772741397907e-23	2.29119843221891e-21
RAB11A	-2.12195338456313	7.10894301284445	282.156985561595	1.04945528660175e-22	2.42801319198628e-21
TMEM229B	-5.32482277404725	8.82393024944783	282.225457957012	1.06449459723972e-22	2.45896591284375e-21
GNA15	-3.29257949405183	4.17593657499632	281.352568232512	1.11781423147293e-22	2.57811142140494e-21
ENSSHAG00000014342	-3.87396163419218	4.90331972287679	281.321306538922	1.12056235454862e-22	2.58043029297068e-21
ELMO2	1.11577698651629	5.96685197702287	280.681455130322	1.17837794679376e-22	2.70935438791539e-21
NDP	8.96102423295479	1.69874123773999	302.30014582893	1.18168866261346e-22	2.71017785267434e-21
NFASC	6.83504843675106	4.51292900772356	302.974584027591	1.18239676695321e-22	2.71017785267434e-21
AFAP1L2	2.2174226785156	6.19121904548209	279.830646092992	1.26009128668283e-22	2.88379778700351e-21
ENSSHAG00000005657	4.77447219442772	3.15837141783209	279.768756241006	1.26626032217758e-22	2.89344391828449e-21
WNT3	-10.2083051089509	1.34641447244809	546.279038792599	1.27767511063608e-22	2.91502856135416e-21
C8orf88	5.29408008362562	2.22939916767694	279.397632587179	1.30391682484815e-22	2.97032252700408e-21
SERINC1	2.33780268169736	9.35178674793167	278.625974003991	1.38598365633546e-22	3.15242089083858e-21
RORA	-5.94123877901026	6.09263011212713	278.925872470393	1.41362162838482e-22	3.21035206311257e-21
ENPP4	2.3768390563852	4.12171374946242	278.22167157855	1.43110535304878e-22	3.2450806987126e-21
C1orf68	-13.7304188895331	7.85152333668234	278.639255842546	1.44601373217234e-22	3.27387237496572e-21
GPR155	1.94584238869601	5.68784119121364	277.928792157802	1.46474261716401e-22	3.31121281409885e-21
NEXMIF	6.31800079876876	4.32948634224162	278.35740074748	1.47861989924734e-22	3.33748854392613e-21
ENSSHAG00000002939	-13.7860776278043	7.07520641775777	278.28007988498	1.48769748207335e-22	3.35286706500153e-21
ENSSHAG00000013214	-3.21774246875756	5.2081855194767	277.514041838296	1.51378735462148e-22	3.40648166563531e-21
ADGRL2	-3.76827288243314	5.66973264996073	277.543761265423	1.51743635007205e-22	3.40951138626963e-21
TLR2	3.648109018137	4.6313997970505	277.171886802711	1.55553013506207e-22	3.48980828937335e-21
FRMPD1	-4.55882602698284	3.71587801000754	277.058652191783	1.56960648336988e-22	3.51606099837485e-21
RASSF10	-5.82926886024	3.07859388574358	276.837476327426	1.5974839419277e-22	3.57310343325127e-21
ENSSHAG00000002852	-1.19408311080667	4.51918753981984	276.483370724407	1.64319138842338e-22	3.66979410081221e-21
ATP10D	-2.76686785012579	5.90297945222814	276.111731348461	1.69262483434811e-22	3.77450239792055e-21
ENSSHAG00000017253	-2.7532147817234	4.02545169204939	274.635037060398	1.90482145295285e-22	4.2413069554696e-21
RAPGEF2	1.79321967183316	5.14795938055002	274.48645027883	1.92765084759621e-22	4.28569460966323e-21
FAM114A1	3.48927868183409	5.52660208062081	274.42182787247	1.93766813425844e-22	4.30150705606667e-21
SLC26A2	-3.39274363939626	4.47859449884978	274.373829664219	1.94514343358379e-22	4.31163754806516e-21
SCRN1	7.02763514950526	5.20060602973912	274.859480883852	1.95314653227031e-22	4.32290593472743e-21
CPTP	-3.36025936465906	3.07518704742977	274.08436815511	1.99086386598777e-22	4.39980914383298e-21
SCNN1A	-6.81041614943249	4.30555581787847	274.236605440614	2.05303222388285e-22	4.53043936498261e-21
NEU2	-11.7019824978395	3.36765223610753	274.145099273769	2.06814724090163e-22	4.55700241012358e-21
TGM1	-5.59948828449314	7.24887010738636	274.109999712986	2.07397561833907e-22	4.56305452908567e-21
FUT8	3.97176555110569	3.9876292536551	273.480796165363	2.08982333278641e-22	4.5911000131407e-21
LLGL2	-3.52952095440048	5.54446376808036	272.88791123518	2.19201109637675e-22	4.80846048948897e-21
ZNF396	2.61323444279396	4.1939252957144	272.467395344508	2.2676248509139e-22	4.96697058690564e-21
HR	-4.45541676561215	8.18630603681646	272.062563004074	2.34297935749915e-22	5.12444539829985e-21
KLHL25	-2.87885954057649	5.09522863127681	272.016282728028	2.35175794780204e-22	5.13605898718361e-21
SDCBP	2.17494057532469	7.02825927898514	271.876187826131	2.37854035580604e-22	5.18689941802947e-21
HDAC5	2.63253439936418	7.91838756460184	271.717176655051	2.40932315114229e-22	5.24568364670564e-21
SMAGP	-5.62324879118955	5.16064852712167	272.229374993872	2.41258226744549e-22	5.24568364670564e-21
HSPB1	-5.46124907502993	5.23328706121165	272.042703335733	2.44918875174263e-22	5.31578490602561e-21
ENSSHAG00000003373	-12.2793564235711	5.98566461068307	272.0284715885	2.45200316797156e-22	5.31578490602561e-21
BFAR	2.79868191116974	3.4774772105645	271.431520891539	2.46566632932684e-22	5.33759083893896e-21
ENSSHAG00000000985	13.3693237577774	3.604230104989	636.041400089672	2.51910925939831e-22	5.44532128524246e-21
LIPM	-10.0782509678515	6.25910174415748	271.270873288302	2.60677693085246e-22	5.62661020628752e-21
FIGN	7.69895452182722	2.95095237365365	270.883764200311	2.63323413122436e-22	5.67544363625023e-21
ZC4H2	2.58907063869269	4.38889003986441	269.927522849629	2.78572897841801e-22	5.99539084061561e-21
ATP6V1B2	-2.71832267325159	8.4545461681829	269.816388003526	2.81102934191134e-22	6.04106117063588e-21
ENSSHAG00000018580	8.45874170559819	4.35330080219754	269.624528986825	2.97911692164093e-22	6.39301221141119e-21
ENSSHAG00000005123	-13.7903420880428	5.26172347755926	269.244342038279	3.07269845968899e-22	6.58429031731041e-21
MIR205	-10.8759779750629	2.16801033249811	516.93733344831	3.10839112820745e-22	6.65114847331904e-21
TTYH2	3.84334902067324	6.32774160089492	268.538926598496	3.1935985292511e-22	6.81676199184559e-21
PDGFRB	4.78470772105396	7.50128099571848	268.765220971846	3.1949975162699e-22	6.81676199184559e-21
ENSSHAG00000002007	-12.7834888550267	8.81665147919226	268.385201660524	3.29558956427665e-22	7.02126542133012e-21
KANK3	3.3667411226735	5.05814058164898	267.704604811391	3.33992509893888e-22	7.10549869827414e-21
PEX7	-1.30124585284648	5.57013081450524	267.396416576632	3.42534832067975e-22	7.27677655441966e-21
ENSSHAG00000002930	-9.90875502425311	0.687235891280775	513.524631762906	3.45760358989067e-22	7.33184511839133e-21
ENSSHAG00000009738	-3.23635186699546	6.5630793972958	267.269534847965	3.4611735920548e-22	7.33184511839133e-21
SERINC2	-4.98520359423412	6.34305396406211	267.386411096107	3.57596222880532e-22	7.56418181741719e-21
THSD7A	6.91056498946475	4.38486214539674	267.275530202824	3.60858019518975e-22	7.62228915123747e-21
EIF5A2	2.37914198566106	2.99762141149393	266.741702199089	3.61443528792363e-22	7.62378109804631e-21
VCPKMT	-2.23630405405611	5.25005188500611	266.569884256754	3.66583115298362e-22	7.7211894569315e-21
ALAD	-2.26695954968811	5.04304668564612	266.342530246713	3.73500845886175e-22	7.85572020601789e-21
TMPRSS11A	-12.6579843544742	6.69849493001059	266.818316274092	3.74637754643333e-22	7.86845564965082e-21
CSRP2	4.72004559981305	6.13334620517054	266.767891151753	3.76190591910479e-22	7.88758269489972e-21
ENSSHAG00000001906	3.01593148393606	3.28840764569508	266.2416434692	3.76613828952124e-22	7.88758269489972e-21
ADIRF	-6.90006836922447	8.882161015614	266.281315082003	3.91522575524787e-22	8.18824120875074e-21
ENSSHAG00000009030	-3.23312357390573	4.85201911112558	265.432394991867	4.02579986816366e-22	8.4076189912411e-21
IL16	2.95278242449387	5.21964248792693	265.167884285697	4.11464878130504e-22	8.5810710570118e-21
RABL6	-0.931988462125318	6.91102503815538	265.033421853632	4.16059280579981e-22	8.66468321736677e-21
RILPL2	2.32294943793774	4.53042782605698	264.910891738697	4.20292361294561e-22	8.74054633945024e-21
PRKD3	2.62470582143599	5.01454841512514	264.7019884479	4.276128187128e-22	8.88031277234282e-21
OCIAD2	-2.90016493340744	4.23489593638608	264.448354934909	4.36679030457208e-22	9.05589132210067e-21
ENSSHAG00000011607	-2.71472492644815	6.00020377098975	264.040030963397	4.51696289819265e-22	9.35421952916624e-21
POMGNT2	2.42254949158654	4.79847712706742	263.181014883439	4.85065966025186e-22	1.00312454733728e-20
ZCCHC14	2.18902727947055	5.32809260855443	263.146731984133	4.86449689026237e-22	1.00458306072685e-20
ENSSHAG00000003277	7.83577166122395	4.090178121822	263.458924875237	4.942165585085e-22	1.01920119524169e-20
ENSSHAG00000016170	-2.8256712625738	6.14891639993795	262.661822609951	5.06466537339024e-22	1.04301112912085e-20
ENSSHAG00000005154	14.6868324500726	5.05818255216947	348.837058288688	5.33853153753156e-22	1.09788383994764e-20
ARSK	2.1406241854256	3.54044311854482	261.867739601937	5.41113257861023e-22	1.11127101375148e-20
RASGRP1	-5.33472886532766	4.82461929418844	262.329620650035	5.4281107100656e-22	1.11321378509614e-20
PPIC	2.03955374125397	6.81278144153478	261.665911025144	5.50305518243692e-22	1.1270226567959e-20
ENSSHAG00000017139	8.99733711678149	5.05476789104943	262.102417275674	5.53173222150686e-22	1.13133092546757e-20
PARD6G	-3.78967318926943	4.1713753390377	260.998440332518	5.81877295165623e-22	1.18839408407136e-20
ENSSHAG00000013738	-2.12753299700157	6.20708033676968	260.883265423411	5.87512650359832e-22	1.1982506630686e-20
ENSSHAG00000009807	4.59653528457281	5.90278638322196	261.231050097576	5.94857331193274e-22	1.21156155474262e-20
TMPRSS11D	-13.5438035356534	6.89443882759192	261.136580031724	5.99568508876785e-22	1.21947952073332e-20
RARA	2.32955004059228	4.8376634746586	260.462213790964	6.08601063643851e-22	1.23615307947524e-20
IGF2BP2	4.43166856535099	5.17047431812166	260.517645067206	6.31408535314612e-22	1.28072139484979e-20
ACOT9	2.4907746589803	5.21644515444828	259.866208861405	6.39804743082335e-22	1.29597658424352e-20
ATP2C2	-4.40670572266745	4.37191120443418	259.689896952969	6.61459360880044e-22	1.33752098195546e-20
ENSSHAG00000005765	7.36405343637978	3.53364545741314	259.950596411965	6.62121212786756e-22	1.33752098195546e-20
CLIP1	-2.14235641158367	7.14233969380172	259.366765191996	6.67230984602947e-22	1.3460067015008e-20
GRHL3	-6.85480455342806	6.40773848455044	259.724100141118	6.74818669528704e-22	1.35946122989272e-20
DAAM1	-2.33343786029043	5.50160764261165	259.176334262211	6.78007197063144e-22	1.36402888137418e-20
MINK1	-1.70875123891126	5.9780757242389	259.08719198256	6.83113574423114e-22	1.37243727225008e-20
CLIP4	-2.18624467522632	6.01146140746793	258.907690597026	6.93517563878101e-22	1.39145183852887e-20
JAKMIP3	10.2067130310639	4.31289584535638	421.443166330105	7.28195466943445e-22	1.45905145859697e-20
ENSSHAG00000011400	1.97716654348878	3.38553111957933	258.049026079315	7.4561118804404e-22	1.49192768396866e-20
TTC7B	2.72637865948005	3.56064290031802	257.774722979792	7.63096091845881e-22	1.52485341861835e-20
SLC16A13	-7.37158960595261	2.67806810438216	257.475337017591	7.8266658102287e-22	1.56185229989294e-20
NIPAL4	-7.12400226646988	5.71170950425741	256.87834361255	8.57734484073123e-22	1.70935053912123e-20
CD2AP	-1.59238247449264	5.88308766348516	255.97006688431	8.89269271416939e-22	1.7698131857353e-20
ARHGAP18	2.17805147389489	5.8523082881628	255.655169560699	9.13416809414047e-22	1.81543123449581e-20
FAM83H	-4.893953213685	5.94154469052039	255.998909401613	9.24141668923446e-22	1.83428494527473e-20
ENSSHAG00000011421	6.57265702400742	2.62001367774089	255.361281261336	9.36567757003408e-22	1.85646034510702e-20
PSORS1C2	-10.1468017209817	5.1417401118157	255.52718412222	9.61940900495782e-22	1.90420573711779e-20
ENSSHAG00000002842	-6.17339228105366	5.62142823681061	255.399128441298	9.72476543342195e-22	1.92249134542962e-20
DIP2C	3.61755945160241	4.18686804250708	254.767456654324	9.85224451374695e-22	1.94215902079892e-20
WWC1	-4.26351122245839	5.16991574328612	255.121585545861	9.85359535881163e-22	1.94215902079892e-20
SGPP2	-5.99765067076573	6.16981495368102	255.232561662376	9.86360223975681e-22	1.94215902079892e-20
EPHA2	-4.33093236327982	5.96541467923159	254.922733747067	1.01273521085999e-21	1.99009729703294e-20
SOX8	8.69602052761822	5.0493421230074	254.915095814082	1.01339458496848e-21	1.99009729703294e-20
ENSSHAG00000007537	-8.17759394536761	-0.938674808629689	479.746449466098	1.02959683556774e-21	2.01923713168894e-20
PLLP	5.32689946666759	6.65307008815344	254.625606068524	1.03871740954395e-21	2.03442971998906e-20
CERCAM	5.57139876538287	5.35731343132279	254.150615615491	1.08169977999824e-21	2.11581620111412e-20
MSX2	-5.04409946769763	3.16459206456401	253.608216015278	1.08792329818024e-21	2.12518209447953e-20
RALBP1	-2.2010853480552	7.16062530224736	253.342803733656	1.11296317050176e-21	2.17123131299335e-20
ABHD17C	-3.52828500404735	4.83648406700572	253.30321433598	1.11674914041905e-21	2.17575059502433e-20
ENSSHAG00000014877	-13.0052735344386	10.4009704054026	253.719002408835	1.12235888946533e-21	2.18380658033024e-20
CELSR1	-7.50392911819714	3.8898047376509	253.504200872404	1.14318207604988e-21	2.22140380578355e-20
AATK	5.4790755698294	6.47564945236673	253.39249662024	1.15416901891328e-21	2.23981397942975e-20
MYEF2	5.56124872662986	2.86712292478589	252.291398569993	1.21818807781649e-21	2.36095691992524e-20
ENSSHAG00000005017	8.76417795317976	0.0513321058870091	252.264443474209	1.22101773427573e-21	2.36334765900924e-20
N4BP3	-5.09027672802338	4.97904677593399	252.414625528051	1.25516060202043e-21	2.42626149270451e-20
ENSSHAG00000004291	-10.468808645063	3.85093129858407	252.161255647439	1.28279594651727e-21	2.47644844590368e-20
ENSSHAG00000003891	-3.78835276897552	5.39878577439028	251.485890680956	1.33192817101901e-21	2.56795057659877e-20
ENSSHAG00000015659	5.7762620387459	7.01018001841387	251.581540815557	1.34842900201217e-21	2.59567820220618e-20
ENSSHAG00000003027	-14.7113541104414	7.56283523974457	251.56961031544	1.34981577341714e-21	2.59567820220618e-20
PRRG1	1.53540683845292	4.07761490973667	250.748388287205	1.39168004257888e-21	2.6727115940941e-20
PDE9A	4.29617939740563	3.57561333263427	250.495548370705	1.42246929013171e-21	2.72830346877982e-20
LRPAP1	1.71729574340603	6.73738870031513	250.41397830309	1.43255259747954e-21	2.74408878536604e-20
OTOP3	-9.99730860368968	4.90322948446478	250.773237061161	1.44581592878382e-21	2.76591685497443e-20
ENSSHAG00000004325	-12.6012568171467	7.29977164089435	250.55052904047	1.47391191147801e-21	2.81602757074257e-20
TEC	-2.98197562452958	4.45665479439581	250.022249232055	1.48202066174929e-21	2.82787112609816e-20
RNF122	3.44963977474368	4.136914103358	249.550403651152	1.54396989920683e-21	2.9422860099814e-20
ENSSHAG00000010229	-4.11312260450042	3.97425599762812	249.422053151186	1.56128211930304e-21	2.97145300006685e-20
ENSSHAG00000004616	14.1355321268406	4.59193251561477	1064.49895470415	1.56448688066293e-21	2.9737300695733e-20
COBLL1	-3.38041508673729	4.44526351028915	249.374857261948	1.56769859028897e-21	2.97434837044615e-20
CLPX	-1.84650214924902	6.82385266153046	249.366558559307	1.56882965983551e-21	2.97434837044615e-20
ENSSHAG00000004424	2.3597720160285	3.81006868950021	249.065440314828	1.61044894979195e-21	3.04935007667129e-20
AFTPH	-1.34558263111559	6.38509545936835	248.801402801028	1.64788631591548e-21	3.11625193866674e-20
FAAP100	3.2860732475605	4.18184031222853	248.7483260853	1.65552041958694e-21	3.12669526183977e-20
PHYHIP	-8.5702995531081	5.60905166879632	249.136574030816	1.6660332761878e-21	3.14254200261309e-20
PTPN13	-2.01475494843907	8.10949264159775	248.595235965464	1.67774599124989e-21	3.1606087649411e-20
NMRAL1	2.75347646886607	3.02028645222662	247.768503664804	1.80324279698954e-21	3.39270852541602e-20
PIP4K2C	-2.37994922490906	5.42901626138112	247.485253697212	1.84844939337853e-21	3.4733490060604e-20
QARS	-1.54511614738845	7.20850882631009	247.470685986837	1.8508059735227e-21	3.4733693345945e-20
MAG	9.85920493912112	6.6549080640255	247.664546066185	1.89386284742858e-21	3.54967432681962e-20
FCHSD1	-2.8681078287915	4.54089086523832	247.082167034955	1.91482039498462e-21	3.58441789994151e-20
SLC20A1	2.50845627424195	6.38343516965817	247.065753240467	1.91757490551309e-21	3.58504187196116e-20
ENSSHAG00000018406	2.94570887782101	5.17504778986238	247.016778335637	1.92581819643157e-21	3.5959129930091e-20
SAMD4A	4.18122584829884	4.26115388474956	246.798128686236	1.96307187874868e-21	3.66085709176722e-20
ENSSHAG00000001927	4.58959526276338	2.79141051215063	246.603527293838	1.99685753617563e-21	3.71917855825819e-20
PDGFA	2.65125199305908	4.30604893314289	246.576048254457	2.0016767231128e-21	3.72347075868482e-20
CMTM7	2.66189804491177	4.04356786014936	246.273837662739	2.055481217361e-21	3.81875914497671e-20
SYNPO	2.71818642814	5.49258801170952	246.221367499301	2.06497476376481e-21	3.83158913873001e-20
DNAJA4	-2.85374583148063	4.06452505103303	245.702791013727	2.16128740817453e-21	4.00527943089365e-20
SLC27A1	3.39442463623473	7.51309873958999	245.398922337081	2.21987979496267e-21	4.10872001550153e-20
TTC8	2.55573172715255	2.96571894236264	245.345485170317	2.23035297310781e-21	4.12295087051278e-20
TFAP2C	-4.74620709851171	6.35752405198947	245.692427301323	2.25090024650988e-21	4.15574562968477e-20
CHRNB1	-3.5053475838714	2.6849751044864	245.218277981928	2.25549133063708e-21	4.15903613110128e-20
LIPN	-9.74506211093588	3.74391967769187	245.553495997099	2.27855319911447e-21	4.19633547503582e-20
WDSUB1	-2.19622210257867	4.14727007050526	244.908350058517	2.31797776342266e-21	4.26363934695644e-20
SLC39A8	-2.85848508207684	3.92386976248307	244.859817157574	2.3279243724416e-21	4.27662235517901e-20
MTM1	2.090601678789	4.85137246089273	244.659229604985	2.36950637562116e-21	4.34761845152695e-20
COL17A1	-3.25821758596444	7.84277399001609	244.593436772576	2.38331265765509e-21	4.36753843092809e-20
TDRP	3.17306170437865	1.22270933105404	244.509606079703	2.40102520372246e-21	4.39455873813579e-20
NR4A1	6.92109359668155	9.40111284649529	244.909309251831	2.41145926234891e-21	4.40820707377782e-20
NNT	2.11608047307746	6.11251983710268	244.202234020446	2.46714773506602e-21	4.50444593256751e-20
NTPCR	2.0532908366932	4.55664262281983	244.134858222513	2.48189274806374e-21	4.52578644342116e-20
CTNNAL1	2.72514750582823	6.09248698965294	243.84181519181	2.54709682101903e-21	4.63897449309088e-20
B4GALT4	3.5767260154594	2.7168897948874	243.781979817352	2.56062786665934e-21	4.65788904442565e-20
LRP4	-5.01019165739279	5.00885348153902	244.202247388776	2.56664377285084e-21	4.6616627690944e-20
PPP1R13B	-1.59032006712977	5.36676477133228	243.745126147933	2.5689990001898e-21	4.6616627690944e-20
BCL2L13	-1.85101548526145	5.46982869670603	243.408302527133	2.64683632180521e-21	4.79702636682616e-20
KREMEN2	-7.13591605133619	2.74979996315264	243.375724948812	2.66615414718684e-21	4.82613012926596e-20
ENSSHAG00000008532	-5.28726238585703	3.63562054093652	243.409330194966	2.69366194595166e-21	4.86996977212531e-20
KRT23	-11.486048493711	7.43949309932196	243.379421747868	2.76037276063917e-21	4.98449261790051e-20
ENSSHAG00000003600	2.50482391842533	5.03370445916934	242.890661658354	2.77126596368479e-21	4.99806761562494e-20
KCNV1	9.46476063341034	1.07954383265099	427.283621170478	2.80231137402345e-21	5.04248720157914e-20
ENSSHAG00000010109	-15.0284592911554	7.13930803387217	243.207611903176	2.8027061301409e-21	5.04248720157914e-20
TMEM102	-1.96951524332443	3.01667360115502	242.695642571539	2.81970602157541e-21	5.06691590551785e-20
PRKG1	2.22953350908776	6.17186626046272	241.901549466629	3.02620915116177e-21	5.43140350318209e-20
SLC49A3	-2.96819548474764	4.32848321854054	241.800410247847	3.05361571490248e-21	5.47395737173862e-20
STARD10	-6.97935081852744	5.17955127172351	242.195172169303	3.06624287835898e-21	5.48994659006788e-20
SLC25A53	4.59857042487279	6.28195490525589	242.147082614368	3.07938317276443e-21	5.50681481148827e-20
EIF4ENIF1	-1.92004368213147	5.28823937640411	241.122412203966	3.24412050008689e-21	5.7944140222903e-20
CLSTN1	2.37097171102671	8.60660356505833	241.052836279073	3.26435618881743e-21	5.82353278166502e-20
ENSSHAG00000016514	-8.89526103624261	0.0426201851504009	445.959764238387	3.30359989278052e-21	5.88645049487378e-20
ATP13A4	-13.0961565367028	3.99928915965852	447.770471613091	3.33584170707147e-21	5.93675578805376e-20
ENSSHAG00000011849	4.28670168477759	4.16788681619193	240.682209865344	3.37438103212558e-21	5.99813444690077e-20
PTCD3	-1.05021504951909	5.19072014973824	240.434820847763	3.44995848415216e-21	6.12512413367399e-20
PTBP2	2.47173713147753	4.19263759634083	240.227595590946	3.514618051994e-21	6.23244904142218e-20
ESR1	-3.75242979994375	4.16233497010612	239.507609549319	3.74922428945139e-21	6.64052201601755e-20
GOLPH3	1.33123476345408	6.35136755620936	238.931477969247	3.94864222810557e-21	6.98536982933801e-20
ENSSHAG00000003844	5.74295370163123	6.03481220534851	239.142209948829	4.02826876483228e-21	7.11772978530687e-20
CSRP3	-11.8238103833657	6.7342597502897	238.895282195267	4.11868269645729e-21	7.26881223914696e-20
KLF4	-3.8526040995931	7.57919648100244	238.392328638906	4.14524326321862e-21	7.30697821410453e-20
TNS3	2.47417937439904	6.69282013435122	238.296059783441	4.18140382095865e-21	7.3619555739518e-20
HNRNPH3	1.37593319567656	5.2070106437902	238.124790669755	4.24654795068979e-21	7.46777143775104e-20
OGFRL1	5.0914553709902	3.65893759902826	238.130834977285	4.32590922730428e-21	7.59830817659483e-20
ENSSHAG00000014557	-2.66387150555344	5.28162588336202	237.823223433939	4.36382622669037e-21	7.65582641452658e-20
RNF222	-6.8623404020821	2.69259400979526	237.386939628491	4.53948000256922e-21	7.95456572757899e-20
CLIP2	4.51628914044726	4.6440302039441	236.97806429231	4.89650365422234e-21	8.5700389607648e-20
ENSSHAG00000007000	-2.04139664742189	5.47806332960278	236.507712886618	4.91613708273389e-21	8.59424342196466e-20
NR4A3	5.39374406168451	5.03441889094176	236.83731748939	4.95930787921519e-21	8.65948959522869e-20
TMED10	1.33079966845469	7.14540431898205	236.225139414914	5.04396742151082e-21	8.7969405901426e-20
ENSSHAG00000015375	-1.29230062315755	7.38928742179397	236.013261527943	5.14207765544251e-21	8.95749927578086e-20
STON2	-2.46918568470255	4.02287194839249	235.864757386777	5.21202216414888e-21	9.06867358220358e-20
EFNA5	-5.78797743834026	4.56704223304626	235.623920074329	5.53670789634069e-21	9.6223044390982e-20
HPSE	3.13063720127522	6.25253915279741	235.01674777111	5.63080824774152e-21	9.75543315463065e-20
EDARADD	-8.41646405882462	3.55945356937349	235.435829035148	5.63227762019184e-21	9.75543315463065e-20
ENSSHAG00000002641	-11.7835722389015	5.41567192599429	235.43427211377	5.63307580685433e-21	9.75543315463065e-20
SRPX2	3.18805923684149	4.45030030654709	234.979718439608	5.64987238795647e-21	9.77309117388685e-20
LARGE1	2.45572547222656	4.39905331752431	234.552881480027	5.8745265065092e-21	1.01498382709314e-19
FAIM2	9.49555699891246	4.46297348880214	234.933479449963	5.89601302258418e-21	1.017508914049e-19
ACSBG1	-10.801208558948	7.40309280413762	234.187237621618	6.31170221861048e-21	1.08797875146642e-19
ENSSHAG00000006517	3.36533896296459	3.69536668828634	233.74366447054	6.32626233122919e-21	1.08922053881989e-19
ENSSHAG00000000772	-9.05787366075171	1.56810083883694	233.716579022272	6.341992023404e-21	1.09066057944882e-19
ENSSHAG00000007027	-1.4462852489165	8.06760675432306	233.176288501201	6.66439270449786e-21	1.14477567024942e-19
PPIF	-4.16949596506726	8.00609637870406	233.088268061044	6.7185070587419e-21	1.15273388202539e-19
TBKBP1	4.8466089517564	5.48382008142173	233.345118316331	6.81756470979569e-21	1.16837593354103e-19
ENSSHAG00000007191	3.57770432915985	3.39397879170437	232.840834401735	6.87308521202543e-21	1.17652916456024e-19
CALU	1.50854329934396	6.88881964301955	232.198593123345	7.29178573483177e-21	1.24676063944173e-19
SH2D4A	-5.65428061781158	4.43961758234171	232.574746769056	7.31722457013243e-21	1.24868998637923e-19
LRRTM2	9.05954928415144	3.43408011512513	232.570717129826	7.31993589638123e-21	1.24868998637923e-19
ENSSHAG00000007354	7.34868077626859	3.29082313008812	248.674781098149	7.34570159953318e-21	1.2516433093704e-19
TDRD10	7.32310966806692	5.50770323522191	232.465522689289	7.39108587205422e-21	1.25792883341962e-19
DOCK6	-2.72729529166868	5.06281496188414	231.943211618724	7.46555987562236e-21	1.2691451788558e-19
ENSSHAG00000007222	-14.94484905151	9.81882586943515	232.332052837181	7.48239535421795e-21	1.27054848635212e-19
TINAGL1	4.31559938988011	6.0851030337003	232.294100371734	7.50857273835073e-21	1.27353306456769e-19
ENSSHAG00000009898	-14.9510806550983	7.3679688738028	231.916919102103	7.7739583851403e-21	1.31703663396765e-19
ENSSHAG00000001180	-6.91706360994215	6.87376339359835	231.141483468893	8.35060562714011e-21	1.41311334309787e-19
ENSSHAG00000008756	1.93898160009187	4.44174217092895	230.642867897272	8.41951668197902e-21	1.4231482135852e-19
ENSSHAG00000001867	5.2201995587199	2.70148475636308	230.552617929892	8.49025543088546e-21	1.43346878181438e-19
SLC26A9	-7.34172913037407	5.62744812209737	230.478416803697	8.8788844795243e-21	1.49737633813572e-19
EPB41L2	3.19502456493589	6.22321566201256	229.934836457106	8.99134938452057e-21	1.51461786503522e-19
ENSSHAG00000014083	-2.98275625721285	6.87940263176336	229.555848654414	9.31386276072107e-21	1.56716324884087e-19
STXBP1	2.50930147212941	4.42740763468757	229.340755459193	9.50222515031944e-21	1.59704254030397e-19
ENSSHAG00000013380	-9.36522662184492	7.91437575599223	229.580521234869	9.65014863673169e-21	1.62006520254066e-19
SCIN	-5.16650101743075	3.84300056328573	229.343924527535	9.76015679701166e-21	1.63667770887148e-19
ENSSHAG00000000783	6.54825369172093	4.87615577411703	229.27199292605	9.93095816445148e-21	1.66343549254562e-19
DSG3	-12.1201172354316	7.42706639741934	229.060465809689	1.0128373604437e-20	1.69458562667682e-19
SNAP25	8.94757065939698	3.69749736653508	244.529866395664	1.03790174498758e-20	1.73456107652721e-19
SELENBP1	-8.25934686953874	5.08781487373182	228.749772560577	1.04257583244688e-20	1.74040815682537e-19
ARHGEF39	-1.21697977542344	5.36618030193094	228.217066072178	1.05526384228675e-20	1.75930045180037e-19
PLCD3	-2.97590628272949	5.08201371690618	228.206879299199	1.05626940072299e-20	1.75930045180037e-19
GRK3	2.9451170568467	4.47749811734087	228.17493021474	1.05942962256561e-20	1.76258139565494e-19
C3orf70	4.37959967867855	4.86841253340667	228.496146522692	1.06752367383567e-20	1.77405421307348e-19
ENSSHAG00000006855	3.04393745018957	8.06892246669626	227.917046567735	1.08530022835348e-20	1.80157404498094e-19
ENSSHAG00000012363	1.65678715832048	4.58113389730084	227.87013681264	1.09007624183758e-20	1.80747580211523e-19
HIBCH	-1.97502737222672	6.16293305614736	227.751862182514	1.10221523970401e-20	1.82555940204668e-19
ENSSHAG00000017825	6.12817115756193	7.10139501461764	227.887974290094	1.12990456923873e-20	1.86932926890702e-19
CTSA	-3.13466735659067	8.45376052377198	227.463262311373	1.13242814816174e-20	1.87141334707935e-19
ENSSHAG00000014127	2.45096186276447	7.10871051395354	227.416750667958	1.13737724182654e-20	1.87749663542091e-19
MYOZ2	-9.28347374612196	3.60494526693156	227.420048469233	1.18047022599982e-20	1.94646131808233e-19
TRAPPC5	-1.18691232361767	5.68046126872019	226.90104038417	1.19378098770715e-20	1.96497334093151e-19
ATRNL1	6.47408496790005	5.15133944665596	227.295232623238	1.1943513249398e-20	1.96497334093151e-19
ENSSHAG00000013154	-1.5400467071713	7.38505133329773	226.84508072037	1.20007364021573e-20	1.97219649175076e-19
CCDC28A	-2.66532257301893	6.278409593906	226.669956446754	1.21998981551371e-20	2.00270390225183e-19
ENSSHAG00000001358	12.7868239446266	3.27100660811317	892.921419145511	1.2508917137321e-20	2.05115765284952e-19
ARHGAP39	1.72593221386822	6.61904551482463	226.334647778012	1.25908658635024e-20	2.06231140310708e-19
ENSSHAG00000013519	-3.32343666723048	5.45909101848975	226.259415819605	1.26803591803534e-20	2.07467489926512e-19
TUBB4B	-2.01118411180104	8.63937300584759	226.247080648594	1.2695095578362e-20	2.07479338000889e-19
BCHE	6.8560049109507	3.86286931276292	226.314836499902	1.30945482115889e-20	2.13771747926127e-19
OXR1	-1.54883107215698	5.7956606477534	225.745806765826	1.33092469616343e-20	2.17037466697047e-19
ENSSHAG00000012126	11.4211314694096	2.97177707077104	388.810451181544	1.33811880758663e-20	2.17970574080696e-19
ENSSHAG00000008613	2.34541723256253	4.8089877173135	224.973243599589	1.43168674948243e-20	2.32955886808641e-19
MARVELD3	-1.67731204438586	4.89622125120637	224.889077824152	1.44313274630802e-20	2.34560555154586e-19
RECK	2.92809831588719	5.47462240006374	224.778940544979	1.45825438821754e-20	2.36758472876503e-19
TPRG1	-6.39756574043814	6.51984267998565	224.734885666339	1.51979070168272e-20	2.46479090030843e-19
IRX1	-8.10777181319668	1.16717401277285	224.025969167256	1.56614326506013e-20	2.53718635949074e-19
CLDN19	8.69691759848665	5.2011014453502	239.484888386072	1.59139182208474e-20	2.57527199012117e-19
JAG2	-3.09783887599075	4.83329467378382	223.731152395966	1.61061446757747e-20	2.60353367046065e-19
LAMB1	2.91722764590154	7.20300935544222	223.48899379106	1.64812262456493e-20	2.66125972758266e-19
PAFAH2	-2.38660127228834	5.7464380554273	223.022080486775	1.72302573772626e-20	2.77917669918439e-19
CAMKK1	-2.61507721059797	3.95082536731217	222.963658999023	1.73264357134318e-20	2.79164889672235e-19
HPGD	-7.44853058151807	6.10667316343697	223.017938001646	1.7885812047754e-20	2.8786436846858e-19
SLC27A4	-2.66382018246871	6.67359446361405	222.397128140189	1.82885356710541e-20	2.94026436136045e-19
PHC1	2.03447247928622	4.03351018318448	221.987785071458	1.9018099603062e-20	3.05424078983231e-19
ZNF365	6.17112244972132	3.15108570141871	222.078547245112	1.92726371156286e-20	3.09176530629591e-19
ENSSHAG00000011185	-4.9820275099345	4.2976407599293	222.171106915134	1.9388983424702e-20	3.1070636100602e-19
ANKRD9	-3.53207073106908	3.66813490279998	221.555301467496	1.98218131126756e-20	3.17299012712851e-19
ENSSHAG00000014097	-9.03928818600532	2.78200297744664	221.840900792258	2.00101437023004e-20	3.19967816198662e-19
ENSSHAG00000003864	-7.66800056730686	5.73931985860402	221.696724612799	2.02878050138842e-20	3.240577441646e-19
SCYL3	-1.60741490867528	6.02951041186498	221.106785287137	2.06926547731027e-20	3.30168253475572e-19
ASB13	-2.1357175769179	5.04274049640623	221.043328778888	2.08190328385958e-20	3.31827146653485e-19
POF1B	-7.8597137758015	8.36239843208666	221.2457020266	2.11825286386321e-20	3.37257743604543e-19
RAPGEF3	-4.87015629211286	6.04322795036506	221.146684356128	2.13843843540977e-20	3.40105885210661e-19
TTC39A	-6.40003806582319	4.43692196807725	221.131058432754	2.14164211120488e-20	3.40249943568784e-19
MIGA2	-1.6091365471605	5.58166528671739	220.560183892092	2.18079209801948e-20	3.46089688848508e-19
PITX1	-4.98249493876626	6.12560967953161	220.931133331219	2.18307401488827e-20	3.46089688848508e-19
ENSSHAG00000013228	3.1184630884238	4.74487942229132	220.391738794415	2.21640516930711e-20	3.50997982266635e-19
EPHB3	-2.97526608486357	4.68041502855113	220.092666120611	2.2811314269248e-20	3.60862318787132e-19
BBOX1	-13.3793519406657	4.61009571101559	396.502323325416	2.28478058694707e-20	3.6105385433218e-19
RIC8B	1.2705697826149	5.94812814573983	220.054378444371	2.28955836188331e-20	3.6142314141158e-19
ENSSHAG00000000847	2.51043874274725	3.29109941543762	219.878816779119	2.32861459925545e-20	3.67046735364373e-19
QSOX1	-3.08561274661545	7.72788167347914	219.872019079879	2.33014068509834e-20	3.67046735364373e-19
ENSSHAG00000004877	8.42976447050244	2.26423818945998	234.501737083665	2.34923744839e-20	3.69661624849211e-19
PCM1	1.19156067682305	7.17863186756457	219.714018298194	2.36590604768241e-20	3.71889287134113e-19
PLAA	-1.6055982469288	5.23752743491755	219.683144125151	2.37296110463693e-20	3.72602704945483e-19
PRIMA1	8.22742634500504	4.17456876040772	234.795100918192	2.38383819687044e-20	3.73914112087506e-19
ENSSHAG00000001750	3.25613469918024	3.2824979905523	219.610319049263	2.38968902983409e-20	3.7443519010321e-19
ENSSHAG00000003445	2.11841612939094	5.19333978487987	219.176288277401	2.49195823454187e-20	3.90043760820485e-19
MME	5.18851256299866	6.54702294017931	219.54348994747	2.49457311742418e-20	3.90043760820485e-19
ENSSHAG00000008400	-1.73067763132162	3.9740551151643	218.781148233681	2.58901676267095e-20	4.04383662498615e-19
CAPN1	-2.43506876062821	7.03471466784691	218.339285845519	2.70221516471994e-20	4.21619598988495e-19
SNX1	1.26936761321258	5.60840025109861	218.0124463546	2.78924514447028e-20	4.34740556359699e-19
ENSSHAG00000005696	-5.97082419508703	3.09190211123533	218.129138869125	2.80748884799247e-20	4.37123947131697e-19
MAPK13	-8.6915848383293	6.79699159384383	218.174488102664	2.84733151710495e-20	4.42861741321145e-19
ENSSHAG00000008648	4.74046339653794	3.44020386364949	217.505376614382	2.93007045293165e-20	4.55252394507439e-19
CDS1	-3.51673266731047	5.43982091802603	217.649698726779	2.94117545661742e-20	4.56498794403922e-19
ARHGEF26	-3.03705831524659	3.56082683623142	217.324529707331	2.98206496664216e-20	4.62360585979795e-19
TRIP6	2.24455477837645	5.13293394348408	217.237065788932	3.00755415804076e-20	4.65824837009514e-19
KBTBD3	3.4661303752636	1.94376374865328	217.151741981428	3.03263770806951e-20	4.69219086137776e-19
SCRN2	2.47638083566815	3.9040132872362	217.129475965856	3.0392191581169e-20	4.6974653522168e-19
ENSSHAG00000007175	7.81972483529319	3.62630001973383	231.992670341339	3.04469755469688e-20	4.7010257239204e-19
ENSSHAG00000015781	2.67500403510516	3.38511326390555	217.048080589569	3.06340469978305e-20	4.72498264475913e-19
ENSSHAG00000002450	-7.20664608653462	-0.866048494571965	216.964725059653	3.0883798713709e-20	4.75854742511852e-19
ENSSHAG00000016271	8.96407997221447	-0.237759074965067	231.312591624372	3.10628840231831e-20	4.7811655273521e-19
HNRNPLL	2.23568393595804	4.01185026073215	216.845232493401	3.12455186285418e-20	4.80428239182574e-19
IDH2	1.96152165212828	7.43570914332536	216.787665616549	3.1421348647105e-20	4.82630611429133e-19
SGCZ	11.4547427648264	1.76531298571891	458.617493389835	3.16611789207002e-20	4.85810441739698e-19
SLC25A11	-1.26978810728047	6.02368274228997	216.65396055393	3.18337078627488e-20	4.8795208315085e-19
AMPH	9.59588389017582	2.80717418624171	217.004230097581	3.18987090350185e-20	4.88442796981923e-19
ENSSHAG00000010436	6.13494172982024	1.99145503060593	216.587787064119	3.20398680490925e-20	4.90097444424496e-19
DYRK4	-8.48509538407537	0.740521002366055	216.13538652309	3.3486953127089e-20	5.11704143398149e-19
MIR146B	7.68479791335662	2.05681099395349	216.090654290109	3.3633677604014e-20	5.13416354930551e-19
TRIM13	-3.94144938102748	2.03367698201197	215.645062314011	3.51322149283288e-20	5.35739141548676e-19
IRX3	-7.31594479971287	3.15474628827749	215.71689630157	3.6165421329272e-20	5.50927359693962e-19
CC2D1A	-1.63403733404882	6.06616115182176	215.237624477485	3.65631363556904e-20	5.56413525199083e-19
DOK4	-4.39500228564228	5.08999474130113	215.178941135743	3.81201665209681e-20	5.79512634164245e-19
GNPDA1	1.78166969143835	5.40465452521765	214.543778908303	3.91408467835078e-20	5.94418993152205e-19
TM7SF3	1.62028218100978	6.90746559683659	214.305827680586	4.00677254732756e-20	6.07871732666795e-19
ST6GALNAC2	-8.70061269188646	2.61578681892873	214.118764141816	4.23003948461991e-20	6.41086946251453e-19
OSCP1	2.97163006598321	2.9160073283837	213.638242867266	4.27917887216074e-20	6.47871181595951e-19
FAM184A	3.89753249869396	2.96742953648261	213.440314628656	4.36358653093176e-20	6.59975748350425e-19
STX3	-2.68336729498406	4.44935742873597	213.305322923138	4.42214467930175e-20	6.68149961902255e-19
FRMD4B	-3.64289948788689	3.88568558267947	213.226337943116	4.45678545873286e-20	6.7269747489763e-19
TRIM66	5.5757489662824	2.61622730820099	212.614497442372	4.73485414784378e-20	7.13940787852575e-19
AKAP6	4.06709000800233	3.76378654412549	212.431919685127	4.82127649348346e-20	7.26232360518917e-19
KCNK12	4.10020700791113	2.88675835438031	212.389887499836	4.84140317328194e-20	7.28522934825058e-19
ENSSHAG00000014666	-3.1754937890314	3.6038154200693	212.271552134907	4.89853674966691e-20	7.36371915251959e-19
ENSSHAG00000019379	10.507058211996	3.63937124007602	273.250837760325	5.0026013912579e-20	7.51252726169936e-19
ENSSHAG00000015904	-6.48301497919944	6.46236042170796	212.293647771621	5.06482908892326e-20	7.59826994120433e-19
IL1RAP	2.32674413579061	3.82084925858604	211.733609903547	5.16722381377529e-20	7.7440367419606e-19
MB	-12.7692657359035	7.47472568178406	212.063117070349	5.18183302314927e-20	7.7580790266705e-19
BCAP31	-1.81501870733033	7.83966578074509	211.632865478	5.21922101818203e-20	7.8061621834567e-19
TMEM74	8.14702028612045	2.8988516832686	225.728769299745	5.30848242752099e-20	7.93165482384494e-19
NEBL	-5.52409954946745	5.14691819270884	211.808552376186	5.31430182062211e-20	7.93234546955158e-19
PLA2G4E	-8.61770199293157	7.24060619489873	211.471010475967	5.4953939191875e-20	8.1943905097089e-19
ENSSHAG00000000876	-3.42968057621768	6.7978021149051	211.262850670733	5.51201898196748e-20	8.21091197847006e-19
ADAM12	6.62152676268687	3.20545174715522	211.209371633862	5.64016607598886e-20	8.39336071227809e-19
DBN1	4.33125754167971	5.43051572086644	211.044494294965	5.73342657515354e-20	8.5235790460139e-19
NOL4L	3.65421866989636	4.12946683681908	210.627823222651	5.76869793570562e-20	8.56741327321897e-19
ASPG	-7.61143158112809	2.27246917198036	210.412585037078	5.89399066023375e-20	8.74046532243929e-19
SLC4A11	-7.32031838423107	3.28247628287051	210.761882095508	5.89702495921986e-20	8.74046532243929e-19
SLC30A4	-2.77683897592763	5.24193163975112	210.381825434806	5.91212561427807e-20	8.75408439706153e-19
RUFY3	-1.45546480423571	6.82850881754758	210.28336872881	5.97056330098758e-20	8.83178129847384e-19
ENSSHAG00000009862	-2.35936610015379	5.91894514720362	210.230212744545	6.00236234214012e-20	8.86995800399888e-19
RHOQ	1.88163469633699	5.98392469510498	210.199975023894	6.02052961096426e-20	8.88793439177944e-19
EXO5	2.59567085495045	2.55589554219611	210.181323286867	6.03176431229055e-20	8.8956508139528e-19
ENSSHAG00000004400	8.70293363341448	0.664926004854173	269.618341036297	6.08396852573686e-20	8.96371362791897e-19
KLHL5	1.56763395643535	3.2739398351755	210.054358933034	6.10882084287327e-20	8.99138272568832e-19
SYDE2	2.4588959624836	4.34579934144241	210.01289803654	6.13420489160458e-20	9.01977873187577e-19
FLAD1	-1.48177066048131	6.16099540341134	209.98638401933	6.15049524498721e-20	9.0347602274331e-19
ZCRB1	1.9320631293547	4.11335024969538	209.917517044378	6.19301768419452e-20	9.08820741822282e-19
TEAD1	2.10893447352825	4.30239356665958	209.764917477254	6.28833263878667e-20	9.21894469133805e-19
OSBPL10	2.02729831143848	3.91660438841722	209.729293954149	6.31080188943928e-20	9.24273428060607e-19
CEMIP2	2.60281829532092	6.15624186315386	209.228356633835	6.63574336697917e-20	9.70903676233801e-19
ENSSHAG00000006856	-2.70537166950948	3.99118806703323	209.181927347956	6.66672750827715e-20	9.74474177838695e-19
RCBTB2	-1.50018587791115	5.07467422013273	208.829014194241	6.90720688806488e-20	1.0086293135264e-18
LRRC1	-4.33598027287797	6.09718181996211	209.097547211657	6.96400944498255e-20	1.01592204780154e-18
LIPH	-2.16237383640451	4.70257179762263	208.63529652471	7.04302060853297e-20	1.0264370684109e-18
ENSSHAG00000002671	-7.92951433329245	4.14332341536767	208.936195941497	7.0776002355588e-20	1.03046240597757e-18
MESD	1.55920431763735	5.62568624424907	208.180159974395	7.3731358120489e-20	1.07243636511796e-18
ENSSHAG00000000159	10.2062237535149	3.61796831461956	267.010365584344	7.63302269564371e-20	1.10914786118152e-18
PLA2R1	-6.96533476770978	5.34326289435172	207.791410638252	7.94083163842397e-20	1.15274405951121e-18
ENSSHAG00000006431	4.93847139680836	4.17645401907939	207.770121037885	7.95788322598505e-20	1.1540879228909e-18
ADAMTSL1	5.49950368224696	4.18335098996476	207.757153562011	7.96828796056046e-20	1.15446614317044e-18
GTF2A1L	7.49709314029182	2.7072747732417	207.531178119339	8.15188994888877e-20	1.1799123604418e-18
FGD1	3.31292924463534	3.52039799341825	207.116554490304	8.20875625419607e-20	1.18698294781134e-18
HSPB8	-5.63036214329492	5.96158354828858	207.356894406659	8.29649066251913e-20	1.19849889990167e-18
TRPV6	-7.44369396553028	0.59923590640753	206.875566986289	8.41139866132687e-20	1.2139140348759e-18
ADAM15	-1.9279550972532	6.20428644074573	206.700989513427	8.56143753915818e-20	1.23436422241787e-18
ENSSHAG00000001903	-4.05094677393454	8.60165474744615	206.689817646702	8.57113319875332e-20	1.23456001239242e-18
LIMS2	2.92337618031549	6.13446806527401	206.619835932527	8.63212776088671e-20	1.24213717935325e-18
IDE	-2.51988753019762	9.01284077539244	206.609822653902	8.64089190684473e-20	1.24219113072476e-18
CFL1	2.21333218046518	6.36919798239078	206.518223759489	8.72149418898659e-20	1.25256221587124e-18
PXDN	3.31354556799798	5.22204267079602	206.431966442239	8.79810999998825e-20	1.26234122838979e-18
ARHGEF10	3.52538241666563	5.99832232636822	206.758189626477	8.81384918228073e-20	1.26244652126408e-18
HLF	-2.27341790633849	4.34160464016519	206.41205389556	8.8158958802395e-20	1.26244652126408e-18
SLC25A31	-6.59965951652993	1.54148397760839	206.251477555854	8.96069416346344e-20	1.28194201428409e-18
RCC1	-1.55824992122691	6.35336021071726	206.240800086902	8.97040961449841e-20	1.28209319654322e-18
ENSSHAG00000005805	1.87791811111514	5.12663677660317	206.222183343147	8.98737519703045e-20	1.28327931092025e-18
SNX21	-2.77330288131064	3.23828850807779	206.175514237051	9.03005172027188e-20	1.28813078826653e-18
ENSSHAG00000015994	1.82579747293036	3.77057949819901	206.079115656624	9.11887085506195e-20	1.29954880414728e-18
ENSSHAG00000006728	5.32274275609684	4.05435289595185	206.367567569902	9.16936121145724e-20	1.30548780248122e-18
ELOVL4	-8.01672371058246	10.5336494947129	206.185052777968	9.34054428510969e-20	1.32858250941037e-18
SPTBN1	2.55814613881964	8.75361898553431	205.574070299959	9.59926189884532e-20	1.36407169804417e-18
COQ4	-2.30567865854264	4.66991163633559	205.547374422878	9.62537446528031e-20	1.36647094637973e-18
RETREG3	-1.39352800822597	7.2341814109636	205.419170910519	9.75180825415492e-20	1.38309410746429e-18
ENSSHAG00000000283	8.15229072190919	0.919032368697292	218.54997941592	9.81776080635697e-20	1.39111563884907e-18
ENSSHAG00000018165	5.77427913928018	3.98097957258845	205.646684497172	9.86508688486288e-20	1.39648510042222e-18
CCDC39	5.8939772023197	3.30676027165741	205.529702259988	9.98305652870789e-20	1.4118349381144e-18
OGDHL	2.33509872863161	4.6898037770139	205.103130210655	1.00709062475959e-19	1.42289989320756e-18
BAIAP2L1	-5.49149074341096	4.81680638371946	205.014102232837	1.05207311520588e-19	1.48503780904228e-18
SLC6A7	10.7675462847889	3.7561719115897	218.024918686269	1.07051961198388e-19	1.50963656139479e-18
KRT24	-13.9194022254187	10.3477340381132	204.810067002163	1.07417279512983e-19	1.51334696265342e-18
ENSSHAG00000006000	-14.4958038183842	10.7953665620883	204.45848420465	1.11339186862213e-19	1.56679518711189e-18
ELP6	-1.95070083647802	6.41192089886291	204.113359877931	1.11422660365288e-19	1.56679518711189e-18
PDE4D	2.7258781695247	4.84407230657093	204.061928172895	1.12010729959038e-19	1.57357009345681e-18
LRRFIP2	1.80585080421259	6.66753338246318	204.043206816967	1.12225589000736e-19	1.57509411974778e-18
BOLA3	2.0492689349923	3.62990236704855	203.959064541931	1.13196560179687e-19	1.58721729789832e-18
ENSSHAG00000000073	3.03039274120862	3.19064741227363	203.944203425489	1.13368956403364e-19	1.58813068823521e-18
CBLB	2.60251791206876	3.01837735689936	203.923387122522	1.13610894213258e-19	1.5900156054969e-18
RND2	3.38409593979197	4.63784272781787	203.838329042668	1.14605067598758e-19	1.60241476481096e-18
CUX1	1.77974494457837	7.87495830543004	203.764544080341	1.15474795041085e-19	1.61305216054089e-18
ABCB11	-7.50127276838464	-1.1913833128708	203.58629404175	1.17604280517039e-19	1.64125031255023e-18
FRMD1	-3.59757012347338	5.7236539863174	203.907611545896	1.1778581766756e-19	1.64223597194309e-18
RTKN	1.67010200162465	5.77918640947524	203.45649638251	1.19180552530016e-19	1.66011894761237e-18
SMPDL3B	-2.6010993898586	5.26030518073213	203.436133153318	1.19429828787407e-19	1.66202770193153e-18
EXTL2	1.9802696407795	3.09722979535322	203.193007642319	1.22448214287122e-19	1.70243259056284e-18
SH3BGRL2	-4.22864937371184	5.68291896446785	203.32403260723	1.25039453460254e-19	1.7368285059906e-18
PPP2R5A	-1.6169144723383	6.72678277953068	202.74737784821	1.2818807935452e-19	1.7788949306489e-18
ENSSHAG00000015643	1.11710811030851	7.67817507144479	202.64196809283	1.29586208745128e-19	1.79661328922202e-18
ENSSHAG00000018957	-6.14432358454557	0.354267423198547	202.628153373456	1.29770613898213e-19	1.79748688493063e-18
ENSSHAG00000007794	-1.61234772881208	6.82233944878956	202.481448476423	1.31745792062506e-19	1.82314013370983e-18
ABI2	2.49212545260458	4.27242972330716	202.449246181039	1.3218351411048e-19	1.82748953635282e-18
SERPINB12	-7.5736887781302	6.08291060756357	202.695169613247	1.33377303897714e-19	1.84227401008717e-18
PSD4	-4.15705681999726	5.78957888340708	202.070107061595	1.42238256501298e-19	1.96283491520477e-18
RAD54L	1.45133279516943	4.26765154679725	201.698179859681	1.4283269800298e-19	1.96920275542842e-18
FLII	-0.913742196961396	6.89763537783661	201.66672795521	1.43297619593277e-19	1.97377474727224e-18
ZHX2	1.7092610770053	3.23314230351371	201.570466122441	1.44730349625601e-19	1.99165640047052e-18
ENSSHAG00000002296	3.84776936500559	3.75209438738289	201.499911405184	1.45789904043557e-19	2.00437428892567e-18
NRG1	5.19569331577826	5.15596110666111	201.625278187642	1.48914932124692e-19	2.04543914654017e-18
MMAB	-2.337111573558	2.47102516624946	200.866731301185	1.55666926333128e-19	2.13620035052329e-18
RXRA	-2.01120248614239	6.00323868242017	200.811881699674	1.56554608560775e-19	2.14639267496241e-18
ENSSHAG00000002191	-5.91684936551751	3.42276018863135	201.026488597854	1.58420289787642e-19	2.16996228574062e-18
IFT80	1.36973766098866	6.0219454235516	200.57846334425	1.60391419387782e-19	2.19301774890739e-18
ENSSHAG00000011105	2.14955378353142	5.95742865093809	200.577966425474	1.60399690826413e-19	2.19301774890739e-18
ENSSHAG00000010221	2.09773557619247	4.4520267219814	200.550673005131	1.60854683137403e-19	2.19720968008812e-18
OSGEP	-1.73527382946159	6.05465406738558	200.413185351365	1.63167122327525e-19	2.22674247032596e-18
GPC1	2.50818821443548	8.23870592752196	200.30166593642	1.65068138905636e-19	2.25061135614711e-18
ANKRD40	1.52777526700657	6.15687856592113	200.27793271184	1.65475667018362e-19	2.25409218173035e-18
ENSSHAG00000017100	-3.56301659653959	5.085612662821	200.402040302308	1.66165965313481e-19	2.26141493418815e-18
ATAD2B	-2.18221521783924	5.91259826601787	200.184486319808	1.67090436417635e-19	2.27190825714961e-18
RAP1A	1.35386244104461	6.396025277812	200.13556539195	1.67942314833051e-19	2.28139619792017e-18
ENSSHAG00000012553	-3.95170031145313	6.13107208010533	200.42537619923	1.68597832358133e-19	2.28820174493756e-18
TMEM72	-12.6688073808327	2.96063592739646	348.555369981904	1.69358844951228e-19	2.29642529046963e-18
ENSSHAG00000001939	-7.39298379478099	3.16334129232665	200.358038105359	1.69779495306734e-19	2.30002286093944e-18
ENSSHAG00000004856	-13.3633661219248	7.83217126299798	200.275105805525	1.71246636802228e-19	2.31777783467147e-18
OSBPL3	-2.86604438656718	5.59705499500884	199.922186136262	1.7171103577305e-19	2.32194091935301e-18
ARSG	2.83253720470314	3.63961222256528	199.627809620267	1.77055043193352e-19	2.39202009540507e-18
GHR	-1.8348928600084	4.68168189622657	199.596952175734	1.77625131464859e-19	2.39581472053721e-18
ENSSHAG00000009756	-6.11185321753981	8.74325950144758	199.921065911091	1.77659523411215e-19	2.39581472053721e-18
EHF	-6.46301349783244	6.22009848993574	199.703791272965	1.81718142414926e-19	2.44831713806897e-18
ENSSHAG00000002965	-6.36916640465385	3.28587127370231	199.63155655115	1.83088691543838e-19	2.4645402324451e-18
PRKCZ	2.6984696658923	4.54399545906494	199.285365211872	1.83489606076618e-19	2.46769354875248e-18
CDK5RAP2	1.82437829048663	6.38105021325546	199.262143997106	1.83934632686755e-19	2.47143385316949e-18
ENSSHAG00000001796	2.08748606576954	4.2293473676125	199.227265505986	1.84605173990704e-19	2.47819475184075e-18
EPHX4	5.77427669478678	2.97082140364417	199.338492496211	1.85535667755714e-19	2.48842992070549e-18
ENSSHAG00000016312	-3.2974277685793	4.76439369455294	199.170079494116	1.85710076661984e-19	2.48851502727059e-18
B3GALNT2	1.7081060010371	5.72437727188304	199.159440367113	1.85916393857008e-19	2.48902716441295e-18
DOK1	2.57119204886412	2.98214770484642	198.798769439865	1.93053299403975e-19	2.58224047359951e-18
DPYSL2	2.91197332213419	7.50390429236499	198.765824018993	1.93719244308152e-19	2.58880943183285e-18
MPZ	7.52013633245777	8.92508679447322	199.02978587035	1.94932123243431e-19	2.60266902512667e-18
DQX1	-1.54402420381361	5.96773759727613	198.586665166695	1.97382676868024e-19	2.63301378052688e-18
RAB15	-4.43667939515259	6.48914324036183	198.851074076241	1.98600489276802e-19	2.64687438768822e-18
PCGF2	3.00322040926767	2.79224510500811	198.303744886921	2.03314994209897e-19	2.70727079070679e-18
TMEM40	-6.75796178251774	7.43940939604033	198.592434402844	2.04036932822828e-19	2.71444282507422e-18
FZD6	-1.88067470254237	5.62003497927595	198.194135625578	2.05662785994738e-19	2.73361658188877e-18
TAF1A	1.6452921536851	3.45496086372521	198.128995487594	2.07071384523809e-19	2.7474905736758e-18
LRRC9	7.51457589101582	0.907933471103812	198.128704541511	2.07077698400904e-19	2.7474905736758e-18
DHRS7	-2.41143270738568	7.36054825773933	197.698379519642	2.16638647751003e-19	2.87177122403679e-18
C7orf57	4.40124649333677	1.96220427689948	197.448929606678	2.22389709353106e-19	2.94537068550218e-18
FHL5	6.51703210452709	3.14712452941725	210.162541388875	2.23733671872309e-19	2.9605223229788e-18
ENSSHAG00000008820	4.47190969688744	1.79293826922173	197.074135753195	2.31330325417511e-19	3.05831082897954e-18
ENSSHAG00000017660	2.46345837234161	2.83994496460386	196.813331129334	2.37771352128283e-19	3.14066049149285e-18
ZBTB7A	-2.0189442127304	6.23165459621094	196.676097100245	2.4123508841027e-19	3.18357215159615e-18
ATP6V0A4	-8.77422097438122	6.765843947551	196.964245095421	2.42004004865663e-19	3.19087560110942e-18
TMEFF2	8.54342425443516	3.41726242296521	209.098139903957	2.47639315380361e-19	3.26227343668772e-18
FRRS1	-4.75124850040009	4.77623580739326	196.666877101797	2.49695723160411e-19	3.28643962029885e-18
ENSSHAG00000001719	8.096261189208	3.38133692608115	196.573676822245	2.52158350018348e-19	3.3159046969109e-18
ULK1	-1.76489065304134	6.01131817644897	196.080234594174	2.56893123871497e-19	3.37516990697893e-18
CPPED1	1.35972012900348	5.00526910991638	196.045297578209	2.57843330151879e-19	3.38465087726851e-18
ENSSHAG00000009002	1.2491573342989	4.09927781645109	195.969528034682	2.59916648100189e-19	3.40884482588087e-18
TTC7A	-3.13187600392512	5.50873397403145	196.008967399134	2.60999766472075e-19	3.42002083376284e-18
SLC36A4	2.16424479013354	3.21016723706652	195.811912203372	2.6428521394941e-19	3.46000986998135e-18
GNPDA2	2.53911356145096	3.28823799522134	195.619709893545	2.69715770908191e-19	3.52798711999786e-18
SEMA3F	-4.37645858590637	5.91754529367163	195.742699223012	2.75262434045716e-19	3.59445166831951e-18
CDHR1	-11.3195068728911	3.72132654505589	195.735624526669	2.75468309667187e-19	3.59445166831951e-18
ENSSHAG00000001341	-11.718551218751	3.38178023533676	195.733313032683	2.75535609431687e-19	3.59445166831951e-18
GPBP1L1	-2.04294354746058	9.11257430129425	195.410182862898	2.75768021558112e-19	3.59445166831951e-18
PDZD11	-3.70959219705718	5.91402423661131	195.333718303431	2.87430429417821e-19	3.74316830992935e-18
ENSSHAG00000017692	5.09118099925582	4.24488399856648	195.316641724132	2.87950478558464e-19	3.74664563797467e-18
MARK4	-1.82275169295201	5.06411741656834	194.990095736855	2.88330963912185e-19	3.74830253085841e-18
TEAD3	-2.26418921527746	3.77556930736233	194.955940985532	2.89378163717671e-19	3.75861620190136e-18
ENSSHAG00000000100	-1.23359799215716	3.56613632831474	194.706163582844	2.97157505138322e-19	3.85627623013421e-18
GRB10	2.64788466178247	5.70343639249601	194.618315740313	2.99944884794424e-19	3.88904020065764e-18
DAW1	9.80588708684479	1.36098711779718	246.899556233357	3.02177000665851e-19	3.91455367354265e-18
ESYT1	2.14187436416434	6.86462936578231	194.533641019454	3.02657283958763e-19	3.91734825487535e-18
ARL6	2.02160902233576	3.04082567853255	194.349163781414	3.08655230063451e-19	3.99149169567644e-18
RADIL	5.33841135268572	3.57678771356546	194.58461763617	3.1118773441305e-19	4.02073017753406e-18
CMIP	-1.18161033229408	6.24672479315175	194.203683327917	3.13472246418613e-19	4.04671626217995e-18
FAM83A	-4.41373947720051	4.54078338762377	194.32862861171	3.19766343770317e-19	4.12437304199223e-18
SERPINE2	2.68455883633089	5.49545276514827	193.968831939814	3.21413815161508e-19	4.1420142394225e-18
ENSSHAG00000008314	-2.07469061802095	4.87659500866691	193.914839959028	3.23268928266438e-19	4.1622982789923e-18
BCL2	2.34039957257821	4.69287699117561	193.780062190874	3.27948440995816e-19	4.2188814646612e-18
GBA2	-1.94226652902305	6.30008935700879	193.729264627624	3.29730345057404e-19	4.23812258616752e-18
KLF3	-1.53593327701502	6.82622309115881	193.556520316142	3.35865554321265e-19	4.31323613428878e-18
SRD5A2	-12.9476874272087	5.11026144177142	193.84140646194	3.36779242630598e-19	4.32122204994044e-18
CLINT1	-1.34385083947823	7.45111963191727	193.342038323181	3.43648460694526e-19	4.40554351299034e-18
DOHH	-1.30198154625454	5.57661519876747	193.11932893764	3.51928332806812e-19	4.50778790992255e-18
ENSSHAG00000004683	3.31286043649877	1.98218190389317	192.941764958295	3.58678086324582e-19	4.59027348678314e-18
ACMSD	9.5984533806898	2.54074178367162	205.019653238059	3.66827458788857e-19	4.69051311078291e-18
TOGARAM2	-10.7021827182072	1.46461583443025	330.616483513318	3.67614654608291e-19	4.6965230291501e-18
SOX4	3.50698457422423	4.93671855307534	192.733768527745	3.72869469919061e-19	4.75955020783753e-18
FUT1	-7.185120678494	1.8584882710176	192.514292041753	3.754847514971e-19	4.78880509510556e-18
ENSSHAG00000000074	1.66070556143796	5.44675499063613	192.267049027307	3.85576744529774e-19	4.91328300882304e-18
MTMR8	2.1798411119281	4.56591642504935	192.246593415814	3.86424221495226e-19	4.91984819233002e-18
ARSA	2.9600533215696	5.18921171939757	192.105421727589	3.92325956531117e-19	4.99069625288337e-18
ENSSHAG00000004784	3.56983716307568	2.56662038934856	192.08547930744	3.93167170339585e-19	4.99710411263368e-18
ENSSHAG00000003573	-1.79224708638739	9.0623567544528	192.063685068138	3.94088639972148e-19	5.00452014757083e-18
FOXP2	-2.82110718795534	4.26772914858826	191.977117466273	3.97770955596429e-19	5.04695333291887e-18
SP4	2.12215851843238	2.27711720564858	191.872784066037	4.02256499270194e-19	5.09949656223782e-18
TMEM54	-3.06966074859145	6.06112727072334	191.688677568021	4.14959304140492e-19	5.25603286262469e-18
DES	-9.86326276666611	6.07651529748024	191.878439166194	4.1543483685181e-19	5.25755865749125e-18
ENSSHAG00000011937	1.90022058069339	4.83522796088528	191.275496246474	4.2896635686339e-19	5.42417151671752e-18
ENSSHAG00000016565	-7.25548083015257	3.52951473274831	191.3713465986	4.38703958582514e-19	5.54256784533387e-18
EDA	3.49847015469311	4.09183736794145	190.953423154028	4.44126944711957e-19	5.60629809919006e-18
PGLYRP4	-7.49913279352318	4.14682189710558	191.2486041074	4.44537126073484e-19	5.60669610372238e-18
UBE3A	-1.45534304538169	6.57488754464637	190.917724117996	4.45841282407543e-19	5.61835903711361e-18
ENSSHAG00000017908	4.91823334694117	3.67987510468429	191.131003850424	4.46896600049931e-19	5.62686901100283e-18
ITGB6	-8.43081497877405	4.3494435767388	191.097777641741	4.51815410837919e-19	5.68396838426258e-18
TDRD5	8.2070416923086	3.93575845075493	190.870767741218	4.63004126234541e-19	5.81978106719427e-18
KIF1C	-2.07745821657689	7.88829798461092	190.384786483305	4.72267058134124e-19	5.9311775485937e-18
ENSSHAG00000017349	-2.72690839171992	8.83336518493766	190.24679280649	4.79371079276082e-19	6.01529455156012e-18
CRABP2	-4.39870355239615	8.11622626251353	190.533164016002	4.80178643067886e-19	6.02016471158346e-18
ENSSHAG00000009166	-9.58392975741532	4.92085014115705	190.525572738059	4.80572343424843e-19	6.02016471158346e-18
ENSSHAG00000003315	-2.98679903753566	7.02208966871545	190.098677118419	4.87119775619518e-19	6.09702664209484e-18
E2F5	1.39348426234934	5.74272904245367	190.084910829192	4.87846536434722e-19	6.10096593326768e-18
DUSP6	2.33459581537503	4.5309056509107	189.517801796271	5.18785806832626e-19	6.48241471879384e-18
FHDC1	-3.31356076936194	5.5541563769414	189.56618176426	5.26180845426998e-19	6.56927468654095e-18
PLXDC2	-3.08446838701619	7.52659796187909	189.133143107759	5.40925387364389e-19	6.74766824827676e-18
ENSSHAG00000014343	5.99515679038792	4.33516504916923	189.152984989902	5.57571361660049e-19	6.9473961093439e-18
ENSSHAG00000017210	6.7316982552624	5.16832544689117	189.147972353311	5.57874922267164e-19	6.9473961093439e-18
ENSSHAG00000002534	3.77171503615109	3.77743306615218	188.838142899917	5.58567981864716e-19	6.95018160291668e-18
ENSSHAG00000004508	-3.78792740855035	2.82863765664669	188.78162611081	5.62015636076806e-19	6.98720866783314e-18
FAM168B	1.08787323462113	5.78914362518262	188.770306120637	5.62708833542781e-19	6.98995780056037e-18
SCRIB	-1.67953470452149	7.47084586205506	188.547277255631	5.76548929969952e-19	7.15587594808472e-18
ENSSHAG00000011013	-1.77012706006401	4.61486207937403	188.50077246063	5.79479061584926e-19	7.1862198198392e-18
NMRK1	-1.87046853808606	3.49847679997355	188.393259299438	5.8631250140231e-19	7.26487799854729e-18
ARHGEF37	-2.80421627707387	5.28836345962653	188.189184510529	5.99514435816667e-19	7.42224937386069e-18
ENSSHAG00000006411	7.45868031913265	1.41194639736173	188.008336078856	6.11471775284911e-19	7.56396205233389e-18
LAMB4	-5.16078184243565	4.8569622929067	188.114138665047	6.24302549021339e-19	7.71623359211934e-18
SFMBT2	3.32284192586969	2.39264959540677	187.547194023536	6.43095700650693e-19	7.94188326900318e-18
SIRT7	-1.36240256027374	5.96604643537184	187.175927892039	6.69788211290059e-19	8.26462837047659e-18
HSD17B10	-2.08124586691479	5.74802108337169	187.128117863459	6.73308231645738e-19	8.30114486759238e-18
MDFI	-5.12117580556463	4.77877298998382	187.319562600965	6.80910834228558e-19	8.38789244793865e-18
MSL3	-1.11786487484246	5.34301708097523	186.830764815684	6.95636500640041e-19	8.56216929757031e-18
ENSSHAG00000001510	-9.4070018708034	1.61444114446955	186.778665746384	6.99627113983499e-19	8.60413511358278e-18
DNTT	9.83617280399297	2.08928266526218	186.82869656697	7.1262543341763e-19	8.75122634360395e-18
F2R	4.33851374312921	3.20647698015928	186.609241698205	7.1276956644738e-19	8.75122634360395e-18
PLOD1	2.13617589691131	5.4825255543953	186.523280958505	7.19535430844316e-19	8.82630235238832e-18
ENSSHAG00000012196	-7.77385018397887	-1.03153269689539	316.598960373957	7.20076534185527e-19	8.82630235238832e-18
MON1B	-1.41801347166544	5.29149104615291	186.421940648387	7.27597536823983e-19	8.91111391873674e-18
P3H1	1.81814176152051	5.13956803927985	186.360693404505	7.32515469667735e-19	8.96393104080178e-18
CDCA7	2.19815412163923	5.15654285924417	186.246334776633	7.41790662999404e-19	9.06993752851543e-18
ENSSHAG00000004824	1.25071104019884	4.42572276416043	186.173735545664	7.47742118598991e-19	9.1351629951281e-18
TST	-3.81024530479001	5.48886119746001	186.280084180541	7.63122397334186e-19	9.31537785435061e-18
ENSSHAG00000001524	-1.37395279825918	6.47917050554419	185.883244978835	7.72056170950723e-19	9.41666863531084e-18
ENSSHAG00000002045	9.19023862294953	0.969856879943805	234.334039035637	7.74902151566933e-19	9.44360177633874e-18
PCYT1B	8.70704429381082	3.16802582068037	186.098341240394	7.78523636357948e-19	9.47993378581591e-18
DPYSL5	8.38144859967351	1.46867105791445	185.594624595346	7.9702766077609e-19	9.69727902474245e-18
ENSSHAG00000001011	4.62734723652846	3.11452249206108	185.317386693619	8.21804651067613e-19	9.99052665710849e-18
TNFRSF12A	2.85164538738974	5.51337262128263	185.205219489069	8.32055154921077e-19	1.01068422304482e-17
ZBTB44	1.6602779909975	5.74290604650957	185.169657565038	8.35332660738495e-19	1.01383366455368e-17
OLFML2B	6.09269869144207	7.6522778879603	185.423092386842	8.38631341146801e-19	1.01700362558237e-17
PLEKHB1	4.34852507196409	5.22207631792702	185.315683976362	8.48627867373424e-19	1.02828419248758e-17
APAF1	1.55060661794116	4.95631703000342	184.994607715721	8.51662356249772e-19	1.03111729427558e-17
ENSSHAG00000008256	5.50448781849869	2.25509934857814	184.704364827638	8.79472291226248e-19	1.06391717452509e-17
PGBD2	1.20104105415062	4.53663218198747	184.688423809919	8.81026749053844e-19	1.06418619722467e-17
ENSSHAG00000005164	3.51504607718363	2.53281711757828	184.687344646187	8.8113208468795e-19	1.06418619722467e-17
ST14	-4.53844314146488	4.56748690379923	184.905364716905	8.87969984861887e-19	1.07157062476365e-17
TRABD	-1.72276133331097	4.53492035431656	184.549563831203	8.94688675955589e-19	1.07879928541323e-17
ENSSHAG00000015792	2.12585096041687	5.28061509427295	184.398489127526	9.09802489797027e-19	1.0961306319304e-17
ENSSHAG00000011280	2.24410718876963	1.52259108306033	184.212792795581	9.28743858247816e-19	1.11804148854272e-17
GAN	-2.43968776625442	5.2180498130233	183.966222642951	9.5452933382271e-19	1.1481491345177e-17
MIR9-2	9.21041200687552	1.55531458354946	231.530324932864	9.61720225567327e-19	1.15585968993307e-17
ADPRHL1	-10.539506026659	3.31359477794014	184.134025392979	9.67138414186887e-19	1.1614044053889e-17
KIAA0513	-3.2078336076777	5.05862545745277	183.968666749558	9.67902367967783e-19	1.1614044053889e-17
CAMK1D	-4.13839379267188	5.13806006396552	183.90514489455	9.92014340747004e-19	1.18937298327457e-17
ASIC2	12.1051015297197	2.48630769378699	1732.63342744901	9.96570401985789e-19	1.19386876555045e-17
SV2C	5.13795831247957	5.20732301294515	183.791739170297	1.00458513141851e-18	1.20249733556296e-17
KLHL26	3.55359818983548	4.7707259389209	183.663731466619	1.00602866078622e-18	1.20325253475457e-17
ENSSHAG00000011094	2.96927157572796	5.51106584285222	183.474629997204	1.00818125751279e-18	1.20485390476125e-17
KRT77	-14.8507835271863	6.37669694789236	310.672132752239	1.02549866552139e-18	1.22456118873994e-17
ENSSHAG00000007197	8.87127939190607	0.165737500153192	295.843846326889	1.02668444274517e-18	1.22498924606992e-17
ZMYND8	-1.29332106547191	5.50195213997062	183.203101127647	1.03914903786254e-18	1.23886310818282e-17
MID1	-3.22885499304055	4.07214138307322	183.095780577096	1.05165977636426e-18	1.25276961453142e-17
ENSSHAG00000015648	-2.78335269203723	6.5309495218857	182.936145929804	1.07055903383743e-18	1.27425784678704e-17
CCDC124	-1.46828888015745	6.5906268410312	182.723176620501	1.09632326310582e-18	1.30387618930184e-17
ZNF281	1.62721188577072	4.61825274303748	182.69279852089	1.1000504229806e-18	1.30725895771057e-17
ENSSHAG00000012800	-9.17019700438671	3.50696315603491	182.926528370034	1.10610754449595e-18	1.31340291991592e-17
SORT1	-1.75674802340449	8.05421699372692	182.420028327093	1.13411256170223e-18	1.34557729976963e-17
BZW2	2.59364332995136	4.13063658686749	182.399030974152	1.13677959355955e-18	1.34766176475871e-17
CSPG5	6.22735816846553	3.46220779270685	182.495716575224	1.16057654801503e-18	1.37477255571669e-17
JMJD7	-3.80341188405751	2.29220071523771	181.944539744988	1.19613233798936e-18	1.41575791595591e-17
BBS2	1.70642180086512	4.68121017764364	181.903205240238	1.20168756367875e-18	1.4211971050632e-17
ENSSHAG00000015834	2.1797266458615	3.67964447088929	181.893954380437	1.20293451443374e-18	1.42153642100721e-17
SOX9	-3.71175069700032	4.62823658836118	182.075187672105	1.20793028095078e-18	1.42630172807323e-17
TRPS1	-1.8801173994053	5.89688392095854	181.826474540893	1.21207106304863e-18	1.43005069566223e-17
ENSSHAG00000002744	-8.06699915213536	1.1978761717559	181.670832780071	1.23342026826493e-18	1.45408072549354e-17
ENSSHAG00000011661	8.71248674466491	5.6538088310233	181.88999568883	1.2419136264999e-18	1.46292880410374e-17
EPN3	-7.64283710704874	5.85592806048478	181.701194601075	1.26845897689289e-18	1.49301049847798e-17
ENSSHAG00000015553	-13.109320579614	11.0997923120551	181.362096694182	1.31762568136584e-18	1.54964920285814e-17
ENSSHAG00000005917	-3.67074692466295	1.96170952254904	181.06071508733	1.32094761042935e-18	1.55232311647836e-17
PIGS	1.66453577368716	6.15239983637661	180.932401677541	1.34016239044883e-18	1.57365460074352e-17
ENSSHAG00000010291	2.69061161993295	4.58928905675083	180.907333971455	1.34395001459585e-18	1.57576653533463e-17
SEMA4B	-1.96932286972714	6.3457380938546	180.906413054856	1.34408937268024e-18	1.57576653533463e-17
ENSSHAG00000013766	3.24841359936594	2.63339987089615	180.842498409302	1.35379803448475e-18	1.58589299814998e-17
ENSSHAG00000018242	-2.6870170745409	5.54169466247719	180.658548586683	1.3821485538019e-18	1.61782400285729e-17
OSTN	-9.5019976748861	2.82953884352152	180.911813640527	1.38599051933928e-18	1.62103962242154e-17
ENSSHAG00000000934	-2.16944716852313	5.70557263533936	180.583636082724	1.39387014686551e-18	1.62896884488063e-17
GLRB	8.29490976012706	-0.165441593758911	226.44596797764	1.43100699754121e-18	1.67105052149785e-17
USP28	1.48143956227269	5.52280167046228	180.078728314648	1.47561412571306e-18	1.72178237662989e-17
FADS3	3.24340910408615	4.06825368568441	179.972786146442	1.49338898398712e-18	1.74115044770845e-17
ENSSHAG00000013573	1.71138674769087	4.02941491556896	179.9378907311	1.49929225438207e-18	1.74665778211136e-17
ENSSHAG00000004460	-12.0106538727729	4.93526021833964	180.184929039478	1.50422743372881e-18	1.75102952918416e-17
NT5DC3	2.93764867480844	2.50067149468917	179.833226259537	1.51714414534312e-18	1.76467819010963e-17
MBIP	1.58740683960655	4.49527428162775	179.709207802127	1.53858317257531e-18	1.7882104424115e-17
ENSSHAG00000005524	-7.79353062196709	3.75888222186648	179.799149857729	1.57118809928609e-18	1.82390891786963e-17
ENSSHAG00000010532	6.07760637603922	2.56209918277458	179.575809356929	1.5717618553398e-18	1.82390891786963e-17
HMGCS1	-2.24716470264934	8.61787159098365	179.296637494547	1.61219612461081e-18	1.86936476249901e-17
COLGALT1	1.74375098726299	4.74864035947215	179.133955503194	1.64221956473937e-18	1.90268740963191e-17
ENSSHAG00000002716	-1.92224047502329	5.70381282913483	179.119936226293	1.64483388919576e-18	1.90422637977495e-17
DAG1	2.29238783005503	7.04292390629266	178.877875299931	1.69066147682348e-18	1.95575191307229e-17
SOX13	3.1620797294159	3.87987617016668	178.360269607291	1.79316006593906e-18	2.07270266169865e-17
MCCC2	-1.55099102454643	5.70558049367257	178.242164548211	1.81743912462e-18	2.09912801234386e-17
MAGI1	-2.94066388490192	4.90287935612672	177.704384492974	1.93238483605873e-18	2.23014982599545e-17
ZNF503	2.33324192115378	3.38433629043199	177.664457548264	1.94121445851712e-18	2.23859520928839e-17
ZDHHC13	-3.85126165564533	5.29533653053647	177.923471313744	1.94377516835647e-18	2.23980380683691e-17
CD63	2.12424310754	8.44660738193347	177.588441055575	1.95814108168095e-18	2.25460303238334e-17
HAS2	4.8176740148536	4.06634769979471	177.719608551375	1.98946527898739e-18	2.28888985127944e-17
ECHS1	-1.65122126357756	7.04897375095481	177.441490788039	1.99129846023659e-18	2.28922020968348e-17
DECR1	-2.0181048801312	6.74142713641676	177.424278653554	1.99522011325356e-18	2.29075725965355e-17
BCAT1	7.78567325822105	3.53644920335772	177.692037485561	1.9957296312238e-18	2.29075725965355e-17
MOGAT3	-7.88358889482805	4.94332135856399	177.586826521279	2.01982318530628e-18	2.31661672384432e-17
PATJ	-4.31678487603474	5.05855743535294	177.342394748253	2.07697187920195e-18	2.38031908787487e-17
BAHD1	-1.39799487916918	3.03503312753142	177.042402501756	2.08432178517194e-18	2.38689502498383e-17
ENSSHAG00000018555	-4.4141711160123	4.91543078533808	177.213446817002	2.1077942443998e-18	2.41190953453075e-17
WWC2	3.11045026036578	2.80189792687344	176.916652961598	2.11455868580482e-18	2.41778150275768e-17
ENSSHAG00000006600	2.57086407853294	2.6735695992977	176.84789914025	2.13128301968194e-18	2.43378165554812e-17
TOM1L1	-5.25367037597707	4.74964301859233	177.114203636866	2.13183954024847e-18	2.43378165554812e-17
B4GALT6	7.35350717966523	2.18299749290808	176.881038072339	2.15618007899113e-18	2.45967322262108e-17
MVD	-2.8996305217035	6.80490444497857	176.649881465629	2.18716820162698e-18	2.49310235269366e-17
SLC25A14	7.3273227514452	3.24771200263273	176.818167289196	2.20527181599493e-18	2.51180459841823e-17
GNB5	2.60595299752662	2.60706559608791	176.472897869574	2.22495101500774e-18	2.5322713050899e-17
PIK3C2B	-1.87695863751781	4.83149884769101	176.465078585725	2.22694900049176e-18	2.53259860601241e-17
AOX1	-4.3144204721556	5.70291909763009	176.725707474568	2.22874108986629e-18	2.53269142882964e-17
NSUN7	-5.21262639869182	2.88984834784885	176.275838852624	2.27587601884054e-18	2.584271181823e-17
PCDH18	3.64093987498649	3.65819677748212	175.748676503554	2.41814518507721e-18	2.74169953157837e-17
FOXF1	6.36845253818656	2.1236816265466	186.007293109128	2.41822083355261e-18	2.74169953157837e-17
ELF3	-7.56459248132416	5.63634089731132	175.966046345122	2.43166722509574e-18	2.7548352411624e-17
BOK	-4.1148697476431	5.2392267366973	175.8628085569	2.46069052207511e-18	2.78558444651118e-17
ENSSHAG00000003870	-11.1995478662803	7.74237179132345	175.782569672926	2.48349644081417e-18	2.80899806395689e-17
ADAMTS1	2.40546294514969	5.11615661405255	175.511391957328	2.48516746389108e-18	2.80899806395689e-17
ENSSHAG00000012124	-2.05246322985697	7.22662163486944	175.43651875352	2.50671386772055e-18	2.83119086493808e-17
PPM1E	5.5944110981749	3.47528784518827	175.564303839173	2.54665045103003e-18	2.8741046667989e-17
UNC45A	-1.15215042933026	6.0080093074953	175.285025402874	2.55090476971895e-18	2.87671339872266e-17
ENSSHAG00000007488	5.011225379874	3.91608090788258	175.468986132116	2.57475110584464e-18	2.90139570960743e-17
ENSSHAG00000013226	-8.32726280803683	1.39982894501261	175.188873085223	2.57937154763184e-18	2.90439197762621e-17
ITGB8	2.94519726489026	7.09975961889166	175.126147224418	2.59811972777723e-18	2.92327954477184e-17
ENSSHAG00000005960	7.23660944373121	4.59097174782395	175.381209926939	2.60091325883219e-18	2.92420065478574e-17
ENSSHAG00000007972	-6.13667053722329	3.52338070883874	175.298529297357	2.62580916948397e-18	2.94995116635426e-17
ENSSHAG00000001503	-3.6780067798343	7.07073274636792	175.253600766498	2.6394412153904e-18	2.96301789812628e-17
FAM216A	3.2366301691983	1.90998023299411	174.591750349817	2.76369969549144e-18	3.10015919629862e-17
SH3BGRL	1.81712167517447	6.2922733850371	174.273826884948	2.86737029615823e-18	3.2140160465719e-17
ENSSHAG00000002114	2.80874161636192	5.0097652120333	174.224206012265	2.88391175133402e-18	3.23011205007585e-17
ABHD16A	-1.5030410284834	6.47208496050897	174.164344727807	2.90399887129727e-18	3.25015202473913e-17
ENSSHAG00000004711	7.65454938130252	5.45461354228634	174.399498094441	2.91305171933901e-18	3.25782151119734e-17
ENSSHAG00000015525	-2.33189396840358	7.57740730933169	173.939647952583	2.98070380133731e-18	3.33096461784163e-17
ADCY3	5.76522602220206	6.51268385149759	174.120498135172	3.00868176721785e-18	3.35969464005994e-17
PTPRJ	3.35109836228406	3.41564275297765	173.784719454071	3.03481488032036e-18	3.38632282840268e-17
STK10	2.47873806796136	6.05049545993069	173.681657425614	3.07137494102124e-18	3.42453680359198e-17
ARRDC1	-2.9862130855177	5.16262522059029	173.485388346583	3.14226940828718e-18	3.5009468117764e-17
FLNB	2.43378710702588	6.27196505953708	173.127480396771	3.27595776895672e-18	3.64715087856708e-17
ENSSHAG00000002303	-2.22543293386334	4.65799317785119	172.976699634523	3.33403409228461e-18	3.70901899357312e-17
KRT13	-12.9675571807289	13.037573732982	173.22386399844	3.33869744430748e-18	3.7114183977373e-17
ENSSHAG00000006698	-2.35301398208271	4.65711501876721	172.848087002144	3.38441654945505e-18	3.75941904334441e-17
FAM83D	-2.45142757041644	4.56874715574999	172.795330067712	3.40531150666723e-18	3.77979366410957e-17
ENSSHAG00000017078	2.6182846376162	6.75818271018372	172.680678266382	3.45118377589999e-18	3.82784106140458e-17
DNAJC18	1.4621477510776	5.97630285965886	172.478898336411	3.53348092768646e-18	3.9161865341507e-17
ENSSHAG00000005133	-6.82527905611702	0.269109798850317	172.221976871536	3.64122658736376e-18	4.030236394542e-17
RAPGEF5	-2.97873941717448	5.5519817928518	172.337456089268	3.64182906456216e-18	4.030236394542e-17
ALOX15B	-7.47828085309995	0.141217301122118	172.03275099949	3.72276050021141e-18	4.11672253372893e-17
ENSSHAG00000008242	-7.84071111520793	4.70881332154966	172.175695547464	3.77265542955715e-18	4.16878424966065e-17
MYH10	1.86103621392481	5.07750547191658	171.843624372932	3.80614750472947e-18	4.20265668176952e-17
ENSSHAG00000013111	5.87900127728293	4.72311921326756	172.066615772773	3.8210641366566e-18	4.21598335853013e-17
SPAG9	1.34025704721586	7.21889565633978	171.800561717245	3.8254037113278e-18	4.21762864881838e-17
ENSSHAG00000003307	-2.38751737692943	4.27334782133704	171.691508125505	3.87462271488563e-18	4.26610973021236e-17
SSH1	3.9503031303418	2.77762638854564	171.690372926156	3.87513850687892e-18	4.26610973021236e-17
ENSSHAG00000018026	11.8430898617042	2.2481021318086	1473.40996143369	3.96660466867729e-18	4.36355983128563e-17
ENSSHAG00000011034	-7.29253971298909	-0.481678282936644	171.452756357882	3.98468764603496e-18	4.38019821639493e-17
ENSSHAG00000017206	5.05253004330615	4.69693745039569	171.655855393656	4.00922116609512e-18	4.4038974633806e-17
SLC5A5	-10.6548251828798	3.36532854323822	171.416746869901	4.12315611093213e-18	4.52569107002017e-17
SUCLA2	-1.09378676363696	5.77740491135368	171.0664933365	4.1696811869178e-18	4.57336809886606e-17
STYK1	-7.76506075804885	2.59969718281382	171.208465657729	4.22514123622036e-18	4.63065331318789e-17
THRSP	-8.90805142003982	1.39022979516305	170.948074729661	4.22816457042617e-18	4.63065331318789e-17
ENSSHAG00000009426	2.77126046287524	2.78160796682941	170.875963486623	4.26419480677118e-18	4.6666616780385e-17
BCL7A	1.81171510593503	4.56101779125007	170.841386571646	4.28158403238498e-18	4.68223151901952e-17
TGFB2	3.27315778141577	4.14802520998902	170.707111789435	4.34981398788752e-18	4.75333547739119e-17
ENSSHAG00000005205	-7.08529244198172	6.68573052030877	170.913994558556	4.37381973982077e-18	4.77604342828364e-17
TRAP1	-0.948254395737466	5.84745354316913	170.545693114233	4.43333380207956e-18	4.8374630513922e-17
GIT1	2.52495472118927	4.55231372922341	170.468988801992	4.47360342842031e-18	4.87780898119437e-17
ENSSHAG00000014214	-3.05466397989164	4.63055852728108	169.94261173953	4.76039898883815e-18	5.18669814773557e-17
ROR1	-2.88810936307373	3.16948845514969	169.865811176282	4.80381291932816e-18	5.23015131591854e-17
ENSSHAG00000014909	3.27619696604789	5.1940013218327	170.001543622506	4.82927270781059e-18	5.25400741987886e-17
DMXL2	1.80424140456473	4.55415935780937	169.619255651105	4.94598576139187e-18	5.37703459390084e-17
INPP4A	2.24504427588154	4.3033338975616	169.552285190397	4.98535299140659e-18	5.41585632749504e-17
RXRG	8.69934739267689	4.14628068415032	179.505932320571	4.99824852809169e-18	5.42588460083972e-17
MEIS1	-3.00628103028963	4.59945765533386	169.45790303546	5.04138682052729e-18	5.46870437007675e-17
PIN1	2.15235763839377	6.64702473454091	169.275008434583	5.15183901318267e-18	5.58442754525592e-17
ENSSHAG00000018813	-8.94189733865225	0.751200303163059	169.14592150899	5.23130651659085e-18	5.66641957506663e-17
RDH13	-2.21886809506029	3.95082569867649	169.09810428456	5.26106552768947e-18	5.69448810442237e-17
ENSSHAG00000008413	2.87817475826758	2.58094044244934	169.089137221957	5.26666571662307e-18	5.69638562936726e-17
MTCH1	-1.52933529262125	5.93528378759144	169.081169105887	5.27164722857287e-18	5.69761171631229e-17
ENSSHAG00000003882	1.87967224513774	4.9354336945527	169.040966034079	5.29685613362324e-18	5.72068189427858e-17
FNDC5	-9.41968837983215	1.39739682883144	169.004205117221	5.32001623208329e-18	5.7415073140275e-17
ENSSHAG00000017828	-0.919321113879995	6.31090832240287	168.805428067406	5.44708415940771e-18	5.87436089936999e-17
ENSSHAG00000007997	5.32861426975318	1.1814546872379	168.783887754451	5.46104176661113e-18	5.88512703334869e-17
RASSF8	2.81048081849108	3.61286371181481	168.772458803314	5.46846252788595e-18	5.88883815639326e-17
ACTR1A	-1.0934633164521	5.87776233921044	168.6027940186	5.57986491714642e-18	6.0044374875136e-17
DENND2D	-5.32191672803653	5.28183510462781	168.74092977562	5.65354141746735e-18	6.07930194396797e-17
MAPK14	-0.894426323942164	6.12512160284299	168.415660153484	5.70547470676084e-18	6.13069404811377e-17
SLC6A17	6.54923689822393	4.16060560456629	168.533973663109	5.79419636939468e-18	6.21907025117989e-17
ENSSHAG00000013113	1.26952897235712	4.43553996025111	168.283252935173	5.79612139300888e-18	6.21907025117989e-17
SLC5A1	-4.61442129594487	7.4204954741042	168.433732058422	5.86362581333309e-18	6.28694478045062e-17
CMTM8	-4.73031935962098	3.28968605971552	168.262431819845	5.89521374147957e-18	6.31623949855919e-17
ABCA4	5.12691171018202	4.10719577323068	168.11356158922	6.09122644981901e-18	6.52153217949892e-17
ENSSHAG00000003653	-4.64753547541923	6.10372546682134	168.093649724554	6.10568082971491e-18	6.53228439635756e-17
ING4	-1.33514656309167	5.59658375855384	167.712969452433	6.20396789868136e-18	6.63264640258303e-17
ENSSHAG00000003034	3.58417776304786	4.78395671410735	167.651701300437	6.43583624008952e-18	6.8755719485574e-17
LYPD6	-5.48794251900154	0.934298107022812	167.339748748774	6.48691975832863e-18	6.92514930508811e-17
FANCC	2.83569550342497	3.8466474525794	167.254287998809	6.55357595705801e-18	6.99126795361368e-17
ENSSHAG00000001004	-1.94918997774957	3.0287394600417	167.096891727338	6.67820680939637e-18	7.11909346484752e-17
ENSSHAG00000004003	7.05926790248034	-1.57912202893519	207.488961005308	6.75204736794822e-18	7.19263060267693e-17
DAPK2	-4.91300996246901	4.29572311387144	167.182271001262	6.80689191328722e-18	7.24584101797584e-17
ACAP3	-2.12067646030406	4.10805197398975	166.881979665788	6.85236745196621e-18	7.28900896991836e-17
GGH	-2.53861035367691	5.43230958658824	166.78775880385	6.93020304252028e-18	7.36651230801132e-17
FILIP1	4.49381245604552	4.37712235992567	166.999858647866	6.95700983953348e-18	7.38970191491909e-17
SCN2A	7.6264639990696	2.79862641819025	166.790797651895	7.13329489849368e-18	7.57151953849433e-17
PAQR7	-3.44984873384798	4.53638737519008	166.543934094437	7.26137806743614e-18	7.70195021808932e-17
SLC26A1	1.84208229268433	1.60989666501	166.283066575194	7.36304459831388e-18	7.8024940763908e-17
PDE4A	4.56598912128271	3.14001960797871	166.278926095485	7.36670947443394e-18	7.8024940763908e-17
DZANK1	2.88075523655807	2.01962281859211	166.25972937205	7.38372589737043e-18	7.81492704520114e-17
MTF1	-1.26226458983226	5.10680156502173	166.225530103039	7.41414212452417e-18	7.84151445984496e-17
TRPV3	-4.70633917489863	4.68651955590758	166.458554617068	7.42305375563055e-18	7.84533597142196e-17
GPR137	2.16566551909438	4.17318114844884	166.079203860427	7.54575868314046e-18	7.96933301150219e-17
EML1	2.9063798979033	5.7441407126056	166.091705029487	7.64304003210452e-18	8.06632172169434e-17
CDCP1	-5.79634313462968	7.59234561000751	166.116116774272	7.73452019119579e-18	8.15705416460371e-17
PKN1	2.33538514453285	4.05320476773819	165.86312253714	7.74457115587248e-18	8.16184093274049e-17
ENSSHAG00000007189	3.64916476887095	7.85086977352676	165.977530311241	7.77254543091723e-18	8.18549645772343e-17
ENSSHAG00000003297	-12.9571376959368	3.97670095640391	271.726605954325	7.98399037870378e-18	8.40219939854064e-17
CCNDBP1	-2.04122324535859	5.5231074803946	165.504619290655	8.08650857013151e-18	8.50404349417168e-17
ENSSHAG00000012075	7.16938053225772	3.69109811744768	165.573171286008	8.25646659668417e-18	8.67661468396753e-17
SRP54	-0.834525815393048	5.8644692707786	165.182311115709	8.40730700493913e-18	8.82886488100239e-17
DPY19L1	1.19356164777799	5.08111577717991	165.102964274704	8.48829085574601e-18	8.90759197030696e-17
TIMP4	-7.30938776399561	4.848859929	165.267144807024	8.56664934024249e-18	8.98345444624437e-17
NID2	5.31498872242777	4.97181396501424	165.251734816895	8.58258505888749e-18	8.99379596369053e-17
LAMP2	1.412143546937	6.52076140848774	164.980873695904	8.61448588127389e-18	9.02084104978943e-17
MSI1	3.7256417209413	2.09979016170085	164.927812795645	8.66993641421355e-18	9.07249105902898e-17
RASGEF1B	-5.36461954073818	4.26935281328498	165.047220286032	8.7970162827842e-18	9.19897034598769e-17
FAM92A	1.91928146456999	5.97478276481399	164.679100907054	8.93483276580512e-18	9.33649038555232e-17
ENSSHAG00000005748	-1.44676788915942	7.73000979700384	164.656268278603	8.95956870793679e-18	9.35573581512131e-17
ENSSHAG00000011837	8.35091849620393	1.11102015567002	173.778949789783	9.05957892293875e-18	9.45350141733292e-17
BCL11B	-5.6504456797454	4.84562224458643	164.785611773026	9.07944770599245e-18	9.46756212553734e-17
SLC2A10	2.35230352194083	2.80657333511477	164.505844104093	9.12431964780044e-18	9.5076566520043e-17
PARVA	1.90450609098341	5.66057910811156	164.428193388162	9.21059401652561e-18	9.59080630117403e-17
HIGD1A	-1.66121112828593	5.27145633145735	164.350703112076	9.29753486132672e-18	9.67453258549999e-17
ENSSHAG00000000201	-15.0150193725178	7.25453104186567	164.491525988633	9.40821329108279e-18	9.78282403097352e-17
BSN	7.60848364225182	-1.27554092150314	237.943809052896	9.42985709589911e-18	9.79844870308618e-17
ADIPOR2	-1.89663305420503	7.42787176587767	164.215772755239	9.45096063898915e-18	9.81349047556187e-17
GART	-1.0320472629589	6.59001494481624	164.034417649636	9.66132714734015e-18	1.00248963609436e-16
HHAT	2.69160867437159	3.50740816276449	164.026952686423	9.67008976709346e-18	1.00269621275457e-16
HACD3	-2.05757015453382	7.1361047104339	163.981554343959	9.72355783857462e-18	1.00753478597463e-16
ENSSHAG00000003550	-12.6451654104495	9.19541085286269	164.012721139647	9.97018120021023e-18	1.03236694427631e-16
MYO19	-1.11727298485715	4.53635907218707	163.760377606719	9.98847536608266e-18	1.0335384678238e-16
PMVK	-2.1709313645354	5.0869649093079	163.508048068408	1.02998810290876e-17	1.06501632959287e-16
SGTB	4.55604413323107	4.31379187513012	163.563719657067	1.05288700436849e-17	1.0879342549675e-16
FIBIN	-6.77920408877697	3.07809233656682	163.346981396828	1.08100956067258e-17	1.11621398639323e-16
ENSSHAG00000001687	-4.10642383340462	2.79118553707555	163.099640228264	1.08254428309759e-17	1.11701973517952e-16
CD9	-1.43810246961491	9.34460078159205	162.986994855004	1.09752462986705e-17	1.13168852328979e-16
HK2	-3.20239374237405	7.29346630213613	163.001544760583	1.11145067025772e-17	1.1452505271055e-16
ENSSHAG00000001795	5.44817164718037	2.59844515243411	162.872139824053	1.11302059853365e-17	1.14607065385868e-16
CHRM3	7.7633153794886	1.3035705675623	162.611534290517	1.14902930970897e-17	1.18195010830403e-16
ENSSHAG00000007834	1.29353636447685	4.20642454810169	162.608455690627	1.14946184639549e-17	1.18195010830403e-16
FAM162A	-1.36832823205983	6.49295809053692	162.561568849637	1.15607028292486e-17	1.1879203802407e-16
ENSSHAG00000002593	4.0036229424659	3.20567869460331	162.310808160663	1.19208948845586e-17	1.22408245877711e-16
ENSSHAG00000006891	-1.67518568931195	3.7505778816795	162.290811853983	1.19501147007562e-17	1.22623249046498e-16
STAG1	1.04412567441531	6.07423753076133	162.153058506399	1.21534398107619e-17	1.24623257117695e-16
STX4	-0.967511156656154	5.73030000043982	162.052204154844	1.2304577209234e-17	1.2608572646168e-16
NUBP2	-1.16724855590061	4.25016503392868	162.034230808795	1.23317157835551e-17	1.26276428497303e-16
HEPHL1	-12.0090691787979	2.79241047907682	263.952123610057	1.24090651749207e-17	1.26980669001417e-16
PPFIBP2	-2.25644822558274	4.98966180434743	161.964492608365	1.2437605721352e-17	1.2718482590888e-16
TMEM67	2.19076556448926	3.53594072833235	161.916097806217	1.25116425962737e-17	1.27853617614234e-16
ENSSHAG00000007967	3.72227454520583	5.95145510664697	162.086183961522	1.26082193468436e-17	1.28751657840492e-16
BICDL1	-4.96423436751444	3.83546715732624	161.902024345864	1.28957812462082e-17	1.31597403799177e-16
ENSSHAG00000013643	2.11854423359246	5.13704561291593	161.386423450789	1.33525320221607e-17	1.36164560366483e-16
WDR24	-0.970064533803487	5.23624635857711	161.27195565837	1.35418454177927e-17	1.38000072333969e-16
SFXN1	1.43220308145976	6.02773079576949	161.242043947141	1.35917729559717e-17	1.38413605336364e-16
ENSSHAG00000006150	-7.59458302653075	3.59176801557224	161.455242653084	1.36220839647671e-17	1.38626939701929e-16
ENSSHAG00000001506	-5.73157172655804	4.643335432283	161.303389199657	1.3878508410535e-17	1.41056785881179e-16
ENSSHAG00000007523	4.80186762354973	3.1085299289411	161.184944934776	1.38799038987559e-17	1.41056785881179e-16
DRP2	5.06069713810729	4.78079766306679	160.914634488186	1.45580720229394e-17	1.47847306202787e-16
MFSD12	1.49595280496031	4.15282630053473	160.66654007651	1.45905202300272e-17	1.48075279675129e-16
PLA2G2F	-14.2549932793682	7.07060523838036	160.715313733923	1.49198069997381e-17	1.51313412496659e-16
TOX3	7.84653315025912	1.35817344596302	169.265366318983	1.50270119913667e-17	1.52296349456651e-16
DSEL	3.13825517067089	2.40183328867292	160.396706319451	1.5084753735537e-17	1.52776982600614e-16
ENSSHAG00000014883	4.27619071982246	4.59286695406555	160.538694901947	1.52481408415525e-17	1.54326193739486e-16
OPTN	1.27666417988531	5.95825356536966	160.261358119166	1.53391764656936e-17	1.55045201963942e-16
TSSK4	1.4189449211632	3.02983653754392	160.260858245537	1.53401243247906e-17	1.55045201963942e-16
LRRC20	-2.45595204559018	3.63702450971085	160.233083131851	1.53928871154066e-17	1.55472359834806e-16
ENSSHAG00000005636	6.11006658519856	3.4772584962613	160.332047068436	1.5641844485816e-17	1.57879203341158e-16
TMEM63C	2.86794259294	3.04374388454285	160.054119696922	1.57374035779303e-17	1.58735514154233e-16
CEBPA	-4.09549598414183	6.55699454961531	160.035026571767	1.62263085941457e-17	1.63555446802937e-16
ENSSHAG00000003394	2.21027324418338	4.43616324977477	159.779498353787	1.62817179105856e-17	1.6400231095377e-16
C22orf23	2.55950782622885	2.29885330862191	159.727583103472	1.63867949060152e-17	1.64948519492431e-16
ENSSHAG00000000869	-1.4791007025554	5.30603533444348	159.708221067562	1.64261639276663e-17	1.65232479128367e-16
ENSSHAG00000018794	-6.64788153180975	1.4340397493356	159.626681746569	1.65930394364257e-17	1.66797783391144e-16
GRIN2B	8.62728572197186	1.43241097302858	168.245091158691	1.68726317971222e-17	1.69493255780182e-16
DUS1L	-1.9403884295021	6.66009824221584	159.393213962221	1.70806526410356e-17	1.71466592309027e-16
NME4	4.48340596769703	3.44187943328792	159.3223997154	1.75230390875117e-17	1.7578837382709e-16
GAS2	4.45474736709433	6.39561882566258	158.808165914877	1.88914749537981e-17	1.89387995694576e-16
ENSSHAG00000018927	1.67828675068732	6.2682132376032	158.563680190736	1.89369728660607e-17	1.89715667948417e-16
PDLIM5	-2.12843278506712	6.09103390283228	158.55710640677	1.89524927793769e-17	1.8974277253836e-16
L1CAM	5.09136358155214	6.09434427032748	158.712584488373	1.91173454737394e-17	1.91263874614635e-16
ENSSHAG00000006052	3.42561110435877	1.71255984150532	158.347312956662	1.94547901453797e-17	1.94508492695906e-16
IL1RL2	-4.29031795319708	5.02851384859818	158.56567872076	1.94699841634269e-17	1.94529052299502e-16
ALDH1L2	3.75287668584521	4.49295719308116	158.552670260058	1.95015340405131e-17	1.94712889101738e-16
INPPL1	1.87036882618186	5.00991040115787	158.293450278314	1.95859674327965e-17	1.95424137316319e-16
ENSSHAG00000017818	-1.79560825399697	3.75344197919859	158.153547020942	1.99309967026286e-17	1.98732840522439e-16
CITED2	-2.93638827047811	5.4680417460766	158.256188103905	1.99551233795852e-17	1.98839510014481e-16
ENSSHAG00000008061	-1.89307138274961	5.74582441779643	158.037044504488	2.0223129373665e-17	2.01374496728889e-16
XK	-5.62625681206149	3.82875523086249	158.054695238704	2.07500883283872e-17	2.0648290180002e-16
SEC23B	1.48267201178899	7.80519053310612	157.807683260682	2.08113243951764e-17	2.06953176843101e-16
ENSSHAG00000002132	-10.1521061685933	5.39150450808943	157.935819688546	2.1060233992499e-17	2.09287842098612e-16
TRAF7	1.3665625069309	5.89659399314844	157.628441281919	2.12833404013719e-17	2.11363126306582e-16
TMEM45B	-8.11399403940348	5.97887072069606	157.761032141006	2.1525023295453e-17	2.13619986552127e-16
ARHGAP9	3.97239532434291	2.61856668957494	157.44693351578	2.17726622547455e-17	2.15932893507044e-16
ENSSHAG00000010654	-2.28838925498416	4.49924956280982	157.432065913354	2.18132576096762e-17	2.16190699749984e-16
GARS	-1.41997086361171	8.09860441270097	157.40117151529	2.18978649891049e-17	2.16884071500787e-16
ADCK1	-1.93193342974249	4.27562233879932	157.274841835838	2.22473927319197e-17	2.20198625789796e-16
ZNF217	-2.22076425920278	5.47415679197065	157.14301198612	2.26183205696883e-17	2.23720422628841e-16
ENSSHAG00000003053	-14.9697030309707	6.13788094077142	157.274083646953	2.28769241066063e-17	2.26127246493003e-16
ENSSHAG00000014628	-1.0956357198161	5.82882373160726	157.005820460767	2.3011159302411e-17	2.27302358766377e-16
PCDH7	-5.04191579129549	4.61369565057899	157.147891996688	2.32414513396152e-17	2.29424113323788e-16
STUB1	-1.84433517518777	5.77557208123127	156.88146601118	2.33733617690421e-17	2.30572530122723e-16
DRC7	5.83384507118511	2.54065704195676	156.874609686293	2.37144794707726e-17	2.33781822585706e-16
RASSF6	-8.41727698166522	-0.365236181902418	251.944304840819	2.37767117867635e-17	2.34239368879978e-16
ALDH18A1	1.28940907033482	5.02674953112795	156.63330872524	2.41139646132983e-17	2.3740390560446e-16
ENSSHAG00000004383	6.29542729438863	4.35658896108206	156.537320922709	2.50923401616865e-17	2.468719473582e-16
ENSSHAG00000018596	-2.61766839887943	2.16879466835702	156.177317644363	2.55390360959216e-17	2.51099938560631e-16
PMM1	-3.00077260901344	6.02026988839754	156.222213868163	2.60651525411278e-17	2.56102663355328e-16
ENSSHAG00000006028	2.18814086826882	2.20987150904138	155.943009079448	2.63050462837488e-17	2.58288342389568e-16
ENSSHAG00000002491	4.15072631861943	2.73338924548954	155.905645546091	2.64293848192007e-17	2.5930373842304e-16
ENSSHAG00000015518	3.1487754488918	4.4578032910437	155.922233553878	2.64434824757743e-17	2.5930373842304e-16
ENSSHAG00000001339	-3.23122453326371	3.08672828143802	155.831493284229	2.66779598239174e-17	2.61429881610023e-16
PTGR1	-6.99160896587207	6.08371729780706	155.958944017635	2.69870277344199e-17	2.64283677026161e-16
ENSSHAG00000015586	7.43319408265956	2.86913482668039	164.286277141701	2.74075336301426e-17	2.68224289796115e-16
AQP11	5.20883656806283	2.22058917995047	163.930424032692	2.77078515316784e-17	2.70984252067082e-16
CEACAM16	-7.08655881382535	1.17226531282443	155.446119974346	2.80094832470396e-17	2.73753411510835e-16
KIF19	6.84066956919193	3.88039226512705	155.566965460129	2.83550793320875e-17	2.76948324320726e-16
ENSSHAG00000010085	-3.3751313571114	7.49362778832988	155.312534979743	2.9075670064481e-17	2.83799239713098e-16
OAF	3.3643423582749	6.98419968889694	155.357881640235	2.91140694199576e-17	2.83986841832221e-16
ENSSHAG00000008521	4.24425127130956	2.12740301275212	154.826437102865	3.02971335235111e-17	2.95332229152488e-16
ENSSHAG00000009134	8.01770400748157	0.810683055138055	154.73243257115	3.06607575814932e-17	2.98680156256032e-16
ENSSHAG00000013150	-1.65977101648589	5.52726746662909	154.659496882773	3.09460045087605e-17	3.01119095175228e-16
EGLN3	-3.16017597743115	4.22247781734171	154.658022943758	3.09517973159112e-17	3.01119095175228e-16
ENSSHAG00000012897	1.66458107238657	4.46901144176097	154.642916882499	3.10112314064048e-17	3.01499214336596e-16
USP54	-1.20118563697854	6.21883595136639	154.63013905693	3.10615976754883e-17	3.01790732795902e-16
CDC37L1	-0.931282376142307	4.10580318226447	154.622419250053	3.10920679398176e-17	3.01888688514674e-16
CEP97	2.20878967965679	4.01249829945566	154.58206854394	3.12518390135558e-17	3.03241140415283e-16
HS3ST6	-3.32776224175957	3.65419027827521	154.532321507444	3.14499895706e-17	3.04963978763506e-16
TBX2	3.91982332765706	2.91436662770362	154.490160617436	3.1618944494648e-17	3.06401643411161e-16
RGN	-8.06127290846758	4.7704912805046	154.598368726155	3.20534123918467e-17	3.10408683640336e-16
SUN3	6.93927867574759	0.815180446321801	154.343378139714	3.22145476350868e-17	3.11765233224007e-16
LIF	5.44737515550506	3.88408177889114	154.519735645295	3.23748476187027e-17	3.13111932521313e-16
ITGA7	2.91923538903454	4.48879113224375	154.0498720127	3.3440714901888e-17	3.23209311718182e-16
GPR87	-8.09947771951101	4.38151372840814	154.219407572311	3.36336575366578e-17	3.24862079024979e-16
DPP10	8.10414616325653	-0.16525902126382	236.462314710891	3.3782643862879e-17	3.260884013544e-16
BDNF	-4.66786129487904	0.416167260303229	153.941522248905	3.390552359724e-17	3.27061295051683e-16
IRF5	-2.82374056115049	4.17727398422204	153.800035639446	3.45226062979168e-17	3.32797025685712e-16
ENSSHAG00000010466	-2.09400312694019	4.32482323532834	153.677342137559	3.50671640431642e-17	3.37826608970157e-16
LEPR	-7.29720136060803	1.73829351947273	153.652369621923	3.51790892491339e-17	3.38684508785387e-16
SLC15A1	-6.50526672010446	4.52826427435363	153.770768911328	3.56095706271669e-17	3.42606180816413e-16
CBR1	-1.96991056889426	6.4661835253292	153.499300812392	3.58732877630667e-17	3.44919332407616e-16
TMPRSS7	-8.46252006741833	3.45934465943461	153.617264293564	3.63130063089217e-17	3.489206258379e-16
LPCAT2	-3.1276712549724	7.68695266320448	153.422493517013	3.65774122322586e-17	3.51233296318452e-16
KIFAP3	0.920394146295368	5.18748438381571	153.275115162793	3.69157925217534e-17	3.54252845022426e-16
ULK3	-1.51672320750931	4.98979220863319	153.262559055643	3.69751030311355e-17	3.54592195972813e-16
NT5E	-6.03647535314795	5.6252092679537	153.403664665247	3.73159217276e-17	3.57629031081278e-16
INPP1	-1.46759724419978	4.99403354578778	153.129998638125	3.76073409228115e-17	3.60188807919838e-16
ENSSHAG00000016703	-8.35773644293229	8.70432686665036	153.336851520709	3.76355019870906e-17	3.60225519019295e-16
ENSSHAG00000005866	5.93553183210964	4.32349809294243	153.228449276896	3.81600710285006e-17	3.65010446846905e-16
ENSSHAG00000010734	7.20388697177484	2.95559733891986	153.218828353817	3.8206992978231e-17	3.65223334427802e-16
ENSSHAG00000012052	1.33917493604974	8.11199290066707	152.895603917234	3.8752891393119e-17	3.70202621198654e-16
ENSSHAG00000008121	-1.74144726570146	3.78297033538711	152.734904674207	3.95591613416579e-17	3.77661187611817e-16
ENSSHAG00000001082	-7.67783063994111	-1.22816517211926	243.449575224915	3.98959680494203e-17	3.80631184863252e-16
CALB2	-4.8023088073093	2.12547834000125	152.63017277698	4.0093987041127e-17	3.82274092799722e-16
TMEM11	-1.00151364529171	5.03938606664072	152.594038041882	4.02802508035551e-17	3.83802878795521e-16
ENSSHAG00000006546	1.45046002956457	7.16439540539144	152.471169510876	4.09203515303652e-17	3.89651218720332e-16
ENSSHAG00000001302	8.54991461788877	0.545728782450711	233.485891009971	4.10471094056005e-17	3.90607036612293e-16
NBL1	-3.43726638498958	6.06426045840455	152.600801854829	4.13502802748264e-17	3.93239306377235e-16
FAXDC2	-1.53456562453985	6.59262683288482	152.330488908706	4.1666235417839e-17	3.95989696939629e-16
ENSSHAG00000009784	3.8327354224162	5.43383970741412	152.53375543225	4.17070647520583e-17	3.96123481580325e-16
KAZN	-3.27470761225603	3.17333954330847	152.232840728174	4.21922525039563e-17	4.00474796683385e-16
ENSSHAG00000009868	-2.41098629947833	5.214732770505	152.188113137522	4.2435491882139e-17	4.02525514605273e-16
PYCR1	2.06202529979766	3.66508947218517	152.137571873434	4.27121005576478e-17	4.04889931470609e-16
ENSSHAG00000013280	-1.79249051472213	5.56356653468751	152.050340500637	4.31939243516688e-17	4.09195417706437e-16
ENSSHAG00000015562	-5.72240890690556	3.34624494494203	152.171271095683	4.36921520388313e-17	4.13650700280674e-16
DLG5	3.06965965466498	6.11537550805532	152.157061241961	4.37719400009802e-17	4.14141287919817e-16
TECTA	6.08417082798879	3.05335935245567	151.863328712968	4.54555736206515e-17	4.29796091060656e-16
DRG1	-1.18930700216891	4.50603214324617	151.545988813104	4.60925876429869e-17	4.35541126502684e-16
ENSSHAG00000001084	6.60797853375891	4.81594155382533	151.720150902131	4.63004930636307e-17	4.3722665866912e-16
ACSL1	-2.73074188910315	8.58858893194672	151.260910125734	4.78196860350815e-17	4.51284952913608e-16
KRT79	-14.2305420898606	10.3689340797827	151.427807706829	4.80767007314036e-17	4.53421469891652e-16
CAVIN4	-9.54499848782591	2.45139909849921	151.305695988759	4.88394381925451e-17	4.60321808604083e-16
ARHGEF17	2.8408339088876	5.06865029554192	151.051431705994	4.91315143206004e-17	4.62780109761533e-16
ENSSHAG00000000429	1.64738694473572	4.17127754469444	151.023667913453	4.93081648655354e-17	4.64148758527643e-16
ENSSHAG00000006713	7.75726855473448	1.02859053087407	176.273252322215	4.95313759498531e-17	4.6595367451682e-16
KCNRG	-2.51035783035857	2.35312071459557	150.983418000115	4.95654318422444e-17	4.65977999548008e-16
LRRC71	2.45496720757245	4.06149301094734	150.827408690285	5.05758477569816e-17	4.75175493488342e-16
FAF1	-1.21768028695844	5.14015415835899	150.783934169346	5.08612100806704e-17	4.77553543224151e-16
ARF6	-1.48865806633091	5.49675991668077	150.753841963619	5.10597109844697e-17	4.7911352379407e-16
ENSSHAG00000003194	-5.32420510512866	0.929221713282225	150.670337772358	5.16147643851376e-17	4.84015083122693e-16
ENSSHAG00000018884	11.9144278779189	2.41596212113869	1088.15925208476	5.21647529044237e-17	4.88862972313799e-16
CD200	2.99778572274682	4.88608784804985	150.620202710892	5.26386938339897e-17	4.92992498165645e-16
DGKA	-1.69996604379066	5.37033317066475	150.327527477641	5.39599150074081e-17	5.05047067961246e-16
ENSSHAG00000016877	-12.6968277575618	6.72757232005581	150.528127163433	5.40004596996235e-17	5.05107268965461e-16
GRK4	-3.62389359629108	3.83845657432649	150.249376854181	5.50946082255483e-17	5.1501632828011e-16
BBS12	3.43727664480684	1.79740247275538	150.04732090224	5.59588762408038e-17	5.2276535047166e-16
ENSSHAG00000012410	-3.15924298645575	1.03099462588088	149.952584433247	5.6651982331987e-17	5.28906621935518e-16
ENSSHAG00000006903	1.20364548195137	5.14146476399913	149.938041548979	5.67591668960056e-17	5.29543495596805e-16
CDR2L	2.29765539008047	4.69384683485903	149.933629696316	5.6791724927921e-17	5.29543495596805e-16
ENSSHAG00000017282	7.11352033412939	2.35736807999692	158.059727391899	5.69708472759535e-17	5.30879380500342e-16
ENSSHAG00000001054	7.66354841116583	-0.26960934090426	183.580319709168	5.71009412228534e-17	5.31499298109093e-16
LMNA	1.65257104507782	10.0148074036962	149.890751568465	5.71091634559037e-17	5.31499298109093e-16
DCST2	-3.16178609049401	1.5314361651201	149.833191822572	5.75381933380845e-17	5.35155796957925e-16
ENSSHAG00000003926	7.3500604749491	6.6245683981804	149.904018657554	5.85512789175633e-17	5.4423652663676e-16
MRRF	-1.51071950303637	3.78993430673073	149.4940106204	6.01352203842183e-17	5.58608662628055e-16
PLOD2	3.1614813642601	5.39161767725639	149.623804775398	6.07223784107121e-17	5.63709252117501e-16
ASCC2	-1.83432223032684	4.24666741915864	149.367348159605	6.11359993463404e-17	5.6716772930734e-16
TTLL7	12.0761590664729	2.52108983113754	1067.91714227769	6.11715312827596e-17	5.6716772930734e-16
MLNR	-2.42579352959117	3.98810511657098	149.191060090957	6.25577486494196e-17	5.79657436953664e-16
ENSSHAG00000008645	2.49674860739309	2.54975798648632	149.13192126079	6.30423537182129e-17	5.83782446219874e-16
RIOK1	-1.06262892984887	4.41690667759876	149.077906676416	6.34883751160633e-17	5.87545231464718e-16
ENSSHAG00000006470	-2.12393751887539	5.14329679482356	149.067183757497	6.35773079415544e-17	5.87844330891321e-16
LRATD2	-3.31140890115896	3.62244532705627	149.064438661711	6.36000957714524e-17	5.87844330891321e-16
CLCN2	3.43255318276515	3.46935749248192	149.052061552548	6.37029470937273e-17	5.88427659149607e-16
PRPSAP1	1.00940686581486	4.77182235546105	149.029766678975	6.38886490461151e-17	5.89775078819094e-16
FBXO31	2.04410156886882	4.63507997670323	149.014512424306	6.40160309788965e-17	5.90582785485683e-16
DDX55	1.57165713222688	5.48458705215355	148.968007429825	6.44060049075622e-17	5.9381053217078e-16
DENND5B	2.05358641246894	3.67254865666923	148.957537782363	6.44941392491706e-17	5.9425309263377e-16
SLC25A12	-1.71524339194271	6.61859659102721	148.921252076729	6.4800565640742e-17	5.96705208608499e-16
ENSSHAG00000002180	2.22146940330692	2.40699615923423	148.889024243075	6.50739916419727e-17	5.98850586850646e-16
UBAC1	-1.64682638665655	5.42573883657147	148.562423914195	6.79134631191097e-17	6.24592949319663e-16
ENSSHAG00000004584	-1.54573033387731	4.15609808026669	148.440960128702	6.90020296358804e-17	6.34210461091546e-16
ENSSHAG00000015056	-1.7063159033312	5.46921187571403	148.3045664797	7.02460224298766e-17	6.45243706029269e-16
ENSSHAG00000018208	5.79216824815872	5.23660644508243	148.476881745908	7.05181594516375e-17	6.4734183942988e-16
SLIT1	5.07587300323092	2.65192646358874	148.156765636568	7.18164748292936e-17	6.58851637420911e-16
IFT27	2.01881060647434	4.02660701145128	148.052527931698	7.2606422262217e-17	6.65686250425169e-16
ENSSHAG00000017181	-5.63542651052969	0.834881971769836	147.80007852364	7.50533372163234e-17	6.8769477980328e-16
MYL4	-7.55460155594675	2.16699998476414	147.939330276316	7.51515648256518e-17	6.8816896745419e-16
GALNT2	2.1723267737583	4.99265093156051	147.693886167487	7.61080684556916e-17	6.96497014600386e-16
CNTN1	3.48381697780082	2.82767373766932	147.598489567848	7.70686972723451e-17	7.04852501860169e-16
ENSSHAG00000004665	3.1161726041314	2.56081887440023	147.577852004625	7.72781657265692e-17	7.06227373767075e-16
OLFML3	4.09959043970094	5.14242250509107	147.774547479558	7.73144170241391e-17	7.06227373767075e-16
TMEM179B	-1.65110208174191	3.99401662918622	147.450716232899	7.85816823495834e-17	7.17360647688213e-16
PTPRZ1	-4.92213985659504	5.81860339837742	147.602175447221	7.90841192468859e-17	7.21502497651657e-16
TNFAIP6	3.56411819560421	4.37042231408048	147.496308905032	8.01918295904919e-17	7.31157894548284e-16
ENSSHAG00000006453	-4.39797023563376	3.32500574693622	147.24129691898	8.18490375392987e-17	7.4580843005809e-16
HPRT1	1.17996584325176	6.23746782007723	147.113125968641	8.21549695416679e-17	7.4813569126905e-16
ENSSHAG00000000141	7.97836228912055	0.412824918864248	154.702596015708	8.2882043196396e-17	7.54292817215142e-16
PDGFB	3.83463368944435	5.25638428863123	147.129906897096	8.41515887732213e-17	7.6537627454858e-16
ENSSHAG00000017283	-14.7071255733813	7.65045260996487	147.084012758157	8.46616919647815e-17	7.69543077300504e-16
ENDOD1	-1.94762013483661	6.81895987955859	146.864085529448	8.48988571796925e-17	7.71225385435403e-16
ENSSHAG00000009394	4.83705304412594	2.53340366432526	146.77737349217	8.58764274586944e-17	7.796273828209e-16
RHPN1	3.01005632782231	2.80815743586129	146.726343780828	8.64571803250167e-17	7.84418792323849e-16
ENSSHAG00000014536	6.87461344695422	4.13990446325425	146.912009356938	8.66022178566081e-17	7.85253545500794e-16
ENSSHAG00000002195	-8.28792080824697	0.431559316806446	146.659333822259	8.72259993875647e-17	7.90425564829664e-16
ZNF711	2.0958973669973	3.79949037315484	146.614086072529	8.77491485700042e-17	7.94679903899726e-16
ENSSHAG00000002472	-5.88584751023437	2.45768482954843	146.625637153438	8.87716873258332e-17	8.03448884005876e-16
ENSSHAG00000017511	1.56607262260177	3.7951677793337	146.490645586953	8.91929869526808e-17	8.06768819675226e-16
ATP6V0A1	-1.0888412428759	7.97847008613433	146.41696437463	9.00665458093984e-17	8.14172981562736e-16
COL5A2	2.56799637353798	7.078018395579	146.364013130732	9.06998147884124e-17	8.19397289549739e-16
TARSL2	2.37075473880647	2.37466303978989	146.163721478324	9.31373239599958e-17	8.40905095046133e-16
SMARCD3	3.21686378732827	3.2616830756479	146.043845891243	9.46286324966013e-17	8.53848970979387e-16
EI24	-1.13248778201284	6.68428211160343	146.007736987892	9.50826870570385e-17	8.57282120329458e-16
ENSSHAG00000008334	2.98433656086471	1.25036286221067	146.004388391848	9.51249087391976e-17	8.57282120329458e-16
ENSSHAG00000012832	7.44804381328837	5.43442574232877	146.119168542381	9.61627144695536e-17	8.66107854714526e-16
EFNB2	-3.3099451653529	5.55313724996396	146.105971493165	9.63308192572806e-17	8.67094492852616e-16
ETV5	2.19838458208981	5.23371353976029	145.782259054163	9.7969623064756e-17	8.81023487325713e-16
A2M	6.14667473035487	5.06075205576362	145.976425362155	9.79972772084453e-17	8.81023487325713e-16
ENSSHAG00000012146	-3.76409628692765	3.68462744602545	145.865989248915	9.81599115770728e-17	8.81950127865119e-16
SCOC	1.40479950909674	5.63275622579112	145.744086574673	9.84673081286226e-17	8.84175519381756e-16
EPHB2	-4.92172920555204	2.71281839654586	145.703841235315	9.8994862538583e-17	8.88373896732606e-16
CHI3L2	-11.1985040038758	7.94386430800547	145.870629885836	9.93804077859023e-17	8.91293578489312e-16
SPACA9	5.74181283858596	1.21194818437652	145.566801903987	1.00813355450449e-16	9.0359767200654e-16
FANCA	2.07266672098084	3.59260544420557	145.476028516905	1.02036974655754e-16	9.14011786889143e-16
CDH2	4.18225314774825	2.14870706515072	145.418599246743	1.02819073170847e-16	9.20460711270089e-16
CCR9	-7.47107652953275	3.66586665868289	145.598773961554	1.0302831724166e-16	9.21239572522797e-16
MANEA	2.02862506265064	4.40579954439229	145.403151523942	1.03030508009573e-16	9.21239572522797e-16
CEP250	2.22753915002851	4.48007832772727	145.254223044544	1.05092217846362e-16	9.39107102987978e-16
ASXL3	6.40019777936511	3.72775851323232	152.818247828416	1.07327812423927e-16	9.58505982244323e-16
SLC38A10	1.32361631778731	6.53872997332865	145.021816430764	1.08395566405297e-16	9.6745819877229e-16
PCYT2	-1.49532070170279	7.3873439791886	144.968963136985	1.09161741737495e-16	9.7370958428138e-16
STARD3	1.12896286075081	5.15664040204011	144.960290999582	1.092879913886e-16	9.74248819079472e-16
TTLL9	3.94832749890517	1.99269866566201	144.915068511751	1.0994880506913e-16	9.79549913753679e-16
MSTO1	1.23007286135512	4.85272884553859	144.789389386134	1.11807168652732e-16	9.95507363945284e-16
PRR7	7.18947520508146	1.09712015530099	152.227269650574	1.12150611997959e-16	9.97965211450587e-16
AKAP7	2.47962514390098	1.54610844810879	144.642832907689	1.14015497726174e-16	1.01395043533421e-15
HIP1R	-2.53217366302721	6.54014706010637	144.505477823426	1.16126307360006e-16	1.03210218072005e-15
SLC12A6	-2.31977015375723	5.89217046569629	144.485980315677	1.16429208637569e-16	1.03417354066976e-15
STMN2	3.62521903499779	4.43570046395825	144.448398110846	1.20073310623159e-16	1.06590258417093e-15
ASB6	-0.987812704338733	4.90985445824323	144.244104180399	1.20255805873212e-16	1.06688299434671e-15
MARK2	-2.2837052092547	4.60534751268243	143.986862848963	1.24469076140528e-16	1.10360096431904e-15
TMCC3	-3.55483473329392	4.90096004450722	144.120671268524	1.25447040067501e-16	1.11160641668431e-15
EDC4	1.19237949740777	6.35569046476929	143.916391600347	1.25649843621653e-16	1.11273758044606e-15
PPIL6	4.01841734261773	2.29741546811298	143.878537241097	1.2628890122994e-16	1.11772848805244e-15
ENSSHAG00000017153	-4.74713673121646	4.05641399556412	144.012350431442	1.27277600791258e-16	1.12576400668706e-15
TCF7L2	1.85798725042081	3.52982947771733	143.816186811143	1.27348869534735e-16	1.12576400668706e-15
AKAP1	1.80207048250358	6.74282856457696	143.634417963557	1.30492016015294e-16	1.152861146264e-15
ENSSHAG00000002207	-2.68045722475542	4.36415839367513	143.53145892709	1.32308017900333e-16	1.16820800301147e-15
FBXO30	2.06795367927735	4.33351495582786	143.488726358455	1.33069427177614e-16	1.17423063660246e-15
TNNC1	-5.61337267109534	6.84839670879668	143.606550298856	1.34385722721214e-16	1.18513960472485e-15
CENPM	1.44552465868105	3.51939945709485	143.379142360529	1.35042862477404e-16	1.19022599089459e-15
PARVG	2.91652495425313	4.65913847393706	143.272416527864	1.37871229184325e-16	1.21443146373129e-15
ENSSHAG00000010774	8.08063304619941	0.540912331567769	143.13954080173	1.39464303557283e-16	1.2277336163928e-15
IKBIP	1.40939288618451	5.71020464922814	142.67104498727	1.48549351613472e-16	1.30693419449832e-15
NACC2	2.08930917325145	3.72150059299217	142.60353174891	1.49908363698607e-16	1.3181075660839e-15
HOMER1	3.37023095170955	2.16847495407791	142.583887873379	1.50306206273381e-16	1.32082136278335e-15
EDNRB	3.41869752554669	5.48256632702084	142.737375538158	1.51032520782629e-16	1.32641668756132e-15
ENSSHAG00000002594	1.42976733790888	2.88191810392955	142.528516926433	1.51433531910968e-16	1.32915015234482e-15
CLVS1	7.43497951083704	1.18836767421068	142.484376098429	1.52338505438771e-16	1.33630109599045e-15
AWAT1	-13.6281410454325	6.08117123338143	142.623234104465	1.53372572302133e-16	1.34457529785535e-15
FKBP7	2.27592898743864	4.23993888278836	142.207947616925	1.58135016641828e-16	1.3855060304234e-15
EGFR	-1.4365910004997	6.65759377509367	142.178290660642	1.58770362391589e-16	1.39025000350814e-15
ENSSHAG00000006387	-0.995098280670345	4.99361220125483	142.173217122947	1.58879318845896e-16	1.39038184051488e-15
TYRP1	-9.73970859891917	3.43499947446155	142.329778762969	1.59563248085055e-16	1.39554224122588e-15
ENSSHAG00000000718	2.46678468806606	1.90240876752658	142.044609181476	1.61667316670309e-16	1.4131097744612e-15
ENSSHAG00000018919	-7.25614199562417	3.27189123156016	142.143509709487	1.63626873559558e-16	1.42880699917224e-15
FOXRED2	1.97622010414321	3.81801132850769	141.954265463312	1.63656153886414e-16	1.42880699917224e-15
ZBED1	-2.32933703372479	3.9640227173432	141.948720755012	1.63779040197869e-16	1.42903727060097e-15
INO80	-1.35898107092833	5.56846383176414	141.856079020843	1.65846476255688e-16	1.44603669673319e-15
ENSSHAG00000013461	-0.830033920920597	6.42851339157024	141.852689617094	1.65922627659195e-16	1.44603669673319e-15
OPLAH	-2.45039642308928	4.35015325708487	141.701529035203	1.69356012386963e-16	1.47509086789044e-15
TC2N	-7.51386713564896	4.93914662948858	141.828368616593	1.70748463877423e-16	1.48634479990182e-15
RCBTB1	3.16100061864448	3.92044893189019	141.481532551822	1.7448526585233e-16	1.51798080580226e-15
ENSSHAG00000003032	-1.52163466513685	9.58207218905913	141.394024900449	1.76570126017065e-16	1.53521659185829e-15
YBX2	-6.51377849860706	1.08684429041545	141.338781255536	1.77899604589545e-16	1.54586821898908e-15
ENSSHAG00000003834	5.69128650321703	2.38402143367012	141.379506987234	1.79130753046435e-16	1.55565340783494e-15
ENSSHAG00000000519	-2.24524992423172	4.37861976801689	141.264194512861	1.79711100299941e-16	1.55977858273225e-15
SYNGAP1	2.9069536571088	3.6161498459013	141.2563272039	1.79903287941811e-16	1.56053191830955e-15
ENSSHAG00000001360	-3.63041027398437	1.85092417723574	141.237882133483	1.80354713099328e-16	1.5635317546029e-15
TGM6	-8.69843921705902	2.20529681949884	141.271951742873	1.84119013938653e-16	1.59523126939125e-15
RWDD2A	3.21172413265838	2.48491067196251	141.034581667558	1.85408937933335e-16	1.60546792045549e-15
ENSSHAG00000003930	0.964983886987962	6.05429360588048	140.967480398549	1.8710923560384e-16	1.61924398105556e-15
ZWILCH	1.74749437215684	7.44792362133226	140.889660773179	1.89101423626046e-16	1.63552849277503e-15
DNAJB2	-2.64398016835591	2.56587475454671	140.820457427869	1.90891536430645e-16	1.65004727374697e-15
SH2D3A	-6.59197237445374	1.85397614069638	140.768377278084	1.92250314822127e-16	1.66082287722943e-15
IFT81	1.15653534028884	3.77982030842695	140.688685903096	1.94348947019186e-16	1.67797367843329e-15
PRELID3A	3.95434552794397	1.28869403348128	140.680162250446	1.94574817053208e-16	1.67894482290609e-15
ENSSHAG00000016129	-1.29035426657465	4.73660414679259	140.642956142623	1.95563945753949e-16	1.68649699754148e-15
ENSSHAG00000013653	-1.52070749725735	2.28835820963109	140.618097001194	1.96227737468477e-16	1.69123638457261e-15
GABRA3	8.14988645837268	4.14145862759625	140.797143921726	1.96387351299771e-16	1.69162740587301e-15
USP2	-2.29502212137577	4.05808778257983	140.576506901086	1.97343517507032e-16	1.6988752696085e-15
ENSSHAG00000005525	3.6391721796612	2.75584591968858	140.504974994062	1.99278012614816e-16	1.71453197721533e-15
SCN8A	3.62550705317595	1.90292952511706	140.456397194934	2.00602959688502e-16	1.72492916614846e-15
RPS27L	2.0721044545963	5.36143643190638	140.449180259996	2.00800578801061e-16	1.72562633215746e-15
CCN4	6.55302094703581	3.82752183862041	147.659023593229	2.03505081447495e-16	1.74785367807022e-15
ENSSHAG00000003813	-1.55754971220777	3.55183614122908	140.307695586402	2.04715910699279e-16	1.75723390708651e-15
ADAMTS8	5.65621365359839	5.37440354039513	140.445555211815	2.06016977471489e-16	1.76737739595616e-15
ENSSHAG00000005554	-2.21764336523155	7.52196947960715	140.198753843628	2.07784650152888e-16	1.78150973642954e-15
AMT	2.07123788585434	5.25516976048688	140.193905995993	2.07922312435623e-16	1.7816583797652e-15
SLC25A4	-9.87314576934185	5.54747661621184	140.323384261225	2.09476817570298e-16	1.79394056550804e-15
PIWIL2	5.49600490435708	2.15038706777491	139.869860268429	2.1734224928092e-16	1.86022351740033e-15
MIR193A	-4.77085094544623	2.85759007722441	139.877042877208	2.19312632649616e-16	1.87528219922274e-15
CTNND1	-1.35935512154567	6.91639999773543	139.80251572104	2.19354951648125e-16	1.87528219922274e-15
ENSSHAG00000015693	-2.12946214084599	3.31241663764834	139.780043844377	2.20030859205164e-16	1.87997514844251e-15
ENSSHAG00000010358	-1.03872148888644	5.22290698822646	139.673329374853	2.23270256009578e-16	1.90655287239551e-15
ENSSHAG00000017003	4.71107034727321	3.91224341813494	139.791639988482	2.25253314072384e-16	1.92237799508345e-15
RNF19A	1.63730531711337	6.55520883144075	139.506915464665	2.28421050534935e-16	1.94828945580114e-15
TMPRSS4	-12.2168167922816	3.45220835333277	217.287715927615	2.29442019382265e-16	1.95587103108417e-15
PREX1	2.48903249000206	5.28505614898419	139.417053161477	2.3125359779994e-16	1.97017952970294e-15
PDE10A	7.70093360809732	2.17794585947596	146.639457248793	2.31395577436974e-16	1.97025550035036e-15
STAT3	1.64176622059778	8.17495111005615	139.287719372043	2.35394503585163e-16	2.00315311183075e-15
TRIM46	5.92755849187443	1.23018632166381	139.188831833098	2.38612503592878e-16	2.02937124681203e-15
MRVI1	-3.36185577869253	2.82544030970907	139.086132701051	2.42002931131365e-16	2.0570249146166e-15
USP16	-1.17695503193384	5.657068315305	139.043881267531	2.43412274488735e-16	2.06781729681853e-15
CENPJ	2.061592377239	3.30645797947769	138.943045080909	2.46810326059894e-16	2.09548193690874e-15
ENSSHAG00000003096	1.51843466181984	5.61109186218633	138.904552732765	2.48120426868848e-16	2.10539779979772e-15
ATP1A1	2.56484774255841	10.1016863161146	138.770925437731	2.52724802737652e-16	2.14323949263254e-15
ENSSHAG00000002449	3.29486296440986	2.3449327472356	138.710379087104	2.54840162064301e-16	2.15994177429085e-15
VLDLR	2.01687164342539	5.37176601213464	138.580452529756	2.5944180970285e-16	2.19768585598976e-15
ABHD5	-3.8573383523103	8.0304316959643	138.750390219134	2.59823808141923e-16	2.19966330883788e-15
MCEE	-2.49274331411147	4.89421872674496	138.509057197333	2.62007091059763e-16	2.21687942704109e-15
TP53BP2	1.17908432504321	5.99573387132719	138.491709496167	2.62634373641197e-16	2.22091785865517e-15
GPT2	-2.84140625154789	6.5009718133601	138.59995236847	2.65256430939294e-16	2.24181048682542e-15
ARHGEF2	1.7912504713877	5.0555245911978	138.401371670832	2.65926234495231e-16	2.24618924938441e-15
SLC43A2	2.83461164472239	5.65400284377403	138.461852984637	2.69123314355091e-16	2.27189789946171e-15
PLXNB3	-4.4849269652674	5.36669334253112	138.437414975889	2.71258749753094e-16	2.28862011828721e-15
ENSSHAG00000012248	-4.05254616727436	1.07289131040391	138.161824583706	2.74864278081787e-16	2.31771945646755e-15
PPP2R2A	-1.42936958180277	7.22931475832833	138.039129173903	2.79562582388331e-16	2.35599496723052e-15
ENSSHAG00000001010	0.917137815939287	6.70512344240406	137.942241933093	2.83331517730141e-16	2.3863991939876e-15
BLMH	-2.39416501640144	7.40152023785762	137.79658189867	2.89097305886724e-16	2.43357806041201e-15
RPP30	1.19806482126137	3.82961274154496	137.775504543142	2.89941665286439e-16	2.43929899880472e-15
LGALSL	-2.70972516109129	7.34363962180827	137.616078986241	2.96411777542451e-16	2.49210469469482e-15
ENSSHAG00000012504	-5.81926266913867	2.09681964766098	137.612593275528	2.96554904575692e-16	2.49210469469482e-15
CAPRIN2	2.5114315954259	4.65819441441399	137.511580464404	3.00733924917832e-16	2.52578969158159e-15
ENSSHAG00000018872	-1.35528558620774	5.79383613119838	137.346598378182	3.0769142470796e-16	2.58275902814669e-15
BDH2	4.23319632805214	2.5996141531653	137.28210255231	3.10456547800731e-16	2.60449297636568e-15
TSPO	-2.61744355372091	7.7710612834702	137.224360354846	3.12954015211074e-16	2.62395815584958e-15
ENSSHAG00000001902	7.88267393772097	-0.223960320787528	204.319642938719	3.13202312699825e-16	2.62455384501772e-15
ENSSHAG00000001308	2.86267149615964	2.9705235632139	137.214289444772	3.13391734737667e-16	2.62465577842796e-15
CACNA2D2	3.94052026190843	3.16956553000688	137.173326342446	3.15178707018741e-16	2.63812951657801e-15
ENSSHAG00000004773	-2.3456396929936	3.68783028486126	137.164490636686	3.15565540723889e-16	2.63987511949075e-15
PRELID2	2.49657756266411	3.30315291396361	137.0916584902	3.18773027509679e-16	2.66520170431158e-15
RBM47	-3.64001103767696	5.29516665347718	137.246641024638	3.19767465467686e-16	2.67200725800228e-15
KCNH4	-10.5183261211608	1.80729555109398	211.697424811529	3.21404737429086e-16	2.68417368703468e-15
TRAF3IP2	-1.88297013723004	5.90221253966034	137.028283718868	3.21591559409403e-16	2.6842199662768e-15
ENSSHAG00000000666	6.08517164477588	1.82423207007056	137.018478170623	3.22029958013047e-16	2.68636483847841e-15
ENSSHAG00000001157	6.85763724008472	-0.101367562961385	143.716463550149	3.26691751683299e-16	2.72371890043615e-15
NRARP	-2.8983006254941	1.89628385670336	136.880551303315	3.28262746788139e-16	2.73527658508271e-15
ENSSHAG00000001710	4.47237570221445	3.01059757077748	136.933260147256	3.29465070279221e-16	2.7437510099125e-15
CRTC2	1.35125323405188	5.29900720211255	136.847796159876	3.29761245004976e-16	2.74467383630617e-15
PEX5	-1.11429292599514	5.61753391961058	136.775712037556	3.33084054613682e-16	2.77077280711505e-15
FAM181A	12.3162221366439	2.65317517295944	371.506548183052	3.35252664635405e-16	2.7872466059834e-15
SLC35F5	-1.5386988394271	6.06002918680066	136.691251888801	3.37021631124565e-16	2.800381196443e-15
ENSSHAG00000008949	-1.72431174164962	5.43402040955499	136.673433105703	3.37858508798243e-16	2.80576048220728e-15
ENSSHAG00000011652	7.61175337473625	1.73407624708036	143.43376067625	3.43308942525772e-16	2.8494257354143e-15
GSN	-2.22554999479871	9.36428216447904	136.438472836739	3.4909771716946e-16	2.89584868242476e-15
ENSSHAG00000010775	0.810879145985706	5.34861309089166	136.142191224918	3.63826074537192e-16	3.01633409052195e-15
WDR60	2.0351371481322	3.76171990704077	136.029041759208	3.69619775880669e-16	3.06265250221884e-15
UCHL3	-1.2933019611918	5.59294522137665	135.772687407618	3.83103332473557e-16	3.17260125499774e-15
RHCG	-14.9594190890775	8.62379444824194	135.747358173528	3.93952692019373e-16	3.26062465664106e-15
CPA1	-9.7440763752772	5.35068937635514	135.725968425237	3.9513185686006e-16	3.26855720923291e-15
ENSSHAG00000012655	3.87259660702778	6.04209162931607	135.699097535293	3.96618380046424e-16	3.27902197283495e-15
SCP2	-3.099318379947	8.34960396738259	135.450718231309	4.00765068057803e-16	3.3114555595602e-15
CTNS	-1.59774229139125	3.81346139041072	135.438294834754	4.01463265085017e-16	3.31537454886439e-15
ENSSHAG00000013562	-2.56336949848915	3.6195181814616	135.425054319759	4.02208774877648e-16	3.31967967091044e-15
SLC46A1	1.81312128552108	1.7863331157035	135.394289810973	4.0394653241556e-16	3.33216507268925e-15
MYH3	-9.90682455248585	4.02762761386046	135.484476053554	4.08701890458383e-16	3.36951497328357e-15
CCDC69	-3.34858307707329	2.47006780946968	135.249026028119	4.12257816477691e-16	3.39694017172241e-15
BCL11A	-4.6729434306665	3.84268354815443	135.345944520648	4.16703898666428e-16	3.43166553256608e-15
ENSSHAG00000013083	-10.1875884637884	0.968832316471851	207.798730858208	4.22995407391809e-16	3.48154141036715e-15
ZC3H12B	4.07239443289831	2.05128906569036	135.047666539438	4.240733613318e-16	3.4882656625058e-15
CMTM3	2.83573083193139	2.95349816020542	135.041155047383	4.24461266488766e-16	3.4882656625058e-15
HAUS1	2.49903794579993	4.16986615126904	135.04018430142	4.24519127698754e-16	3.4882656625058e-15
TMEM131	-1.17659877264436	6.97791735956324	135.013281546418	4.26125926548526e-16	3.49952667465558e-15
ENSSHAG00000002523	-2.67483093741375	3.62984963477322	134.918946649187	4.3181026434861e-16	3.54424311763296e-15
FGF13	4.07372362387277	3.08822891712789	134.761447942097	4.41476785248203e-16	3.62157715189482e-15
ALDOB	8.08891493617614	0.312694428046266	141.310705467713	4.45802166177817e-16	3.65503470354094e-15
FANCI	1.84922609417214	5.19635339940866	134.677296972495	4.46733410365157e-16	3.66064283745262e-15
NSG1	5.55260327437855	3.74180416239554	134.814774852399	4.4892531903475e-16	3.6765692472055e-15
ENSSHAG00000008786	5.70556174223099	0.90790986053987	134.478407497039	4.59417320943946e-16	3.76041584920786e-15
TESMIN	7.75374468439988	1.26421512191911	141.016541267883	4.63199057003053e-16	3.78927537958244e-15
ENSSHAG00000006797	-1.5847296398079	5.0050248555635	134.40726648776	4.64044556904781e-16	3.79409594372672e-15
MFAP2	4.19774485533942	4.37377288750623	134.528690330701	4.67341339377744e-16	3.81894217006967e-15
ENSSHAG00000011181	-4.62267684711213	5.13413562847946	134.372818590941	4.77703717565479e-16	3.90146660010593e-15
ENSSHAG00000010705	6.8054344065533	3.25059776193532	134.324805104828	4.80943508281168e-16	3.9257610403083e-15
MFSD13A	3.5056174397378	6.29361333967219	134.285002339071	4.836465621577e-16	3.94564994262758e-15
SH2B3	2.11812251314522	3.14348859076982	134.018221078337	4.90219588669238e-16	3.99707128272324e-15
ZC2HC1A	1.49224074739758	3.64569868669127	133.982462790032	4.92701128459878e-16	4.0150938960404e-15
SEC11C	1.76121381009893	6.57337722151151	133.976157409035	4.93140057932396e-16	4.01646030682342e-15
KLHDC8B	2.17226205672029	2.31938601352526	133.896761676641	4.98701820666067e-16	4.05952603551537e-15
FMR1	1.21796581792882	4.86468319851138	133.884849467741	4.99541887295205e-16	4.06413006878028e-15
CAPSL	-6.21032312491191	1.01920716534089	133.727001868673	5.10813318275033e-16	4.15354904102055e-15
ENSSHAG00000000135	-2.20874402935956	5.26864126105629	133.71175667269	5.11915828212289e-16	4.16022923619065e-15
VPS13C	2.10360421947812	5.56298740919465	133.536968721744	5.24734255532618e-16	4.26206260102659e-15
ENSSHAG00000011693	3.06706705573338	1.71094057677762	133.528897838664	5.25334139906123e-16	4.26459572894186e-15
DHX16	0.900934006453695	6.22425346337048	133.50421354502	5.27173272507075e-16	4.27718062795192e-15
PXDNL	4.45724816683728	3.35303702064652	133.613583474732	5.30961997067444e-16	4.30556094774241e-15
ENSSHAG00000008296	1.97239329583248	4.159865400272	133.335339720868	5.39936095780844e-16	4.37593528748055e-15
CACNA1S	-9.61197534058005	2.17535670108264	133.432152452329	5.45517201481446e-16	4.41874901659506e-15
COL8A2	4.51404035638965	4.40441608416723	133.425993699737	5.45992739185374e-16	4.42018288087361e-15
HMGCL	-1.37874796558612	5.35740093547466	133.119045735026	5.56752970199796e-16	4.50483127308654e-15
LGALS3	-2.34657633411872	8.5785643742246	133.050420201541	5.62201546730595e-16	4.5464327156963e-15
PROK1	2.94309001190975	2.0412105005256	132.988105640148	5.6719702676199e-16	4.58432662405283e-15
SQLE	-2.62530609220847	7.34902390602007	132.95999445063	5.69465640560306e-16	4.60015152197297e-15
ATP2B2	4.59724576220685	2.49110216546488	132.940628326674	5.7103399466793e-16	4.61030553928464e-15
USP53	-1.53283307691648	6.88713641974956	132.913656024455	5.73225807894215e-16	4.62547931198345e-15
YJU2	-1.2327925343047	4.12858678997515	132.759975978516	5.85881894814173e-16	4.72502898502912e-15
ENSSHAG00000014199	-4.05865892075518	2.25867788416821	132.749489135622	5.86756029967011e-16	4.72950274127465e-15
ENSSHAG00000001439	-4.29872337777106	3.92818694141938	132.729713668125	6.02630353900182e-16	4.85481373786725e-15
ENSSHAG00000009326	3.66753182665297	2.90132475838374	138.867662609055	6.13776166736398e-16	4.94191609617501e-15
REPS1	-1.15519039481309	5.43759119802542	132.11093361732	6.42619042932349e-16	5.17133704820614e-15
MAB21L3	-7.72148641782156	0.793892065246343	131.90687471141	6.61613271248701e-16	5.32129696218333e-15
ENSSHAG00000004225	6.87752670067479	-0.372041889006533	131.884102787056	6.63768792556687e-16	5.33573534820133e-15
ENSSHAG00000006195	-1.05922272033922	5.82069132812535	131.839711576347	6.67991719335518e-16	5.3667679805757e-15
ENSSHAG00000013202	-8.02636242042005	2.29083654152033	131.945732182926	6.73766995414904e-16	5.41023205049267e-15
DOCK9	-2.02934764839855	6.38930556106664	131.767644089027	6.74906994074882e-16	5.41644870529364e-15
RNF144A	2.18138735716225	3.60691055998964	131.723827662623	6.79147722851653e-16	5.44752997414107e-15
ATP13A3	2.39302079415606	6.4464098165949	131.703678571616	6.81107110819596e-16	5.46028857060409e-15
APOA5	-11.7654807307316	3.7420465653753	131.857398623769	6.82311644857501e-16	5.46698513279492e-15
FBXO45	-1.45910146893694	5.27314575322078	131.597294319322	6.91550151579115e-16	5.53801140856244e-15
EVC	1.89786578891785	4.59110467614981	131.588342258612	6.92436467006517e-16	5.5421117659273e-15
DNAAF5	1.64906505285029	3.90329101926187	131.579302814412	6.93332630943495e-16	5.54628647562417e-15
ENSSHAG00000002402	1.72968512017199	2.02525145319475	131.52376809872	6.98864795227459e-16	5.58752215061176e-15
MED30	1.01101986492114	3.6714844762837	131.423805094624	7.0893855189043e-16	5.6650043917116e-15
ENSSHAG00000000427	6.13082824917189	1.87367542569773	131.40199430694	7.11156499968692e-16	5.67966251080713e-15
HIP1	2.70229354993586	5.12278263544959	131.421190307676	7.17494599867068e-16	5.7271927440602e-15
CA3	-10.090401778944	5.51984703851774	131.491985372472	7.18872075978529e-16	5.73509635183948e-15
CLDND1	1.07176661995844	7.40876321210844	131.270208083569	7.2471208454613e-16	5.7785739557752e-15
GALNS	2.16204437265213	2.70995421995544	131.253351824897	7.26465179712321e-16	5.78943483100125e-15
PRLR	-8.54657994280272	4.17073291556647	131.184556273371	7.51205304027448e-16	5.98337651249835e-15
TMOD4	-4.99351340556281	3.16672983334342	131.114105677551	7.58825259988906e-16	6.04082022830953e-15
AKT3	2.28439597750478	4.43531448748685	130.93423411596	7.60498259494431e-16	6.05088539942721e-15
FN3KRP	1.71350331629635	5.32823965872139	130.746949044285	7.81238765231186e-16	6.21256841932232e-15
GOT1	2.80809528690851	9.18416667544838	130.714305556513	7.84913494394289e-16	6.2384402101429e-15
CACHD1	-3.32389695817464	4.34598482115967	130.816853663674	7.91870714079527e-16	6.29035926146757e-15
PTPN5	13.5920833931442	3.92165316360119	788.840272326624	7.93263157843818e-16	6.29804159688655e-15
HMCES	1.63239814203917	5.53048744798315	130.504836617294	8.08924868897322e-16	6.41894455185565e-15
ENSSHAG00000007042	-4.4933516767229	2.09198426602147	130.487574543983	8.1093733598936e-16	6.43098691474157e-15
HMCN2	-5.45055550222966	3.40551715808006	130.64794228858	8.11311106688543e-16	6.43098691474157e-15
ENSSHAG00000006123	3.50128132811774	2.36089104113474	130.476869975788	8.121879193727e-16	6.43449252121539e-15
VASH1	2.61723995534151	4.14990835387218	130.442106115147	8.1626311003607e-16	6.46331971674016e-15
VEZF1	1.30799348600725	5.56825968320661	130.391787435402	8.22199359318398e-16	6.50684442192813e-15
ENSSHAG00000004664	-4.79791764265697	7.16700951114602	130.544605305828	8.23448148521848e-16	6.51324611921101e-15
ENSSHAG00000007095	6.94995607768079	-1.46289835359786	191.527529193749	8.27104164603827e-16	6.53748587426027e-15
TNIK	4.43240990024244	4.83845732625734	130.511335492295	8.27395726910498e-16	6.53748587426027e-15
ELOVL5	-4.28279334621941	8.51158670524648	130.472507661832	8.32027646303671e-16	6.57057779136984e-15
ENSSHAG00000007838	-6.91077119155607	3.3287630325073	130.358000793372	8.45845058434518e-16	6.6761342112153e-15
DAXX	-0.950854501661114	5.78358993005593	130.165847373029	8.49411982016156e-16	6.70071561945297e-15
XPR1	2.20766791918468	3.89599855420807	130.114535532	8.55721373054522e-16	6.74689370118121e-15
DIAPH1	-1.48595464988816	6.80057640903077	130.032566668066	8.65901558783501e-16	6.82352548212203e-15
ENSSHAG00000006319	1.43316988901916	4.90285460621284	129.940037795016	8.77544511661903e-16	6.91159658732862e-15
NHLRC3	1.51795661265821	4.00077213157132	129.839326895117	8.90401948649711e-16	7.00913431879653e-15
PKP4	-1.10750654977135	5.60902789507756	129.792532956632	8.96442392058596e-16	7.05293437790204e-15
TMEM117	2.90729598499617	2.91004051927639	129.76726333266	8.99722026003006e-16	7.07497824696044e-15
RGS16	5.82855288953169	4.63383800296381	129.799957566339	9.1667604259031e-16	7.20447036233265e-15
GSTM3	-3.07977399534292	7.07616962960873	129.695126236905	9.30655197666921e-16	7.31045703546637e-15
MTR	1.9041769322637	3.75295538772668	129.51554247132	9.33080166417252e-16	7.32561931290575e-15
ENSSHAG00000009682	-6.54194408140437	-0.938653475228076	129.46056763771	9.40534811120617e-16	7.38023261699151e-15
ENSSHAG00000012446	6.76011440948712	0.162302556033107	129.393627281781	9.49695571263046e-16	7.44816860365039e-15
ABCA1	1.81593249819195	6.40349539103646	129.375030432277	9.52256952562112e-16	7.46430317447708e-15
GLT8D1	1.30705608529613	4.13511613835945	129.349817375133	9.55741058145884e-16	7.48764965500852e-15
CCHCR1	-2.82117448960096	6.49053349625895	129.396922269861	9.71643952557271e-16	7.60821364649155e-15
GPR85	3.26253526497023	1.79950878621009	129.180298489776	9.79512626137357e-16	7.6657734964143e-15
ENSSHAG00000017335	-7.75924268126202	0.16687908188041	129.167908325095	9.81273997194889e-16	7.67550136104846e-15
ENSSHAG00000007755	-8.34770551178546	1.20291953459377	129.161823606421	9.82140197436284e-16	7.67822064595515e-15
ST8SIA1	3.34899124242426	2.87588268496062	129.124321796579	9.8749638615037e-16	7.71602057505463e-15
PGAP2	-1.55397101930754	6.33915704607326	129.078542860283	9.94075893311245e-16	7.76333425752089e-15
ENSSHAG00000004782	6.64454260731104	1.07038615823825	128.955772680521	1.01194654911495e-15	7.89873091868482e-15
QSER1	1.46529738391359	6.29161394820333	128.92473280418	1.01651738906289e-15	7.9302281242646e-15
PACSIN2	1.37641350645303	5.02084200740258	128.854985805266	1.02686650631484e-15	8.00674689784301e-15
FZD7	-2.43661919326395	3.20726733867574	128.796828522003	1.03557956406959e-15	8.07043505535705e-15
ENSSHAG00000007848	1.20108047805675	5.31758481371939	128.740311159867	1.04412050208989e-15	8.1327155573093e-15
ZNF644	1.72116247887869	4.60677595995291	128.71915490432	1.04733643482115e-15	8.15347559957767e-15
ANTXR2	1.85175942694254	5.06138553615341	128.576135197314	1.06934820859103e-15	8.31614314599907e-15
TUBB2A	-1.83791852129714	7.5942986729567	128.576092818091	1.06935480178174e-15	8.31614314599907e-15
ENSSHAG00000004305	3.31094263851532	4.52952506782132	128.693039275207	1.07600316227502e-15	8.36345345081691e-15
ENSSHAG00000014768	4.82654941529183	3.51255759224702	128.63118588167	1.08571359347842e-15	8.43450219235833e-15
ENSSHAG00000005359	-1.25012530778331	3.79081197380615	128.444799395586	1.08998494763233e-15	8.46324442558566e-15
PHYH	-1.87563212291493	6.81532529198191	128.436913443796	1.09123714982806e-15	8.46852645571489e-15
SALL2	2.35129241074676	2.8346831127222	128.318307205329	1.11025175737296e-15	8.61157557434331e-15
ENSSHAG00000016256	5.69246301270819	4.68556230266779	128.432995816369	1.11744522649229e-15	8.66283322967082e-15
SLC45A4	-2.95209068680661	5.96153087679191	128.428446951521	1.11818473621383e-15	8.66403003093576e-15
GRTP1	-4.48328871405202	2.35051400599002	128.19714363	1.13003189304719e-15	8.75124594160548e-15
ENSSHAG00000013048	-2.17022243206893	4.15539967409394	128.176323861778	1.13346742489792e-15	8.7732630216746e-15
PLEKHF2	-1.6579072688999	4.36059673281919	127.992432145787	1.16428701180337e-15	9.00710438023641e-15
EIF3B	-0.879943989429886	7.77326732909393	127.954538274624	1.17074530449701e-15	9.05233719252599e-15
ENSSHAG00000020155	6.42003590643458	3.79815898353241	128.068780047224	1.17829486254445e-15	9.10595617416267e-15
DENND3	2.73858731815858	4.0645528749286	127.646285072433	1.22468346328249e-15	9.45951384497856e-15
FKBP3	1.67008022114288	6.04299501294544	127.564156737845	1.23948520345701e-15	9.56566550805236e-15
CLUAP1	1.30940696420456	5.22716946114002	127.562870340814	1.23971851894053e-15	9.56566550805236e-15
SOCS2	-2.5783561469115	2.89141367326461	127.55791341229	1.24061798996971e-15	9.56762009243825e-15
ENSSHAG00000015831	-4.55132289201301	2.31924428860972	127.513883858566	1.24863728025891e-15	9.62445195668591e-15
RORC	-4.83935720228934	3.61053739882077	127.657976983019	1.25107608197417e-15	9.63823285420992e-15
CCDC6	-1.65963189810873	6.24653966656922	127.494536104982	1.25217817463634e-15	9.64170682883011e-15
ORC4	1.38675650402831	4.28435719842586	127.462590379483	1.25804750315137e-15	9.68186558168523e-15
WNT2	7.00238179998124	-0.666585066431177	133.456042368998	1.26535803583331e-15	9.73306827874481e-15
CCDC125	-2.34543631778529	2.88590623483624	127.388102979716	1.27184416690769e-15	9.77787984392634e-15
RIOX2	-1.76326026322209	6.35513689120092	127.375617362794	1.27417210229775e-15	9.7906934710549e-15
ENSSHAG00000013659	3.58982987724488	2.35594809316786	127.318134873835	1.2849468924054e-15	9.86836547502429e-15
KCTD15	-1.59589016088688	5.54651796393855	127.277378290716	1.29264379173347e-15	9.92233106490277e-15
ZDHHC8	3.0010683048856	5.08234177349911	127.195292112545	1.33866802929364e-15	1.02702888651559e-14
NOS2	-8.141158522956	5.64908591812192	127.141542120793	1.34924864277473e-15	1.03461028760049e-14
MOV10L1	6.92500290646421	4.41505443409596	127.116292516854	1.35424893766197e-15	1.03790704037064e-14
ENSSHAG00000003040	-1.09053074638985	6.45837029897561	126.948279769163	1.35657563990789e-15	1.03915237972665e-14
HSD3B7	-2.44646454054809	4.26639554406222	126.93583116036	1.35905744358239e-15	1.04051517927221e-14
SMYD1	-8.65498878173414	3.51479769701164	127.069599620856	1.36354650847805e-15	1.04341256594493e-14
FBXW7	-1.91922649981785	5.24131644129345	126.883377662533	1.36956667946869e-15	1.04747798671967e-14
NECTIN3	2.20856463797762	4.35978797830546	126.768328078817	1.3929138507003e-15	1.06478448050177e-14
ENSSHAG00000004972	2.23146785908847	1.83187493691153	126.722860951014	1.40225415170394e-15	1.07137137380187e-14
WIPF1	2.56121247170949	4.61441544136098	126.66798683078	1.41361360812597e-15	1.07949338295623e-14
ENSSHAG00000010979	7.61439841108887	1.17443862885288	126.453734317207	1.45888883540239e-15	1.1134931435981e-14
ENSSHAG00000002455	7.74151638299435	0.287538922290191	126.430800741387	1.46382351353625e-15	1.11668391370073e-14
DHDDS	-2.53233372849794	8.21622940656382	126.38222360744	1.47433330815773e-15	1.12412220874828e-14
ENSSHAG00000003562	-8.86192064062491	0.103762353435119	190.704692063993	1.49010085010115e-15	1.13555961335295e-14
PCDHAC2	3.58296967567541	3.31327129283343	126.298174713625	1.49270298305524e-15	1.13695746245365e-14
CYP51A1	-1.81938504209189	6.97073502673678	126.22039929458	1.50991328463703e-15	1.14947485890079e-14
ENSSHAG00000000465	2.14904468250636	5.2795222725641	126.215921052273	1.51091049119801e-15	1.14964294158114e-14
INPP4B	2.98451880043371	3.44415851317643	126.189447241233	1.51681961783867e-15	1.15354638322225e-14
TMED5	2.58807950284871	3.178040855318	126.115358777063	1.53348454147008e-15	1.16562143765644e-14
SDR16C5	-2.90548321693123	7.64972825925819	126.124494466639	1.54900861121319e-15	1.1768173682008e-14
MCCC1	-1.55201805191716	5.29333665968679	126.02940272674	1.55305737172498e-15	1.17928823092983e-14
ENSSHAG00000008650	-1.78957078117177	5.17651142621904	125.921910793196	1.57789973056875e-15	1.19729315787737e-14
ENSSHAG00000002572	-0.86673704643997	4.55527303834703	125.919824028658	1.5783860634677e-15	1.19729315787737e-14
ATL3	-1.29716455529097	6.07603780016433	125.821216526763	1.60154549998007e-15	1.21423882325678e-14
CCDC82	1.90694093818644	4.7685955336211	125.814175443225	1.60321264287658e-15	1.21488073710714e-14
CBX3	0.906216701919893	7.14285010227129	125.787567896285	1.60952889775611e-15	1.21904319125702e-14
AGO2	1.33327218947788	5.63565862730193	125.718386779857	1.62607274428847e-15	1.23094371803064e-14
SFRP5	7.19301943403642	4.79020495517868	125.843414144864	1.63298980921649e-15	1.23554829356508e-14
ARSF	-14.6285456513379	5.31988754418483	190.073955311615	1.63586733702299e-15	1.23709334317158e-14
ENSSHAG00000005664	-7.46329522016748	1.39328764651562	125.52792289035	1.67253849775842e-15	1.2641795577493e-14
PRDX4	1.64355190451224	4.71328338537798	125.496591165955	1.68031330263963e-15	1.26940811592781e-14
TALDO1	-1.78471084501667	8.11925899977087	125.32709281524	1.72302904639447e-15	1.30101433401137e-14
NGEF	-2.87604307080543	3.06076784780924	125.267530289974	1.7383059944988e-15	1.31188057393189e-14
ENSSHAG00000015985	9.53942648098283	0.0114595701821852	321.142804787234	1.75086970521676e-15	1.32068913525953e-14
ENSSHAG00000000633	6.21073759595638	3.20762827373775	125.292956855635	1.77140279176521e-15	1.33549700293622e-14
CIDEA	-4.58223875455746	8.33921372064859	125.260959119051	1.77981418861053e-15	1.34115565856266e-14
FMO3	-5.01896630319405	3.44288837958064	125.185675363194	1.79976838980709e-15	1.35550206245542e-14
ENSSHAG00000018500	-2.82331681617623	6.16939577287992	125.105765207757	1.82120318063261e-15	1.37094842377362e-14
MTX2	-0.830068040106596	5.51730236027323	124.817333338136	1.85842234880379e-15	1.39825506700903e-14
LGR4	-1.50855630932071	5.59968306623449	124.772820783869	1.87075795232892e-15	1.40682138141871e-14
CENPK	2.68176166252507	1.58853795732882	124.750988920973	1.87683918545256e-15	1.41067806187797e-14
APOBEC2	-9.64919497058468	3.26770007510592	124.88215381141	1.88260421273902e-15	1.41429328148283e-14
MGLL	-6.41533155204639	9.21618318362573	124.871299513891	1.88563883172294e-15	1.41585467450921e-14
ENSSHAG00000018447	3.27040311501683	3.08303460845885	124.680309791135	1.89666793995978e-15	1.42341420106358e-14
TWSG1	0.894662837486372	5.4072574184362	124.614236903575	1.91540119565746e-15	1.43674495968085e-14
HOMER2	-3.17522665303244	4.05093222756424	124.682851461738	1.91974709782465e-15	1.43927571025264e-14
ST18	7.29377220569746	-0.462718956592048	130.369327860645	1.93048551347127e-15	1.44659407884459e-14
METAP1D	1.92852702240226	2.82459727203842	124.436910100458	1.96663344288075e-15	1.472935831499e-14
ADGRA3	1.9460454610873	4.29311017748544	124.428299449878	1.9691571188917e-15	1.47357632593201e-14
ENSSHAG00000007991	7.43565830825972	-0.870095494609905	180.68072426328	1.96947899575839e-15	1.47357632593201e-14
LATS2	1.76580948795291	4.43247836215626	124.406503293264	1.97556034635507e-15	1.47737990143836e-14
ENSSHAG00000016980	1.22046300929263	3.42387858464366	124.397130712623	1.9783204468773e-15	1.47869716592187e-14
ENSSHAG00000012967	-1.46026665877949	5.91060014028085	124.391441572176	1.97999777590024e-15	1.47920419110772e-14
FMNL3	2.01094224946763	4.95533319688923	124.370466743982	1.98619455319417e-15	1.48308536304317e-14
GUCY1B1	2.96409641387777	2.96682654492958	124.327498126792	1.99895211643311e-15	1.49185907197707e-14
ENSSHAG00000009579	1.6576698061197	1.89868124203893	124.264079868448	2.01793694531863e-15	1.50526913598654e-14
CANT1	0.869157275626492	5.6123930918339	124.2237619199	2.03010375589257e-15	1.51285858662131e-14
HSPA13	1.6359668096909	4.39212669173253	124.223593748628	2.03015466442665e-15	1.51285858662131e-14
SESN1	-2.13994965438071	4.57424101911036	124.199217350102	2.03754788882339e-15	1.51760420471871e-14
ZFYVE9	-1.69373420420248	5.30077238825711	124.171951332195	2.04585065415458e-15	1.52302215364841e-14
PKP2	-2.76520001945269	2.87843095287269	124.009873942677	2.09593527978535e-15	1.55928463241163e-14
BCKDHB	-1.05157518044845	6.1416167371397	124.007534069985	2.09666759176846e-15	1.55928463241163e-14
ENSSHAG00000009666	6.9058972904307	0.859148043562471	123.950360907319	2.11464393114317e-15	1.57186409078498e-14
CTBS	1.25620933179534	4.78639631907345	123.929348053882	2.12129093067536e-15	1.57601378878626e-14
LRAT	-4.58049586653924	3.9698648679378	123.869962299532	2.18864424935841e-15	1.62523848546891e-14
ENSSHAG00000001030	-2.25163445266162	5.40754413022865	123.714517806816	2.19050623139204e-15	1.62580580291839e-14
FITM2	-2.18714180268412	5.23361739470683	123.688360527356	2.19909247055819e-15	1.63136083224224e-14
ENSSHAG00000002568	1.99931104916827	3.11512455521956	123.552541927882	2.24424077738899e-15	1.66401968907355e-14
PON3	-8.31774289005583	-0.695452143731037	185.266019724411	2.26992454040793e-15	1.68222085434535e-14
SETD6	-1.59543553600093	3.54427691156317	123.398414868136	2.2966430748153e-15	1.7011702855823e-14
[truncated: 12,807 more rows]

## Sheet: BR.DFTD-vs-Lip
Gene	logFC	logCPM	F	PValue	FDR
ENSSHAG00000005903	-7.03923299877963	7.2642582157421	566.833752323771	2.33687662958167e-29	2.77838592369803e-25
ENSSHAG00000010508	-13.9630806272725	6.80544528512143	901.317853460401	3.75280059930848e-29	2.77838592369803e-25
ADGRF4	-15.3420239047688	6.20256918226923	831.754975562483	1.75876038305356e-28	7.52306128179814e-25
BICDL2	-14.0132300739292	7.4764481527468	516.851175289171	2.03229858358834e-28	7.52306128179814e-25
FAT2	-12.764426638024	5.97467924505529	604.719694405309	3.47651088488485e-28	1.0295339334498e-24
ZNF750	-13.5531398148803	7.13563057726947	498.598606079282	4.69958831641059e-28	1.15978007001819e-24
ENSSHAG00000013559	-17.0405305740028	7.81554832006729	541.045274184059	3.76479212153885e-27	6.98362649340333e-24
TYRO3	-5.67182553402086	6.0609155815941	455.710206047153	3.77314864234664e-27	6.98362649340333e-24
CUEDC2	6.9825416859851	8.97432724481922	449.242965294487	5.24539085180018e-27	7.45838310753681e-24
SDCBP2	-6.20289726422854	7.20720324896068	448.861045008767	5.349151368804e-27	7.45838310753681e-24
ENSSHAG00000009553	15.4861174179715	5.61653094694248	694.401755164848	5.54077221468933e-27	7.45838310753681e-24
TTC22	-15.5322980582223	5.76199559492517	934.204731948678	6.12154050310124e-27	7.55347085245167e-24
PTK6	-15.1383047080126	5.72847198764942	893.762278178754	1.29709865094983e-26	1.47739536343185e-23
NET1	-7.4930461301884	7.7651761718079	428.757381575806	1.53295241706648e-26	1.62131617425024e-23
ENSSHAG00000019741	-14.6875146166694	6.63677662632145	495.918085721969	2.39735033799762e-26	2.23411087926048e-23
ENOX2	4.88648790050348	7.01203375987862	419.469878346912	2.53098739290005e-26	2.23411087926048e-23
CALML3	-14.0967155190573	9.21094218559508	419.225131759135	2.56499526895578e-26	2.23411087926048e-23
STARD13	5.71243554090312	6.42557168319009	417.634044848831	2.79797481916899e-26	2.30164517485752e-23
CHD7	3.99961422199171	6.45760716049179	412.511368953052	3.70924766601517e-26	2.89067527319404e-23
GSDMA	-14.1462226438504	9.01130690742629	404.056520441678	5.95094570336624e-26	4.4057826514872e-23
TNS4	-14.8952659153281	7.37115576363441	396.358657766006	9.45604765013492e-26	6.6300263018101e-23
KLK8	-14.6167912404695	7.72270315050389	395.645543488893	9.85078534745878e-26	6.6300263018101e-23
ENDOU	-15.6144963770153	8.57194581823224	394.305771758225	1.05480838125828e-25	6.79067291360495e-23
TP63	-13.2091921229121	6.76097491219202	391.956882022275	1.22649497387183e-25	7.56696294921677e-23
ENSSHAG00000009886	-12.802180380373	6.06715888297984	388.107220557615	1.53402314942734e-25	9.08571230942823e-23
EPHB6	-10.6718143550777	7.60209263967313	386.579738271043	1.62514476093532e-25	9.25519941352665e-23
ENSSHAG00000017554	-14.6718978360002	5.35412741161523	541.716995333788	2.51313418830567e-25	1.37822140467563e-22
CLIC3	-11.584314047443	4.29320725003369	436.080292251991	3.59226960427517e-25	1.89966914394652e-22
CNP	3.96172178099491	7.631873826236	365.837782765955	5.64631511316165e-25	2.88293061657188e-22
RSU1	2.70033406756064	6.4980513162392	362.76902878713	6.82499657119552e-25	3.3685908076564e-22
PPP1R14C	-8.37087430816125	4.88428362982683	360.709655702751	7.75713193920244e-25	3.61651672031218e-22
ENSSHAG00000003434	12.5435682828973	4.38731214247276	360.981845111508	7.81579894982035e-25	3.61651672031218e-22
ABAT	8.20782693251157	5.17743048622813	353.114893698891	1.28136278643991e-24	5.74943599358054e-22
S100A14	-7.52716801461475	9.07792840732098	348.784326224855	1.64909458380914e-24	7.18180691248882e-22
ENSSHAG00000014552	6.62641794188694	5.95777944959914	347.905276021946	1.78114578195167e-24	7.53526445524527e-22
KLC3	-14.5202930838943	5.14390662433768	477.241665135967	2.82483708061951e-24	1.16187118479814e-21
ENSSHAG00000000346	4.07854595346468	7.20958518780421	335.995350468644	3.79822039007475e-24	1.52000673826586e-21
TSTD1	4.42388640365758	4.13490721134927	335.20669427383	4.00235522731042e-24	1.55132229223725e-21
C2CD4D	-10.8702947809677	5.90615056063604	335.221704565697	4.13749698297983e-24	1.55132229223725e-21
JUP	-3.85026712798924	9.8677252051939	334.514975027383	4.19078082592625e-24	1.55132229223725e-21
SH3YL1	-11.9435672423419	5.41410109812366	330.76515849969	5.54459847677122e-24	2.00241145476955e-21
RIPK4	-14.9301374587971	5.50020019152958	455.501393357317	6.87796870155168e-24	2.42481148961609e-21
CLCA2	-17.7623872140879	7.85085352919727	375.107708077051	8.5830861167766e-24	2.92479333447185e-21
TIAM1	-5.64017712807862	7.12067699556263	323.711830834932	8.69122082236518e-24	2.92479333447185e-21
ENSSHAG00000013982	-12.3782897881736	9.14500127662535	320.245492862235	1.1091850024591e-23	3.64971162920266e-21
ELMO3	-6.04720885041054	5.01224871946809	319.684014033716	1.14693852422991e-23	3.69189537571137e-21
VSNL1	-14.6057728238461	4.0744664573694	439.232581675677	1.36045499540857e-23	4.28601215255632e-21
ENSSHAG00000015610	-14.9929013522849	5.72815960548192	431.546330369868	1.94912086736568e-23	6.01263180897576e-21
SERPINB5	-12.3614876948934	9.14968444476386	309.52646546538	2.38516511180656e-23	7.20757955316729e-21
ENSSHAG00000013304	-8.53744218685116	6.91098044135422	308.438024337247	2.57212429536442e-23	7.61708888829219e-21
ENSSHAG00000001540	-13.5019710496974	4.29143088127264	565.97712056948	2.78140892230598e-23	8.0753572377617e-21
TNNT2	-8.65035394313024	7.98122623639128	300.521344870515	4.47946989419172e-23	1.27293804937718e-20
EGFL8	9.92726146103498	8.09969004386162	300.827313121753	4.55633934064904e-23	1.27293804937718e-20
ENSSHAG00000014808	-14.3686615233056	5.07146844714779	427.534776347183	4.91959154110259e-23	1.34897022127974e-20
ENSSHAG00000016142	-12.3048722500372	7.9257045612654	297.628157760953	5.73684496590491e-23	1.48539663313298e-20
FAM83B	-9.12210898965698	7.14299661677114	297.43508893938	5.74003534916547e-23	1.48539663313298e-20
CFAP36	2.8575661545798	5.62917554411459	297.05751578817	5.77595969322445e-23	1.48539663313298e-20
ENSSHAG00000004758	3.66842120462189	6.38689309189044	296.958274188081	5.81839702314534e-23	1.48539663313298e-20
MAL2	-14.1966653397019	5.03128319684022	404.405687605968	6.43837190100172e-23	1.61581309725648e-20
VAT1L	8.52750492775911	6.10335241798282	294.746191430741	7.12457784510236e-23	1.75822706920718e-20
RBBP9	6.24289018187263	7.7717287621793	292.912262497758	7.85910195618843e-23	1.87795236668621e-20
LYPD6B	-12.1263859164926	3.95781694790325	400.100203519784	7.86337858678632e-23	1.87795236668621e-20
MICAL1	3.9696798851076	5.65882377696293	292.1087919517	8.34208884461054e-23	1.96065570670077e-20
SOX21	-14.2114904189369	4.80840440868061	414.847534615911	8.55652814036523e-23	1.97963300272481e-20
ENSSHAG00000017473	-15.2861187703478	6.2356236962096	522.947956956504	1.03695728087698e-22	2.36218868583776e-20
CEP170	4.12335611603464	5.82624142218377	288.829823704212	1.06741926259523e-22	2.38703899161077e-20
ABCG4	-11.9340572651571	5.25816884082786	289.180693765118	1.08010814100035e-22	2.38703899161077e-20
ENSSHAG00000013960	5.08467263622997	8.46728470849958	287.669258255957	1.16540443245432e-22	2.53766815166928e-20
OVOL1	-14.9394881321795	5.39250601814512	514.93281803738	1.32974593713391e-22	2.85355769436838e-20
RAPGEFL1	-8.97155598151755	7.40697896094237	285.397718821708	1.41039366344369e-22	2.98338556780153e-20
NKD1	6.63487248594554	6.74646268943061	285.12338381099	1.46921411100822e-22	3.06403568192939e-20
DSG1	-13.0924490673483	10.4478946403337	283.460283675334	1.63570421645363e-22	3.36387115736513e-20
SEMA3B	6.31437620996849	9.35335134654051	280.832438915143	1.96726657785099e-22	3.99031729016982e-20
ENSSHAG00000005717	-4.37314718610893	4.75580028043472	278.837830143426	2.29661613600528e-22	4.5954047467338e-20
ENSSHAG00000001980	15.2013712771162	5.97285331266635	392.661835902992	2.4722279437225e-22	4.8808372216932e-20
RAB25	-11.231486664996	8.40367258129821	277.322945996774	2.63850121216227e-22	5.14056413795878e-20
TMEM184A	-9.45214103969685	5.82519766700621	273.158638711653	3.72178116532909e-22	7.15693684610751e-20
DUSP22	-3.45072702668064	6.40840494836459	272.11134410082	3.89798421240001e-22	7.35692247927217e-20
DOCK5	3.57593469756707	7.19091406395269	272.023962133906	3.92514942839536e-22	7.35692247927217e-20
PNPLA1	-13.9680180354591	5.13183497321143	308.06476839847	4.68273589861516e-22	8.61478410133341e-20
ENSSHAG00000012689	3.46189534353891	7.56433101968952	269.731945523296	4.71261911398667e-22	8.61478410133341e-20
SLIT2	5.94531795661093	6.78458251899208	269.398401767648	4.95510936478785e-22	8.94759809322117e-20
ENSSHAG00000015757	-3.05494979018115	5.78381509892663	268.64220828159	5.14299230206714e-22	9.11894718181287e-20
GRHL1	-12.9170026359905	6.89463349442895	268.961485433199	5.19883923382358e-22	9.11894718181287e-20
ATL1	5.72150636401048	4.17878748364713	268.422130084679	5.23475728003035e-22	9.11894718181287e-20
ENSSHAG00000000063	-10.8984585517467	6.0936965116714	306.190534120832	5.37590114601897e-22	9.25592654291894e-20
TMPRSS13	-11.1101527774487	6.42767741646308	266.430776708109	6.37317249088381e-22	1.08468465600594e-19
CERS3	-12.945244256552	7.50083830636659	265.883449730027	6.6615923475804e-22	1.12088861239344e-19
ENSSHAG00000002048	-10.7485226522756	7.10127921279011	265.057809062889	7.12259235727491e-22	1.18499129251876e-19
ENSSHAG00000020125	-10.3833934478886	4.11964222384353	300.546273147003	7.48929270846645e-22	1.23215507926959e-19
ENSSHAG00000017367	-5.07745950392402	4.85174777856028	263.524432060264	7.78418759993511e-22	1.26659852518944e-19
DLX3	-11.8050123687439	5.11333607405183	308.832234198719	8.07222104970123e-22	1.29918888133615e-19
MREG	-6.28807544177017	6.1361982805901	260.986646245246	9.58435663336548e-22	1.52597385666928e-19
PMP22	6.90064007786128	8.63605476943761	258.338236199184	1.21327456235648e-21	1.91116557923536e-19
ENSSHAG00000005650	3.86248146805872	6.58787031021305	256.155598727194	1.43091560113449e-21	2.23027024273668e-19
MVK	-3.53970130490083	5.81837748651221	254.270372084174	1.67602575667738e-21	2.58509514365853e-19
DUOX1	-6.52879727635377	6.98595497070181	253.152933804929	1.84154775264614e-21	2.80139473283309e-19
ENSSHAG00000011798	6.03562242468173	8.14150813298592	253.072490845081	1.854100653864e-21	2.80139473283309e-19
TFAP2B	-14.6179317528563	6.03469965514906	286.894969560124	1.97924604804528e-21	2.96027234680874e-19
GDNF	8.10481250235429	4.38974708286973	251.68127702224	2.1596132444745e-21	3.16989010338785e-19
DAB1	11.81887365032	5.66180892370843	251.667081070268	2.16221314541887e-21	3.16989010338785e-19
ENSSHAG00000006565	-8.56738341402902	5.13914668384826	249.474227006925	2.56569198402417e-21	3.72452953014175e-19
TMC4	-3.11082812893269	4.55329977399886	247.635646686437	2.94694911351164e-21	4.23645393434629e-19
VIM	5.67460599971323	11.8589739948635	245.987691714875	3.39701057628878e-21	4.83649380799116e-19
PHACTR4	-2.1266622196551	5.80556409806377	245.831427224715	3.44324268886308e-21	4.85153261914558e-19
LIMK2	-3.65693910636119	5.98513285957953	245.731651736024	3.47310365117466e-21	4.85153261914558e-19
JAM3	3.87191020569049	5.69224188779344	245.15106633249	3.65228347436476e-21	5.05414592569336e-19
SLC18A1	-11.6393423863739	5.23768125275221	245.318169658912	3.72468341008465e-21	5.07368071272789e-19
ENSSHAG00000002148	-11.7128796042082	6.74449937205388	245.286438064779	3.73493076036564e-21	5.07368071272789e-19
MAP7	-4.91020020359046	6.17701927319813	244.417986024137	3.89234132609208e-21	5.2394452741314e-19
HGSNAT	2.39482412340081	6.27264076105468	243.969992142921	4.04706243685156e-21	5.39863545067217e-19
PLS3	-2.96315612767157	7.52172349187565	243.62102223796	4.17200505704664e-21	5.51561418568657e-19
ENSSHAG00000011378	-12.9412262753426	9.45378855035776	243.863929835808	4.22575984675015e-21	5.53724124343623e-19
EVPL	-6.61594056147214	7.91057815009194	242.441806586684	4.62468849161884e-21	6.00682127152633e-19
DNER	7.70483829396809	7.31902692931105	241.571786912481	5.16246850201386e-21	6.64701487907124e-19
ENSSHAG00000011152	3.03853737102911	3.74382407359483	240.835083909793	5.32513362926505e-21	6.79734945245927e-19
ENSSHAG00000002815	-13.1407778411982	5.26415071968925	240.669326780598	5.58830564484565e-21	7.07231125497688e-19
P2RY4	-12.7226915902446	2.90210499348227	407.386551658606	6.16752613711861e-21	7.73919995867079e-19
EIF2B4	-2.53543414129629	6.72171354993314	237.524782154025	7.13827461486802e-21	8.88205312792864e-19
CRLF1	4.81360118623164	6.50830232733189	235.166808165544	8.92766247195964e-21	1.10159915185255e-18
UGT1A1	-7.47033948446025	5.73695879169805	234.529659451893	9.50465560216698e-21	1.16310277273791e-18
GRB7	-7.30791164482692	5.80503286319583	234.196111954158	9.79418515310727e-21	1.18870901280376e-18
IL20RB	-9.84799919668343	7.14225538401831	234.187152375264	9.94765189503302e-21	1.19751936268093e-18
SCRN2	3.26137151544192	3.90399606205901	233.524282635492	1.02178930642513e-20	1.2201317951804e-18
B4GALNT3	-6.14160980237764	4.05737378486734	233.416638884677	1.03177028896879e-20	1.22219381350087e-18
CROT	-4.23008778422906	6.94576222461409	232.917712699821	1.07937239546465e-20	1.26843389362262e-18
ENSSHAG00000009764	-13.4919153688405	9.09045412214136	232.389574281325	1.16999375389637e-20	1.36410216645225e-18
ENSSHAG00000001966	11.1151789864447	7.31874331584716	232.13722989252	1.19704662991784e-20	1.38473980071824e-18
KRTDAP	-13.2482895198908	11.3629146881593	231.337088756429	1.27442658692942e-20	1.46282437772589e-18
ENSSHAG00000005906	11.0255792548719	5.50106493789832	247.731706649904	1.3036854258254e-20	1.47494574143527e-18
EPB41L5	-3.45548659192568	4.48195324071354	230.828312875074	1.30490911142041e-20	1.47494574143527e-18
IGSF8	3.55585398123035	7.0901253053527	230.483219623063	1.34663610544834e-20	1.50769050051326e-18
NECTIN1	-4.46660775619572	5.60987395193181	230.421503311325	1.35424351028746e-20	1.50769050051326e-18
LAMB3	-3.70756848817976	5.73966978754479	229.53762350934	1.46822988021529e-20	1.6223940176379e-18
HSDL2	-2.36784115515092	6.24020821817518	229.273467206477	1.50419725524002e-20	1.64982583395103e-18
TRIM29	-13.4710547445603	10.1581798369982	229.381311387566	1.5385599292308e-20	1.67510712295003e-18
ENSSHAG00000005225	-16.6547166798955	10.3692464858332	227.373547153117	1.85014706662422e-20	1.9996443514967e-18
FAM83C	-5.86475066539943	6.58672731546155	226.485769894442	1.94528468934992e-20	2.08723408660901e-18
LRPAP1	2.11142736330003	6.73738741177653	225.708205332096	2.0900056888232e-20	2.22638231902195e-18
RHOV	-11.9146205424981	5.41617959560625	254.27429778833	2.15201693045997e-20	2.27606533495149e-18
ANKK1	-15.0764683348547	5.55581702416333	295.523210235124	2.19692679687987e-20	2.30708475754611e-18
FGFR2	-9.28267665632428	6.21444277164727	224.966826599378	2.31196443354867e-20	2.41079277236304e-18
ALOXE3	-11.0563234603048	6.47780562416355	224.657340963623	2.37950781685821e-20	2.46387218491045e-18
HOOK2	-2.58597122026196	4.85803619568801	223.985879076059	2.45367042603149e-20	2.52302069432279e-18
ENSSHAG00000004642	-9.93305672639233	9.80492096361436	223.035573521173	2.72270570429705e-20	2.77792668970005e-18
ENSSHAG00000005488	13.5720567253974	11.1532697207914	223.149827722579	2.73909162353081e-20	2.77792668970005e-18
PROM2	-11.916570676466	8.86434324503528	222.352215292829	2.95176011206244e-20	2.97324571287813e-18
SPINT1	-6.24376219587002	7.22201795454201	221.711232742274	3.03839909297947e-20	3.03983617363156e-18
NGFR	5.59796745923646	8.3867072828478	220.438752860402	3.42636186168992e-20	3.40497584470085e-18
ANXA6	3.53152162122537	7.37968723184003	220.257297807359	3.48459586579588e-20	3.43976073232264e-18
ENSSHAG00000008763	3.00761964325094	6.54120622796037	219.325652730401	3.8066633603128e-20	3.71886934403923e-18
FERMT2	4.02143747664699	6.03376263751385	219.295544077882	3.81757371712003e-20	3.71886934403923e-18
ENSSHAG00000004990	6.50623272200447	5.17848785320163	218.852946642129	4.10853285144508e-20	3.97614679289852e-18
TCIM	6.94483489794774	5.28350753519225	218.530838283741	4.23642590798244e-20	4.07329600126598e-18
ENSSHAG00000014964	-13.6417195416963	12.1355124383688	218.15680082387	4.39014424208e-20	4.19386230919217e-18
ATL2	-2.95803487998163	6.11328767905246	217.4532022973	4.5510302784588e-20	4.31968623930381e-18
ENSSHAG00000011148	-10.881935164757	6.21900209957155	217.262241805346	4.78175234263197e-20	4.50977114250647e-18
ENSSHAG00000008622	-9.22688804414455	4.57611455607192	216.274990677413	5.2563594614915e-20	4.89679090841431e-18
PLOD3	2.69334327466902	5.3257490132662	215.925865439502	5.26965727369576e-20	4.89679090841431e-18
DEGS2	-7.28329318694031	5.49544431867614	216.061551909871	5.29132535521232e-20	4.89679090841431e-18
ENSSHAG00000013671	2.29639426343835	6.25999239663401	215.671592260062	5.40030402392279e-20	4.96660258895806e-18
AATK	6.82058155609954	6.47565704971168	215.870160932607	5.46489360788341e-20	4.98834759142372e-18
ENSSHAG00000003355	-10.7434970134644	4.4265308691024	215.819996881833	5.49132611198802e-20	4.98834759142372e-18
ELOVL7	-6.48401670128097	5.48812965743328	214.49820924568	6.11748655683368e-20	5.52326972238027e-18
ENSSHAG00000000802	-13.1223678404078	7.11551504176923	214.322604522314	6.34470478688684e-20	5.69369962299596e-18
RNF39	-5.75336709495479	5.32912943474223	213.38166752983	6.74005919685422e-20	6.01205159806147e-18
ENSSHAG00000013383	-15.3598085075064	5.05078289424152	286.950547957107	6.92766926436684e-20	6.13524270544618e-18
CNKSR1	-12.1509122346357	2.18489418036622	276.559892753114	6.96103717508583e-20	6.13524270544618e-18
ENSSHAG00000002085	3.65992404115879	4.67698656018126	212.63976176131	7.2447884547666e-20	6.34754926921474e-18
ENSSHAG00000017825	7.56391204021452	7.10139113163704	212.404497784405	7.64352211358962e-20	6.60961050535657e-18
FAM83G	-6.46093792752823	6.47376604068043	212.263226044113	7.64415542808274e-20	6.60961050535657e-18
ENSSHAG00000002495	3.49585621373112	2.49809337087156	212.044869615541	7.67780784035477e-20	6.60961050535657e-18
ENSSHAG00000005708	-14.3753685676321	5.43870015547765	238.034208004452	7.79381903529945e-20	6.67069817662884e-18
TBC1D14	-3.47602775271578	6.79412837687137	211.237506428166	8.30892955682826e-20	7.02661558524473e-18
VWA1	5.68971843199665	8.67651266334808	211.185878041327	8.37539370990303e-20	7.02661558524473e-18
GPR137B	3.5652037754475	7.6205452071065	211.147620511599	8.38245488274417e-20	7.02661558524473e-18
PTPDC1	4.21021138864092	3.06653235663925	211.126924212057	8.39947969601079e-20	7.02661558524473e-18
PLCE1	5.52635528710836	4.11887884700765	210.895536724303	8.5922842866881e-20	7.14752547376353e-18
ENSSHAG00000014135	-8.46471619552553	6.35039780817845	211.036640363876	8.73645589596786e-20	7.2207405227141e-18
NF1	2.81418624011389	6.44958908441908	210.677899528285	8.77783004044397e-20	7.2207405227141e-18
PAQR5	-10.1292492592722	2.3503084389891	210.503775521764	8.92927470553476e-20	7.30473870524051e-18
MIGA2	-2.21851380304089	5.58166643349777	210.038048565499	9.34783243011668e-20	7.5851475804991e-18
KANK3	4.0482889685914	5.0581448724672	210.00911544137	9.37449859682133e-20	7.5851475804991e-18
SERPINB7	-12.8208841275548	6.76291746030888	241.459366502475	9.81616401571974e-20	7.89934459678055e-18
TUSC3	2.36116429015208	6.79263933627788	209.27672475314	1.00765014056008e-19	8.06501385474221e-18
OTX1	-10.4309457776166	5.63263648934115	209.340299759155	1.03214307127437e-19	8.2166357292256e-18
ENSSHAG00000002465	-10.5058553324727	2.47142422803164	340.382617021143	1.11745048938329e-19	8.84817614775313e-18
MAP7D2	-10.2867824871707	4.9523456409503	208.270762266652	1.1471888666794e-19	9.03533273878821e-18
ENSSHAG00000005666	3.60470771946754	3.65589158465904	207.396410829384	1.21404446339161e-19	9.51129966637013e-18
CD2AP	-2.07197691698059	5.88309163535212	207.280293477013	1.22815003569897e-19	9.57116714662875e-18
PDZK1IP1	-14.4469361894934	7.29388460839346	207.285438939456	1.26498374592053e-19	9.76512707577686e-18
ENSSHAG00000016473	4.21887035139241	4.26966427450417	206.973621377203	1.26622840450406e-19	9.76512707577686e-18
ENSSHAG00000017120	7.94796101542144	4.4392632850705	206.808178295848	1.32649309971643e-19	1.01768825531094e-17
LURAP1L	4.90462970990956	5.59615474522074	205.977289321704	1.4186397767555e-19	1.08277315332055e-17
ENSSHAG00000017060	4.80512052575076	7.00859466041957	205.7980462722	1.4295286113334e-19	1.08548872553916e-17
ENSSHAG00000018644	3.04711917062063	4.10895727998539	205.545039476823	1.4604746359868e-19	1.10332897627839e-17
SLC5A11	-12.482021383576	3.01014118744733	229.210153242148	1.5625063405753e-19	1.17441783679688e-17
NIPAL2	-10.0158774644323	5.45348482032518	229.18962983013	1.62104117401221e-19	1.20370176447786e-17
CMTM7	3.24039456881451	4.0435848506539	204.471081202166	1.62674216119193e-19	1.20370176447786e-17
CADM1	5.34781763883838	5.63009035933091	204.674011047451	1.62718068800901e-19	1.20370176447786e-17
BARX2	-11.1997143417872	6.04800036004973	204.722990939439	1.63398429567131e-19	1.20370176447786e-17
ENSSHAG00000014576	-12.2093842906783	10.7479200661665	204.65166814295	1.64572764135663e-19	1.20635094978057e-17
FADS1	5.84507014288721	4.7807882543208	204.427751565858	1.66539783819893e-19	1.21475595025673e-17
ENSSHAG00000000893	11.4586273422427	3.05775012326603	217.468811221307	1.71171480200129e-19	1.2424196604526e-17
ENSSHAG00000010090	-9.81030204132263	5.60326971280668	203.85054290467	1.7838227079777e-19	1.28844208961101e-17
EFR3B	6.50539228808142	6.07561533662892	203.570936128915	1.83481021917732e-19	1.31883664637663e-17
BACE1	1.80575926247611	5.95876130002186	203.114698707339	1.86526548343939e-19	1.33425053204286e-17
AQP3	-10.2547998667749	9.69882569627598	203.236205445329	1.88076804602413e-19	1.33887175276343e-17
PLA2G4D	-11.2151673763875	6.82951439527694	202.978227283139	1.94796450723773e-19	1.38007227074972e-17
DHH	8.39722400574727	6.38983588985645	202.890045345713	1.96540912760286e-19	1.38580061678169e-17
AGO4	-2.31224028202974	5.32959374397826	202.384823328304	2.00838932122091e-19	1.40939434499138e-17
C6orf132	-11.3499124011298	6.40653114365481	202.574019578902	2.02927204110887e-19	1.41733165625939e-17
ENSSHAG00000000308	-10.9749380581471	6.35195931784293	202.229534558164	2.1013481415799e-19	1.46078225034618e-17
ENSSHAG00000013047	-13.7521354390057	4.27063494382743	259.975569043847	2.15736606251532e-19	1.49271585456376e-17
ENSSHAG00000013300	-3.47971786964537	4.22134693903924	201.103211392229	2.28797684364114e-19	1.57572433133927e-17
ENSSHAG00000004937	3.37773010304284	4.94729529754552	200.742598132966	2.37372621231565e-19	1.62721129748879e-17
GRB10	3.54921509875916	5.70344195170034	200.081402651747	2.53973536120821e-19	1.7329890089129e-17
FGFR3	-11.9113109375788	6.74191383055379	200.023100028928	2.63074071488938e-19	1.78685219107188e-17
MAB21L4	-13.770114229928	5.49846476367876	199.51812190108	2.77033352126862e-19	1.87307435842121e-17
SDR9C7	-10.9834052772465	6.07061475533429	199.407476994938	2.80193460417993e-19	1.88582934927692e-17
EPHA4	-7.5679726134082	5.14837948708796	198.542842522114	3.03509636051064e-19	2.03351456154213e-17
SERPINE2	3.52007842226675	5.49544648626823	198.213825573311	3.07703656483362e-19	2.05232794664376e-17
CDH7	6.82311439027981	4.51922886403968	197.883917281208	3.27725822252517e-19	2.17566543642e-17
RNF157	5.60246957229301	2.85223781217571	197.56192048019	3.29134232294239e-19	2.17566543642e-17
ENSSHAG00000015207	-13.514511467785	3.91478575748872	220.30581522407	3.41305703708949e-19	2.23651819475258e-17
ENSSHAG00000009418	-5.16206190230481	8.49246483089285	197.209472376087	3.41360918494012e-19	2.23651819475258e-17
KIF5C	11.979279014154	2.82816256410941	260.170101966579	3.70965919599968e-19	2.4197763751175e-17
RELN	7.09497294846726	7.68304377597489	196.337242131674	3.84614463769271e-19	2.49780103729456e-17
ENSSHAG00000001335	-11.946918015892	7.48211736545134	218.729121692498	3.97623579177359e-19	2.5710097540957e-17
KCNJ15	-13.9661479714838	4.42548312629021	250.577591324369	4.22898562552612e-19	2.71078860939713e-17
SRMS	-11.0389621585987	4.75413531947151	218.025388693737	4.22902795144687e-19	2.71078860939713e-17
LTB4R2	-10.5646877475212	3.32852150328634	194.816117903681	4.37909828083262e-19	2.79488397604692e-17
SLC27A1	4.24557451550475	7.51310272556626	194.753852165091	4.40770972814761e-19	2.8010711564241e-17
ENSSHAG00000000257	-13.3264575373521	8.62676688002228	194.443529408825	4.68528192759244e-19	2.96474228640433e-17
MPZL3	-3.9234432311473	5.81810072416483	193.95647542988	4.79177050914175e-19	3.01411090827443e-17
PKP1	-12.4147265538474	7.72782803611208	194.204442046697	4.80401279362981e-19	3.01411090827443e-17
SLC30A4	-3.87766368317308	5.24193128403422	193.547790739121	5.00193948940007e-19	3.12505139322983e-17
ENSSHAG00000017880	-14.8043488164294	4.23087864769114	310.007877447379	5.05972303118405e-19	3.14787054297236e-17
PARP1	1.93576584769922	7.36683070647905	193.018891688162	5.2882388596072e-19	3.2762741754897e-17
ENSSHAG00000004229	-4.48809511394523	4.73262881957294	192.926663030176	5.33988180451348e-19	3.29448457830963e-17
GJB5	-10.5237214649668	5.0987992084638	193.011537456304	5.44491241560023e-19	3.34534515094575e-17
ENSSHAG00000010235	4.17656537061649	4.36642459278514	191.946378138986	5.92230800490969e-19	3.62362043920239e-17
ENSSHAG00000016434	5.68368653948393	6.42793911052403	192.00087086777	6.05729473929772e-19	3.69096144875644e-17
ENSSHAG00000000317	-11.2223598028522	3.42135655365668	251.060988932549	6.9053820209307e-19	4.19049145835741e-17
ENSSHAG00000005125	-6.29556252279801	5.52359697826972	190.452748884025	7.04853437151994e-19	4.25990401792227e-17
PIP4P1	-2.07261351888905	5.41815394420797	189.995467982485	7.28638120990895e-19	4.35853554112106e-17
HSD17B11	3.95620408907875	5.30645897896735	189.983309515948	7.29583849688455e-19	4.35853554112106e-17
ENSSHAG00000010002	-12.6814893953164	3.5772032002894	211.506386076392	7.302385134694e-19	4.35853554112106e-17
PRSS27	-17.4025512145366	6.61449786598757	242.909837466923	7.3294749087536e-19	4.35853554112106e-17
CNRIP1	3.75551565564413	3.20587338370516	189.737851601965	7.48951710112729e-19	4.43589118865567e-17
AGXT	-13.7820530466687	3.99635160781672	210.503243808718	8.17636903112411e-19	4.82340622485477e-17
TGM5	-14.8763494748661	5.93772780815705	241.255278841949	8.26910307456104e-19	4.8587543343264e-17
TKTL2	7.35942704897152	5.8332142042416	188.338152934092	8.94676882408759e-19	5.23615833906186e-17
UXS1	2.81946357220788	5.0230240420506	187.863381760372	9.15660698265844e-19	5.33786927528439e-17
CYP4F22	-11.0953388309178	7.52364543723252	188.026482731976	9.25124117346353e-19	5.37188737472449e-17
AP2B1	1.21759120480806	7.16677157980434	187.722055656725	9.29700407976866e-19	5.37737263316932e-17
PPL	-11.061015089547	9.40598170800865	187.839467567377	9.43908802472654e-19	5.43831036506326e-17
RBP2	-13.4283030780495	8.36292274865485	187.288616727179	1.00157678142375e-18	5.74819666765171e-17
CYP2S1	-6.81684101535982	6.41764049412001	186.651030968559	1.072922853396e-18	6.13244208491066e-17
SCNN1B	-12.1977572602552	6.31379019785776	207.581889166163	1.07681160402294e-18	6.13244208491066e-17
NHSL1	-3.87722092283114	5.31637839991696	186.229916497486	1.09233757754388e-18	6.19702778187444e-17
ENSSHAG00000002820	3.38155242871005	4.33299883252031	186.028746915944	1.11642607496291e-18	6.30951179083048e-17
ENSSHAG00000017010	3.5211876616165	7.86833808943996	185.491728076506	1.18347175614389e-18	6.66299098601616e-17
GAS2	6.15232001856064	6.39561817610939	185.344202098113	1.23615708963997e-18	6.93324925238597e-17
CSRP2	5.57486897934897	6.13334184148472	185.276463626922	1.24529159187422e-18	6.95812550976665e-17
KCTD14	-9.55063224556651	0.0236043744215078	291.974418409805	1.2771299187712e-18	7.10919650648315e-17
ATG9B	-8.15518064651284	6.16911344255218	184.845813307286	1.30502913070281e-18	7.23729076341445e-17
PRUNE2	7.35286938563363	7.66802492780507	184.689221617813	1.32748238387234e-18	7.33434017089468e-17
ALOX12B	-13.1550001899745	7.48008566309069	183.075500241686	1.58367402968278e-18	8.71727188011631e-17
CNN3	5.94751753022389	8.18067177802419	182.151209776728	1.7283273058051e-18	9.47827496928007e-17
PIAS4	-1.85008555210669	5.75398572277799	181.66152381694	1.80094543754592e-18	9.84007346632564e-17
ENSSHAG00000011145	3.6631507107248	3.61133955114	180.95011055499	1.94850118744586e-18	1.06071533391584e-16
TMPRSS11F	-13.5277471692811	4.43461188206679	229.689343720561	1.96108947335334e-18	1.06365757626164e-16
SCRN1	7.87119635897939	5.20061779125769	180.481677502127	2.10848000611302e-18	1.13640746682337e-16
ZDHHC5	-1.8498927048671	7.02495599278535	180.230555266389	2.11056968580015e-18	1.13640746682337e-16
MME	6.23363179504207	6.54702359221638	180.427691762989	2.12115060531004e-18	1.13796655843572e-16
CLSTN1	2.88306362275671	8.60660646266325	179.871583982521	2.19659983935289e-18	1.17418966863892e-16
ZNF536	9.87885156434768	4.45663772637227	190.871154007666	2.26803533874413e-18	1.20553226634088e-16
CDH19	6.09484303234659	5.25871971725504	179.811463674022	2.27151686573313e-18	1.20553226634088e-16
CCDC181	3.66315624232039	3.51875230979434	179.07375840796	2.40110998379768e-18	1.26975841178901e-16
PTPN13	-2.61982497599429	8.10949220483727	177.964825810071	2.718775725786e-18	1.43263032639549e-16
PKP3	-6.29656582161776	7.39057040846796	177.698360487135	2.84119835126943e-18	1.49183063784562e-16
RILPL2	2.72473735721037	4.53042851395918	177.298136357435	2.93049896404478e-18	1.53328262051629e-16
LIX1L	3.24781489904079	5.57275634385618	177.162738023911	2.97555204265793e-18	1.55137320759282e-16
KLHL23	7.99277157271057	4.85090446911327	176.655823163254	3.23517314029273e-18	1.68081433994086e-16
CERCAM	6.41348192427423	5.35731530186395	176.610354787326	3.25181661123013e-18	1.68355414554142e-16
KLK7	-17.0333223941866	8.29116118784276	195.210259807797	3.43004953005514e-18	1.76964262688245e-16
YBX3	-2.86216378961521	8.53650001130528	175.843064608462	3.45426971648852e-18	1.7759504059738e-16
RASAL1	-13.3504065283714	4.85237510172521	194.673859048552	3.61159358348938e-18	1.85041059483485e-16
ENSSHAG00000018862	-2.85840675584539	5.44181853318033	175.055779541598	3.77736039493901e-18	1.92866811613317e-16
HAPLN2	12.9522315499317	8.04771403196348	174.919289804806	3.93848361091093e-18	2.00402497686454e-16
UGGT2	3.50652773342956	4.17604613573048	174.526347964817	4.01216493287448e-18	2.03452486852988e-16
ENSSHAG00000015279	3.55173947920116	3.20838886640682	174.483190699377	4.03196211347305e-18	2.03758576840257e-16
IRX4	-9.67209735878243	3.99273497753064	174.417946826234	4.12130238364077e-18	2.07565048961119e-16
ENSSHAG00000018475	-5.61365982187695	5.92049193614747	174.320867432987	4.16718728922489e-18	2.09164549801874e-16
ENSSHAG00000007477	11.5696306421629	4.50089946349782	174.381427070878	4.18720412882837e-18	2.09459228160681e-16
PELI2	4.71123914934379	2.93416037959958	173.977168841088	4.2718053918751e-18	2.12971792718837e-16
MOCOS	-4.47728239417642	5.15049402753069	173.83450806318	4.34206841669838e-18	2.15748345792124e-16
CTPS2	-1.90588786411277	6.14414859422438	173.564563716902	4.47832644626886e-18	2.21774514013053e-16
APBB1	3.92155037484247	4.08179719751154	173.392567787296	4.56745450209338e-18	2.25434329374989e-16
CASP14	-14.3049060623613	10.7608731601802	173.555516046079	4.60136430994216e-18	2.26353492814995e-16
ENSSHAG00000011607	-3.48178682509938	6.00020181911637	172.630126382423	4.98531727064302e-18	2.44429115319242e-16
S100A16	-5.90154274103683	8.63314785876884	172.598236466056	5.00363716272767e-18	2.4451767481356e-16
ENSSHAG00000000886	5.97191413828268	7.17559790558761	172.653768670121	5.10250979561188e-18	2.4852915310403e-16
RELCH	-2.02924444353355	5.57631230477451	171.905053071906	5.41962477373495e-18	2.63109455818667e-16
KIF1C	-2.87596906235733	7.88829967600803	171.759975056928	5.51114611181435e-18	2.66678236855017e-16
STX2	3.78612262278308	3.913931057246	171.223299298019	5.86390279328015e-18	2.82823480977522e-16
SLC10A6	-5.68136195983261	4.82136335249989	170.953389056958	6.05173137363915e-18	2.90336935254155e-16
DIAPH3	3.83805829137588	5.52066415119971	170.940855753217	6.05889869612574e-18	2.90336935254155e-16
ATP6V1B2	-3.41646002814525	8.45454702120457	170.222566971607	6.58575825425292e-18	3.14565556357171e-16
ENSSHAG00000019379	13.3235530300469	3.63941736869473	180.302196531088	6.77333260473477e-18	3.22484681280732e-16
ENSSHAG00000002647	10.8903657222697	3.85443000106102	180.016606117439	6.9814681381468e-18	3.31328842056217e-16
ENSSHAG00000015938	3.86518336976251	3.5357165548941	169.675806875833	7.01858810831329e-18	3.32026307091996e-16
ENSSHAG00000009251	-2.84149296781725	8.52328060938728	169.626455568553	7.05908365847165e-18	3.3287850869742e-16
SRXN1	-4.2212924847776	7.21238152382099	169.493561394147	7.1693425554419e-18	3.37004619741042e-16
ENSSHAG00000009993	-6.46248984679872	5.02561560247974	169.189773441855	7.5337193577647e-18	3.53011970032981e-16
PRKAR1B	4.42023117469616	6.61233856315475	169.086578469505	7.62505778052039e-18	3.56164765161405e-16
GPR157	-2.8399273295598	4.57769380243734	168.376589056923	8.16986974590547e-18	3.8041277147051e-16
PLEK2	-5.38443876978838	5.21791438768511	167.747658072859	8.79841030146238e-18	4.08395176594838e-16
ENSSHAG00000015319	3.88568407535957	6.79409329958918	167.578245375951	8.97314826504784e-18	4.15204394876761e-16
ADRB2	-4.36055358143896	4.34046324026766	167.503197817104	9.05276606125923e-18	4.17583511118584e-16
ENSSHAG00000012655	5.49992796231219	6.04209348228349	167.65769417576	9.11765513587874e-18	4.19270557754523e-16
MAG	11.3750939559654	6.65491607234862	167.567604201253	9.21471886517778e-18	4.22422112187887e-16
FZD10	-5.56310956920405	3.58396531205604	166.975402898682	9.63384929884983e-18	4.40272859777992e-16
CCN1	4.95666388354896	5.53480340488849	166.536435279347	1.04053746267613e-17	4.74068867995245e-16
UCHL1	6.89980542797129	4.81990692339528	166.362982005805	1.06208644511127e-17	4.81162532046402e-16
FAM57A	-4.88299623713738	7.43357294424298	166.146368532396	1.06260652380073e-17	4.81162532046402e-16
TUBA4A	-2.48459543309881	7.85736509081482	165.940023584496	1.08891540517391e-17	4.91572268427136e-16
BCAS1	7.11432262232623	4.58165632532398	166.037304769774	1.10380902827033e-17	4.96781163574432e-16
NR4A2	5.27738432382578	5.74374747102685	165.969338216621	1.11272901932134e-17	4.99278139063364e-16
FRMD8	2.22504088996725	7.10483132897067	165.378029021226	1.16405797241619e-17	5.20731311104729e-16
ENSSHAG00000003765	14.6924563419415	4.39368103490045	213.278444447992	1.18347742116555e-17	5.27756938130996e-16
ENSSHAG00000008462	-3.58287712431195	6.47478749741483	165.214702411116	1.18689174307842e-17	5.27756938130996e-16
CRABP1	4.54953290365383	7.53481397607935	165.089365021403	1.21911330107517e-17	5.40461396677248e-16
SEMA4B	-2.74392209147185	6.3457420411881	164.607913900647	1.27588208400905e-17	5.63939881132002e-16
ENTPD3	-12.1299763283152	3.03671727790526	181.415729936699	1.30347915464466e-17	5.74423090560222e-16
CCDC125	-3.6542114303105	2.88590316123558	164.242192397472	1.33284142979802e-17	5.84744209254095e-16
ENSSHAG00000011988	-11.1097631338335	1.55786157190865	205.255900611701	1.33479801936844e-17	5.84744209254095e-16
ENSSHAG00000003286	-13.0439725171402	10.6657784164021	164.372140660854	1.34539891690411e-17	5.87649609516201e-16
ENSSHAG00000018703	-1.58190368139196	7.61490886037105	164.128360357222	1.35110449890184e-17	5.88406009271751e-16
FUT8	4.27246112367646	3.98765129747427	163.845051127751	1.3976961577768e-17	6.06911642469241e-16
ENSSHAG00000015518	4.30848369739005	4.45780574503395	163.59196810314	1.44072885988583e-17	6.23768193810805e-16
MOCS1	-4.6228390296996	5.50493411539308	163.561546767546	1.44599342967113e-17	6.24222294843745e-16
ENSSHAG00000001725	1.88954341342629	4.71387916046655	163.367881919659	1.47998021651188e-17	6.37036833310797e-16
ECM1	-5.99044379157304	8.83209058276461	163.03842191607	1.53971834105424e-17	6.60829260173628e-16
ZEB2	3.87538184340036	7.36317172786536	162.553449498551	1.63225136148362e-17	6.98518667904275e-16
JAG2	-4.14818093741041	4.83327734993959	162.297724961029	1.68335271222992e-17	7.18311343227332e-16
EFNA2	-7.66454711389555	3.82291582117502	162.239888056205	1.69557517723701e-17	7.20716843071797e-16
RAB27B	-4.37570394541943	5.99223777837542	162.222375374358	1.69872478038804e-17	7.20716843071797e-16
ENSSHAG00000015379	4.73136819467012	6.18682368305327	162.359328660675	1.71258374809621e-17	7.2452078737316e-16
ENSSHAG00000008520	-9.02974981907053	3.58803816492872	178.670314097457	1.72834418100102e-17	7.29105193392651e-16
FSD1L	3.14766669851714	3.08906012446322	161.785818210736	1.79070424815776e-17	7.53265846661135e-16
DENND2C	-3.49368421470074	6.46837966326629	161.370597289267	1.88299592609178e-17	7.89844778403427e-16
SLC9A3R1	-3.71959554317757	5.80050614970492	161.072929805234	1.95219103751879e-17	8.16556290749739e-16
IRF6	-6.01706767753085	5.39117593082737	161.134335471184	1.97092800108664e-17	8.22071293298305e-16
ENSSHAG00000008631	-2.37533338979805	3.74065602051999	160.667517074545	2.05070864400532e-17	8.52945025050189e-16
IL16	3.38422133817073	5.21962914843629	160.429319866241	2.11098829035899e-17	8.75557524239373e-16
BOLA3	2.55790740018913	3.62992410122828	160.361511326352	2.1284828836743e-17	8.80347655267187e-16
SCRIB	-2.24047638754097	7.47084732733647	159.795076787873	2.2806414654865e-17	9.4065343118269e-16
ENSSHAG00000014100	4.159791107987	6.84416399878566	159.538195312106	2.35878353728461e-17	9.70180773238146e-16
ENSSHAG00000001433	-9.75766398333499	3.99675914366043	159.179231101471	2.51927580206664e-17	1.03332179504711e-15
ZBTB7B	-2.94474281989802	6.19035110702589	158.43890329663	2.69267098974729e-17	1.10139169461846e-15
KRT80	-12.295191541121	8.03015841253464	158.46521193894	2.7495582621981e-17	1.12156223659414e-15
ENSSHAG00000008527	12.2581652874108	2.57666472225909	202.035288000853	2.85133646278931e-17	1.15988293968465e-15
NMRAL1	3.02289282422731	3.02026387942805	157.905656053215	2.87522747159554e-17	1.16639707320315e-15
ENSSHAG00000017139	10.2201376117176	5.05476139513343	158.008132531286	2.90836539719312e-17	1.17373805746537e-15
PLA2G4F	-12.0593361515546	6.0743506185246	158.005863230367	2.90917719382582e-17	1.17373805746537e-15
ENSSHAG00000013001	9.563441790828	4.06024408592501	166.553385788379	3.04203513880759e-17	1.22400582337837e-15
ENSSHAG00000018829	-2.00021896459116	6.45942736722738	157.331680976129	3.08616372517965e-17	1.23839637611748e-15
ENSSHAG00000004932	2.64219290471588	5.60344322941071	157.179490534112	3.14474779486743e-17	1.25849407023249e-15
SOX10	8.39251349450978	5.38172152248965	156.750579307523	3.39640909557151e-17	1.35554257353443e-15
SMPD3	-11.1657983231093	5.79886848453956	156.709812727693	3.41358605074354e-17	1.35873571648816e-15
FOXN1	-10.5181652671395	3.74111702540396	199.578946719867	3.50305888217109e-17	1.39061106885542e-15
ARHGEF26	-3.67888618501591	3.56085525444777	156.04590844108	3.61914546359237e-17	1.43285259035862e-15
ZNF385A	-6.37231303256773	3.99330652131031	155.938540681764	3.6677778896658e-17	1.44823432566084e-15
THSD7A	7.84294778055137	4.38485565252096	156.063716295798	3.69820547602785e-17	1.4563651192432e-15
MON1A	-2.24531848830412	5.3055523641424	155.702581970918	3.77705697462836e-17	1.48347168762128e-15
COL4A2	3.32916135620456	6.66435173344211	155.635381603523	3.80879436331553e-17	1.49197931580987e-15
ENSSHAG00000012420	-6.30837991733827	7.12263766444506	155.784682663063	3.82864924721556e-17	1.49579972040952e-15
EPHA1	-5.38818744300402	7.52547123661454	155.581190198963	3.84033966777176e-17	1.49641867001833e-15
MROH6	-5.00109758920215	3.95936114975067	155.097579203282	4.07298842452872e-17	1.57905963483599e-15
SNX1	1.56792639672226	5.60839974712495	155.096073662911	4.07375417375126e-17	1.57905963483599e-15
SGPL1	-2.54722432249108	6.70131170620527	155.051403387049	4.09654260888456e-17	1.58374690364892e-15
TPD52L2	-1.13498196067006	7.0345983086788	154.712279109467	4.27392490880181e-17	1.64802099282886e-15
RARG	-4.44740424181958	6.97708080378112	154.683539354092	4.28931986514592e-17	1.64966127904456e-15
SYT11	6.79826516903776	3.68055918291922	154.220166988243	4.64549249650303e-17	1.78029706810151e-15
ENSSHAG00000016620	1.64872380862877	7.75808785165948	154.034052735547	4.65303549237038e-17	1.78029706810151e-15
SBSN	-8.3844359268364	10.323906212564	153.973353643285	4.75579613037953e-17	1.81492456965283e-15
GOLGA1	-1.55454483115721	5.91886040376166	153.752972129103	4.82024361301173e-17	1.83479041588341e-15
ENSSHAG00000006172	-9.06673905421377	3.42350256236136	153.569043780708	4.94823605908427e-17	1.87868029043233e-15
GJB3	-10.3913784697822	4.47096698990608	167.963119448814	5.5166170350217e-17	2.08690321968645e-15
CD63	2.66373423464586	8.44660662375046	152.661568031524	5.53102279321962e-17	2.08690321968645e-15
PLEKHG6	-6.54865525578886	7.05306660599881	152.83543330074	5.53895431442409e-17	2.08690321968645e-15
BTBD11	-5.73648960243761	4.39435888913215	152.275456654294	5.80927212239478e-17	2.17933775207373e-15
PPP1R13B	-1.91030425780863	5.36677153159476	152.267479946447	5.81372602194316e-17	2.17933775207373e-15
COBLL1	-4.2719956658611	4.44525454452983	151.976203425681	6.03230008996285e-17	2.25556230889091e-15
ENSSHAG00000012740	7.73748913507856	4.90377301286952	160.435653140176	6.12475808368444e-17	2.28436506158981e-15
ACOT9	2.85180836601962	5.21643098714935	151.227778867453	6.63397383220122e-17	2.4680716214423e-15
CHRNA3	9.89425774395461	5.07549629908587	159.651186489131	6.70978931243651e-17	2.48871085906625e-15
ENSSHAG00000009935	8.32212579362859	4.44788034794216	151.305185658389	6.72306573665497e-17	2.48871085906625e-15
SCNN1G	-11.6647315979184	2.04964225599461	165.628711383688	6.92223505794037e-17	2.55604824196816e-15
ENSSHAG00000005765	8.26507399047068	3.5336238458348	150.64177893473	7.31549564298073e-17	2.69454089516457e-15
GSE1	-2.25468964589757	5.36913017951098	150.431635019764	7.34288209617463e-17	2.6979170024332e-15
GLDN	8.31176431723808	4.14538254188204	150.521558539984	7.42853449074053e-17	2.72263144070285e-15
ENSSHAG00000017692	6.19385898723482	4.24486336435914	150.37913647112	7.56480148024255e-17	2.76572877822102e-15
LPAR5	-4.68328024058892	5.24154322156825	150.018179519751	7.74166272224942e-17	2.82341871744697e-15
LIMS2	3.32947815105777	6.13446186048403	149.96561924107	7.79394629823627e-17	2.83550277243205e-15
PARD6G	-4.7422521382482	4.17138958547443	149.918252297086	7.84137821523681e-17	2.84576684394636e-15
CAND2	-9.29573148300125	3.38892922334603	149.561301082433	8.27836631368698e-17	2.9970114916079e-15
ENSSHAG00000007493	-12.8112120088946	12.1489014740544	149.605967900185	8.35126638036347e-17	3.01602929985468e-15
ENSSHAG00000014342	-4.66840501771131	4.9033167350386	149.220815604582	8.57556934785937e-17	3.08950012977503e-15
ADAMTSL1	6.45408616295407	4.1833293022591	149.335565113212	8.64598437634953e-17	3.1073080257429e-15
ISOC1	-1.64366315222435	5.15214431773619	149.004229276025	8.81783217580653e-17	3.16139566651737e-15
PRKCI	-2.15582584919184	7.17368359683362	148.917297830762	8.9170596865016e-17	3.18924885937268e-15
HHIPL1	4.42889356098079	3.85140461660507	148.756709019643	9.10342640833721e-17	3.24805867056022e-15
GLYR1	-1.19486949569313	6.90587847874022	148.661294909089	9.21606909996001e-17	3.28034459526702e-15
COL4A1	3.85623889476512	8.40534599952353	148.321811017274	9.62873684021086e-17	3.41900974563555e-15
ZFYVE28	6.12244527238515	3.49311792244366	148.1030267584	9.93440090529023e-17	3.51910703838834e-15
COL5A3	5.21837712096795	7.77222093137477	148.084740010786	1.00539779969023e-16	3.55296544630386e-15
ENSSHAG00000018165	7.25844524907152	3.980954472914	148.070888046155	1.01749713366675e-16	3.58214863499927e-15
LRCH2	5.50796845444417	3.69888882234589	147.889258568252	1.01849434411744e-16	3.58214863499927e-15
FAM160A1	-7.84074349115966	5.57612620736214	147.751600859516	1.06037337855252e-16	3.72060393749457e-15
ARHGEF10L	-3.07870804706964	5.28050560984182	147.237380260764	1.10804339804185e-16	3.87867579073422e-15
ENSSHAG00000008648	5.60876835346594	3.44026524763969	147.172111024247	1.11774009105879e-16	3.90339092648763e-15
CCDC173	3.41292411135559	2.40363463241416	147.151419175107	1.12048363257677e-16	3.90376497589745e-15
CCDC68	9.55502456577355	6.50515245126939	147.282402628918	1.12681745981534e-16	3.9166164618511e-15
ENSSHAG00000001750	3.99865783752401	3.28254881758357	147.003501775801	1.14223102634544e-16	3.96089339744658e-15
GRHL2	-10.1386485789814	6.01699162861541	146.947196580487	1.17692602666878e-16	4.06226775265362e-15
ENSSHAG00000011849	4.80828522656705	4.16790740526593	146.837284649851	1.17695202666874e-16	4.06226775265362e-15
ENSSHAG00000011661	11.0156266068157	5.6538310656184	146.117613716811	1.31114843876138e-16	4.51492440296272e-15
ENSSHAG00000004771	-8.06951545087724	4.72755929844039	146.075132503534	1.31843585026317e-16	4.52948483407118e-15
ENSSHAG00000006517	3.98573356600009	3.69537283144382	145.845657972667	1.32837412628675e-16	4.55306381664996e-15
CCDC158	4.0483522766355	3.5653404523255	145.654773717425	1.36196865909266e-16	4.65742954623211e-15
CPTP	-4.06945460350069	3.0753415389045	145.61967549655	1.3682412241136e-16	4.66809857268435e-15
ENSSHAG00000000783	7.5078282080401	4.87616136515241	145.738221067635	1.37774290995378e-16	4.68228741302235e-15
STK31	13.0041149954304	4.63457819958097	184.224061647823	1.37872446280661e-16	4.68228741302235e-15
SLC5A1	-6.49512043719222	7.42049835870991	145.642210206597	1.39514657153563e-16	4.72721631229475e-15
ENSSHAG00000009509	-9.01880285584581	3.60980914975326	145.390148115816	1.42757217498109e-16	4.82604136870891e-15
MGAT3	6.61295296043786	4.63888937451674	145.39083456477	1.44180347661678e-16	4.85211866635137e-15
ENSSHAG00000001927	5.21080201832844	2.79134647903133	145.219914064122	1.44183981440846e-16	4.85211866635137e-15
ENSSHAG00000010444	2.78504761074727	6.86635771352722	145.036489183452	1.47697505400909e-16	4.95908608270127e-15
PRIMA1	10.1525921826308	4.17458330959732	152.946101760941	1.48468936094208e-16	4.97370935915598e-15
ENSSHAG00000008756	2.31957798675862	4.44175055910394	144.856404611152	1.5123366853201e-16	5.05489148973695e-15
ZNF365	7.13506033102885	3.15106083491803	144.850671787306	1.53226708418957e-16	5.10659406546707e-15
TMEM63A	-3.07470993986529	6.0711102092637	144.744746945318	1.5347027481143e-16	5.10659406546707e-15
ITPR2	-4.43254204795604	5.87977478663683	144.653989657873	1.55431480446172e-16	5.16025545059747e-15
CDC14A	3.21094597300074	3.45959080295557	144.360617266942	1.61430856518778e-16	5.34744226504148e-15
ENSSHAG00000002038	2.71187987469672	6.21649148145396	143.882046566238	1.71952848248004e-16	5.68327192858972e-15
DDI2	-2.14237670844944	6.88328829307102	143.569400546115	1.79209544181317e-16	5.90992365410414e-15
ENSSHAG00000010224	-9.78921747261791	5.2549067912952	143.718286092273	1.79652230055118e-16	5.91135682316918e-15
SLC39A8	-3.55493686260393	3.92388548373343	143.137012933088	1.89773809789727e-16	6.23055610101215e-15
STK26	-2.12839247148176	4.87397135195328	143.057842806939	1.91777193547245e-16	6.282400231978e-15
ENSSHAG00000014883	5.73409271774202	4.5928428978518	143.195379495253	1.92516467303554e-16	6.29269609572568e-15
MINK1	-2.00016636568595	5.97807714257724	142.955753228529	1.94393039594132e-16	6.34003906887735e-15
SP6	-9.56085340707261	4.835926499012	143.024546293224	1.96923731675554e-16	6.4084608679559e-15
CEP170B	-3.06946374924057	7.10532827822245	142.834923865336	1.97537035038589e-16	6.41432210047452e-15
DAAM1	-2.79480159499626	5.50160680127355	142.766085801913	1.99351793169196e-16	6.45908534235511e-15
ENSSHAG00000011421	7.18016369247618	2.62002304648068	142.547525792197	2.05229321205006e-16	6.63500122070418e-15
AP2A2	1.81139162485449	6.13765481254841	142.504973850721	2.06394419912878e-16	6.65813110163394e-15
SDCBP	2.3573847629108	7.0282561926026	142.2148950724	2.145223255625e-16	6.90528711870422e-15
SGTB	5.68192196254271	4.31378862875524	142.210411051894	2.19414666959555e-16	7.0474467975491e-15
ENSSHAG00000006855	3.39198842478584	8.06892111400254	141.590841494874	2.33155781412898e-16	7.47259232766402e-15
EEF2K	-2.69104422770497	5.52755746848984	141.508321472676	2.35742757824529e-16	7.53918577777064e-15
MPP6	2.98844293457913	4.71518360153117	141.477390206056	2.36720112954132e-16	7.54212206834158e-15
SDC2	3.2366086798742	7.209616541259	141.466559022886	2.37063347373658e-16	7.54212206834158e-15
MPDZ	4.11251847607583	5.91105000879913	141.547499140432	2.37362658462023e-16	7.54212206834158e-15
CAPN1	-3.08941188522879	7.03472065821664	141.430250306348	2.38217728683033e-16	7.55308331608067e-15
FHDC1	-4.442002949123	5.55416545888142	140.376262611442	2.74465953505608e-16	8.68379780674688e-15
TRAPPC6A	-2.62668232933037	4.22051998897835	140.250175563412	2.79100099249657e-16	8.81055395947189e-15
CDK17	1.88319984906748	5.90513100677303	140.235228349982	2.79662346251894e-16	8.81055395947189e-15
ENSSHAG00000005256	-6.78328688711854	6.85204522484393	140.364659664075	2.80860458451939e-16	8.82362308082065e-15
ENSSHAG00000018494	2.96788190215958	3.19952275656314	140.192687288852	2.81269000752843e-16	8.82362308082065e-15
BSPRY	-3.43353438982644	3.37647290389613	140.12575324885	2.83816353797562e-16	8.88471194647039e-15
IRX2	-9.01428916703476	5.27252819876063	140.22276366451	2.86270674168535e-16	8.94263686163184e-15
ENSSHAG00000000374	7.73343136885344	3.21686638238914	147.283381079067	2.93394839781564e-16	9.14588924767498e-15
NUAK2	-3.96216932570166	5.44974869994092	139.840996909063	2.94924410545589e-16	9.17425577090028e-15
ENSSHAG00000014565	-4.00850717861349	5.86748036634184	139.747184967717	2.98682083172263e-16	9.27166793612515e-15
SLITRK2	5.66587940593389	4.28023493764291	139.874113069367	3.00029026648033e-16	9.29399539242138e-15
FBXO9	-1.58798060823093	5.13690459944604	139.369802951361	3.14308150388452e-16	9.71599328351108e-15
FOXG1	11.6249029775495	2.69196611168192	174.592335440835	3.23627081789646e-16	9.98322125012352e-15
NR4A1	7.759438971116	9.40111423684275	139.257435869202	3.26072327965926e-16	1.00377400419781e-14
RPS27L	2.7696162988104	5.36143550361886	139.068727974051	3.27382782439892e-16	1.00571719078578e-14
PLEKHO1	3.16775274931565	5.86881662317351	139.041188571216	3.28606603951377e-16	1.00598967339876e-14
INSC	10.4075788380905	3.64982692064075	139.195150139493	3.2883028427433e-16	1.00598967339876e-14
TMEM79	-4.50381850888181	6.66353889121349	138.983042236924	3.33842097987645e-16	1.01921648348517e-14
ENSSHAG00000011584	2.44994812966473	6.38109225512201	138.752326986329	3.41733479703029e-16	1.04116206460139e-14
ENSSHAG00000018269	2.33888311537335	6.36306381390139	138.651788288607	3.46429160486609e-16	1.05330114565199e-14
ENSSHAG00000004824	1.55873359084341	4.42572516229846	138.568413971894	3.50374015118902e-16	1.06311230366098e-14
G6PD	-2.63535940160923	7.85489386157913	138.395433364785	3.58708204021883e-16	1.08410448260454e-14
ENSSHAG00000006741	-8.09120407078157	6.33252136508289	138.55221782033	3.58756801834418e-16	1.08410448260454e-14
LRBA	-2.15959373916022	6.07024779491345	138.148472124919	3.70965407030934e-16	1.11871380486905e-14
IGF2BP2	4.72292833820188	5.17047504906207	138.192196188614	3.76737944841393e-16	1.13381275391596e-14
CHSY1	2.5880385612975	3.62707699729396	137.881679210187	3.84697090481162e-16	1.1554178131348e-14
FGD1	3.96514201717831	3.52046130726892	137.748210502785	3.9176384961068e-16	1.17426059133306e-14
WNT3A	-9.02120865459204	3.43454141608515	153.345977427869	3.97255929122554e-16	1.18831687727629e-14
TP53I3	-9.36883343271803	6.57905013752986	137.684371839437	4.03708136298886e-16	1.20518273672936e-14
ALDH3A1	-15.8737612865705	6.85543195564991	201.388597666807	4.08281115961828e-16	1.21638198874181e-14
CHMP4C	-9.6036087788622	3.66855436947154	137.502511436747	4.13848043889467e-16	1.23049156342798e-14
PRSS22	-14.8747248209887	5.00999658920228	150.008901492211	4.21051769193146e-16	1.24940151231321e-14
GOT1	3.93671314199294	9.18416628285852	136.969342294343	4.35782758800008e-16	1.29052706191034e-14
GALNT3	-3.73017701611553	3.67594269429537	136.776579770234	4.47450748248951e-16	1.32243577431581e-14
HEBP2	-5.35534609722396	5.36326481386622	136.819871889038	4.51400850608058e-16	1.33145266831743e-14
NDP	9.86492925200573	1.69878463026083	143.703520169513	4.53355298197202e-16	1.33455902592564e-14
PDGFA	2.9437964746578	4.30605898858611	136.653291612935	4.55083236949869e-16	1.33698759712633e-14
REEP4	-1.88042093286142	7.43987052432741	136.498850903308	4.64835618745673e-16	1.36293485282519e-14
DCX	8.22100432650309	3.57125975655306	136.422653097593	4.75250987858104e-16	1.3907196397658e-14
ADAMTS8	7.52245905078568	5.37443807005698	136.236361694894	4.92197509866701e-16	1.43746913779019e-14
AP3M2	2.97529338908647	2.23488914661597	135.958557705184	5.00696762436761e-16	1.45941278767739e-14
SULT2B1	-5.5753172793649	5.95444243819366	135.94888680974	5.12043918790456e-16	1.48955487338513e-14
ENSSHAG00000012755	-13.1505278881072	10.1008804123502	135.905683290489	5.15097685323991e-16	1.49550027972399e-14
CHMP1A	-1.65625706579739	4.86376455507995	135.500045374797	5.33382422085283e-16	1.54359254963153e-14
PADI1	-14.4715766592877	7.03296231382294	135.647481328239	5.33747136767303e-16	1.54359254963153e-14
ANKRD22	-5.51818623035894	7.03217731433826	135.499101963163	5.44780495165083e-16	1.57242978399793e-14
ANGPTL4	6.28355070122972	7.31164555166375	135.437731879095	5.49412965375157e-16	1.58271552107197e-14
GAS2L3	3.85764416016186	6.08709301328118	135.350892987478	5.50843781348651e-16	1.58375609134553e-14
ENSSHAG00000015358	-6.1976669390585	5.13726862810782	135.317409954872	5.58614562859942e-16	1.60298562640837e-14
ENSSHAG00000004240	-8.80623477628095	2.23042893200466	168.835543135136	5.60438372981307e-16	1.60510850845923e-14
ENSSHAG00000000074	2.03951548039827	5.44677552396527	135.090506064732	5.64451798698618e-16	1.61348219755414e-14
PTBP2	2.72152246151389	4.19262993141836	135.004615771457	5.712030461986e-16	1.62963458671728e-14
ENSSHAG00000005698	1.84055536344271	7.14447698696634	134.833195333071	5.84929280715743e-16	1.66558612683808e-14
FLNB	3.00700180827611	6.27197393798523	134.599738210689	6.04176523247495e-16	1.71709055273045e-14
FYCO1	-2.42412993337456	6.64396225104489	134.523639667403	6.10591715169552e-16	1.73199837672712e-14
ENSSHAG00000015887	-2.85137459835394	4.0233964956561	134.486943491557	6.13710500960529e-16	1.73751651772898e-14
NIPAL1	-9.19671210371339	5.46036892189306	134.585177711522	6.18175021814281e-16	1.74681632595497e-14
TRAF7	1.79505163841119	5.89659193423767	134.308837464443	6.29084493631725e-16	1.77425792327713e-14
POU2F3	-9.34841714322093	6.46424620039049	134.157180839106	6.56010189187693e-16	1.84668115423996e-14
RDH12	-6.70262797225642	6.31139928917708	133.963860578691	6.7388133351102e-16	1.89338916609064e-14
LAD1	-10.6602226041908	1.09776019350515	162.540568081779	6.87480941610439e-16	1.92794134515639e-14
PLCD1	-4.55843321583332	6.87618185151712	133.487004356285	7.12362392604749e-16	1.99394138890331e-14
DPYSL4	12.3250079502376	2.3574229590438	166.193192949231	7.24792340591062e-16	2.02490569568526e-14
NSG1	7.50928003108407	3.7418335130908	133.41251464574	7.27682441752489e-16	2.02915139642733e-14
SLC20A1	2.80801112633951	6.38343086474313	133.245731811375	7.29567194128169e-16	2.0305829780932e-14
GNPNAT1	1.68525797996628	5.8597302530572	132.985248501142	7.56643097053763e-16	2.10199143303472e-14
P2RY1	-4.93925085351108	6.03596876087224	132.973643808373	7.68825250795362e-16	2.13183436114736e-14
FOXE1	-10.9422898415615	1.25564374941214	192.303914182081	7.84895569109251e-16	2.1723268582805e-14
FADS3	3.99322670023769	4.06831273042366	132.485111659547	8.11597228539738e-16	2.24203734384103e-14
SCLY	3.01632085157734	4.95810588145368	132.420777181879	8.18961454480122e-16	2.25816801796781e-14
C8orf88	5.80318347550693	2.22924962121822	132.398739809476	8.21499961993552e-16	2.26095723740493e-14
ENSSHAG00000000327	7.81875707749053	5.47637437573004	132.271735132194	8.53658051994711e-16	2.34510478216803e-14
ENSSHAG00000004616	14.8135862668346	4.59189454773501	372.960724400094	8.73585791342329e-16	2.39540459488998e-14
SLC39A2	-8.36360663559488	6.45760431839743	131.983841993902	8.88898735747824e-16	2.43288790761886e-14
F11R	-6.55012059017435	5.67418763224068	131.943631208873	8.93939906191657e-16	2.44217125294832e-14
MFSD6	-2.814516248372	5.81814816790062	131.685548955686	9.08226343470704e-16	2.4766312095342e-14
BCHE	7.66441588345829	3.86280561489413	131.741647476508	9.19715583076675e-16	2.50335085268683e-14
INAVA	-9.37964898846697	5.41083773129288	143.425684699943	9.3013701721518e-16	2.52707134200095e-14
ENSSHAG00000002515	12.6003164452006	3.63820831323628	368.411386161816	9.7012931638566e-16	2.63089831276968e-14
ENSSHAG00000010182	-5.88802347084347	3.88452863808233	130.906112602336	1.01418759868264e-15	2.74535206100436e-14
ENSSHAG00000008107	-13.6461548111812	14.0189798970612	130.977377290968	1.02444957415166e-15	2.7680702270919e-14
ENSSHAG00000004244	10.9739676802189	2.76050011079981	162.431071113529	1.05132984085063e-15	2.83433474397854e-14
EPB41	-2.44470146220518	6.98470818473787	130.640927840878	1.05280212682393e-15	2.83433474397854e-14
RARA	2.52405306076274	4.83768830644675	130.43768656168	1.08360630241182e-15	2.91197069325079e-14
ABHD12B	-3.14860496494388	4.90672076679135	130.348708733197	1.09738557430018e-15	2.93881405725027e-14
ENSSHAG00000006552	3.78224037490089	2.75144550857014	130.347559181572	1.09756478264294e-15	2.93881405725027e-14
FAM114A1	3.54395337961748	5.52659750873881	129.987514475044	1.15744735810383e-15	3.09356011397896e-14
LPIN3	-7.02809872978584	4.84806581964747	130.019803199957	1.17342381970953e-15	3.13061017989891e-14
ENSSHAG00000000847	2.84952828115476	3.29108411756252	129.784237451921	1.18914967770716e-15	3.1668595823399e-14
ENSSHAG00000002660	-5.52255316870438	5.72510224802724	129.675996768377	1.23225962007068e-15	3.27577525931536e-14
FAM171B	5.04550464599829	2.57388025971373	129.303678557614	1.27354926183771e-15	3.37913072136026e-14
SERTM1	8.99014377048754	1.78931660146954	174.50390704752	1.27570343299816e-15	3.37913072136026e-14
ENSSHAG00000015525	-3.20427126052965	7.57740600444511	129.169871869697	1.29814056389163e-15	3.43242273741847e-14
CALU	1.60882396179818	6.88881964314603	128.840577501485	1.36078342433111e-15	3.59164352300727e-14
FIGN	7.86248478995242	2.95083931336852	128.892120871185	1.36584743794532e-15	3.59859484228761e-14
CTNNBIP1	-2.68075708081386	8.3991162506881	128.77125642762	1.37436624103163e-15	3.6146076253917e-14
ENSSHAG00000011751	-5.85209779888101	2.93234497289623	128.680842292722	1.3922940743217e-15	3.6552656663974e-14
ENSSHAG00000004825	-13.5375896304771	7.08932814293695	128.807884078217	1.39487057470454e-15	3.65554842471685e-14
SH3BGRL	2.26722860311954	6.29228089775026	128.653967381335	1.39766970932674e-15	3.65641261236766e-14
MSI1	4.63315491700062	2.10000759976205	128.583658208321	1.41183551849736e-15	3.68695741135634e-14
LRRTM2	10.7903129312702	3.43403357799733	128.472762483538	1.46347404186959e-15	3.81508101020475e-14
SLC4A11	-10.19874468691	3.28251681215235	128.346351153729	1.48458960620267e-15	3.86332483287222e-14
OLFML2B	6.9748021866229	7.65228027657114	128.137036255086	1.53572409097958e-15	3.98938010791835e-14
EPHX1	-7.17314011642122	6.26270183711285	127.937372262913	1.58044154812484e-15	4.09835341560149e-14
PIN1	2.60106123170599	6.6470220184922	127.6349456278	1.6182628401953e-15	4.18909403405101e-14
ZBTB26	2.62091100787838	3.08510048584149	127.50799638678	1.6481757255385e-15	4.25684282998985e-14
PLD3	-2.39396999804426	6.78872794430323	127.499558336625	1.65018422665913e-15	4.25684282998985e-14
ASB6	-1.35606017260864	4.9098484320283	127.395631793551	1.67513138870158e-15	4.31368182130509e-14
LAMC1	2.82905875506053	7.6059844298823	127.349626525857	1.6862996158255e-15	4.33490250200143e-14
EPB41L2	3.39037780768051	6.22322118355512	127.317020385844	1.69867223793335e-15	4.3560932062566e-14
ENSSHAG00000003165	2.44406333681504	4.63694072243243	127.291884153616	1.70042673952611e-15	4.3560932062566e-14
ENSSHAG00000002091	-11.2013421598931	1.91695568935478	153.619909551359	1.73878761380165e-15	4.44667153671176e-14
RAPGEF3	-6.18584001025455	6.04322342124544	127.227097285866	1.75079692370716e-15	4.46966380160894e-14
EFS	-5.39138549969532	5.11380267237154	127.196708052733	1.75849799290875e-15	4.47517699868094e-14
ENSSHAG00000008430	-13.754994921729	10.8614736259027	127.194727329727	1.75900115704215e-15	4.47517699868094e-14
TMEFF2	10.2326086915308	3.41727662323275	133.410951806748	1.76577212923042e-15	4.48469775600597e-14
ZDHHC21	-3.68180739268559	5.43296558689648	126.730831651021	1.84426911978425e-15	4.67604329737079e-14
PLEKHB1	5.39622312183623	5.22206413292123	126.616511074161	1.91247873265222e-15	4.84069616997972e-14
ENSSHAG00000010203	5.91736933790657	4.28476686174476	126.501364737599	1.94466923910374e-15	4.91377430433602e-14
PEX12	1.5527594735515	5.48018845728192	126.322477140057	1.95687533115929e-15	4.93619302018324e-14
ENSSHAG00000000529	-13.6063581695932	12.6562106306059	126.429108077805	1.96515651443579e-15	4.94865178728755e-14
ENSSHAG00000000190	11.6644551457273	5.35328789209807	132.473824653083	2.00176543739149e-15	5.03228197478027e-14
ENSSHAG00000005657	4.66445391506013	3.15828345222172	126.103663873399	2.02013192855619e-15	5.06984635019178e-14
EXO5	2.99429752615481	2.55584162695031	125.6198259709	2.16766456430858e-15	5.43089834242252e-14
WDSUB1	-2.45259352414631	4.14727933232111	125.266090576808	2.28258239734792e-15	5.70915499282613e-14
RAB38	-2.53413572460349	7.05421847262744	125.142545784419	2.32419494534146e-15	5.80343247144535e-14
ENSSHAG00000005017	11.2177343106723	0.051697732813304	154.526709594805	2.3506236536367e-15	5.8595428349156e-14
CRYBG1	-3.81636440664771	7.28658518702217	124.907010285122	2.40572705618496e-15	5.98682361696315e-14
SMARCD3	4.11008166726122	3.26171811567446	124.887942777342	2.41245613111351e-15	5.99349629754996e-14
ENSSHAG00000009738	-3.69659098550942	6.56308796607002	124.750114891288	2.46168208416e-15	6.1055488475975e-14
CLDN19	9.70495773753676	5.20110589090589	130.809733271882	2.50530043960043e-15	6.2033417406628e-14
ENSSHAG00000008102	-7.8039194945813	1.05870715091338	137.868858703204	2.51644716416891e-15	6.21134346773939e-14
FAM102A	-3.32471267407208	5.21993513108815	124.598819045084	2.51692178067376e-15	6.21134346773939e-14
AGPAT2	-3.49682577769735	6.76229626307749	124.539057722524	2.53909474734055e-15	6.25563659299027e-14
ENSSHAG00000009449	3.15959501813226	5.17354076192374	124.518983907896	2.54658810467458e-15	6.25653021607924e-14
ENSSHAG00000000736	3.41493273628367	2.80752607236512	124.515453801553	2.54790823279245e-15	6.25653021607924e-14
MIR193B	-9.50996927270964	2.35626758801713	124.356806493266	2.60797661148786e-15	6.39342875601006e-14
CEMIP2	2.98804776484438	6.15623980476595	124.044475077089	2.73057399821238e-15	6.68291061017038e-14
ENSSHAG00000007175	9.53843382062382	3.62624468426016	130.108079704308	2.75563758738646e-15	6.73312306211738e-14
STXBP1	2.84629869909268	4.42739590387291	123.922513958645	2.78005896805802e-15	6.7816034827076e-14
PIGS	2.0584402339257	6.15240396970272	123.909270789577	2.78548810905573e-15	6.78367145243226e-14
ENSSHAG00000004198	-9.63566126861678	5.98658963208184	123.812444577148	2.88066392285514e-15	7.00393936054451e-14
PARP11	3.80809088271197	3.58036405351269	123.64222589872	2.89734848580419e-15	7.03248779425946e-14
TLR2	3.56453153275845	4.63138781244636	123.631577482687	2.90190453318872e-15	7.03248779425946e-14
AGAP1	2.1038388711698	5.29437463281892	123.577621267932	2.92510502884932e-15	7.07712911146599e-14
SAMD4A	4.47254617694528	4.26112414913767	123.508407675866	2.982329192702e-15	7.20380886726567e-14
KCNJ10	8.19370676927974	2.68716308441202	123.406302614482	3.02762802139419e-15	7.30131728221234e-14
ENSSHAG00000005434	2.7408789180059	2.23638290784463	123.189446166671	3.09780117577425e-15	7.45839707474624e-14
ASPRV1	-12.2139955335176	7.78612747446743	123.294123490717	3.10950541005046e-15	7.47442315042486e-14
ENSSHAG00000000181	2.27964688721252	4.37392050944287	123.137461181298	3.12172079064239e-15	7.49162394603596e-14
ENSSHAG00000015329	4.42391593201413	2.73926988368544	123.001122812672	3.18536969241921e-15	7.6320014620795e-14
CEP131	2.14877248230868	4.68838406304769	122.850739013067	3.25714218783768e-15	7.79135773429927e-14
SLC26A2	-3.9535496996322	4.47858973318707	122.650517716782	3.35531772322178e-15	8.01325637544273e-14
ENSSHAG00000006647	-2.70906807919206	4.49565117745355	122.574110104929	3.39358930383888e-15	8.09160657358169e-14
CELSR1	-9.55271297062452	3.88983382275737	122.605527689332	3.44310896458747e-15	8.19648142100428e-14
SOX8	9.20497832181501	5.04935394452875	122.4399228202	3.52875458704129e-15	8.3868810867288e-14
STMN1	2.79539523017871	6.28297780747303	122.07082337391	3.65728291401359e-15	8.66929547549583e-14
ARG2	3.27435380737292	4.29898844294763	122.067140198665	3.65928930383257e-15	8.66929547549583e-14
SH3TC2	5.49436006925005	4.83291561172079	122.179190446632	3.66811144524627e-15	8.67631408462643e-14
KIF1A	6.31119311139374	7.06287224800881	122.163516861668	3.67666882978543e-15	8.68268506581067e-14
CYB561	-2.91042481370426	5.68134679238678	121.913953999538	3.7437579194687e-15	8.82704196076003e-14
ENSSHAG00000010085	-4.70104715490403	7.49362720947053	121.941420280319	3.7547431801367e-15	8.83886840513261e-14
ENSSHAG00000003365	-16.1200292219333	5.78329878571871	150.08684624959	3.85569319208494e-15	9.06210303098439e-14
ENSSHAG00000005328	-14.7315326743823	4.44899818180833	131.664053116432	4.11777197718193e-15	9.66273370303214e-14
ENSSHAG00000015781	3.02193744200243	3.38509765988375	121.246490115875	4.13614542500942e-15	9.69049134622064e-14
ST3GAL5	-4.90758661131998	4.8685363821037	120.869086803316	4.41622530807155e-15	1.03303393580751e-13
RASGRP1	-6.10876633257867	4.82461032361915	120.905418681951	4.43597369091138e-15	1.0360167577496e-13
AP1G1	-1.74127095122323	6.82958460176657	120.752828429855	4.45370124037377e-15	1.03851896482227e-13
ENSSHAG00000013187	-4.29085603907173	3.32820019086137	120.699419418043	4.48954455970812e-15	1.04523091659745e-13
PYCR1	2.56715182064283	3.66508477220764	120.621598571775	4.54230838758811e-15	1.0558549496863e-13
RAP1A	1.59341094446772	6.39602434569363	120.493903875664	4.63028816496907e-15	1.07461875954071e-13
DBN1	4.87379251171619	5.43052609476091	120.545607579242	4.68185926066181e-15	1.08488716858559e-13
PCNX4	2.65024578082055	4.39450786239195	120.223715208637	4.82233160627743e-15	1.11569162647109e-13
ENSSHAG00000012363	1.82524704346762	4.58112759890098	119.914457014734	5.05234199432138e-15	1.16708311871945e-13
ENSSHAG00000003034	4.13415539684298	4.78397316207399	119.972260769448	5.06072282344885e-15	1.16719817518391e-13
TMEM131	-1.65423247965072	6.97791681192255	119.84395015356	5.10635949399565e-15	1.17589214661887e-13
DGAT2	-4.57907073973952	7.1789494455439	119.546029606268	5.38894141290178e-15	1.23903812889498e-13
ENSSHAG00000007416	6.50059167159998	5.67391242922173	119.419949275674	5.54674766094118e-15	1.27334407155901e-13
ENSSHAG00000002930	-10.0739873206712	0.687362903078058	168.347521453559	5.62143365107429e-15	1.28849176581203e-13
MIR146B	8.24198383547271	2.05671709203784	119.154530496155	5.66834960497158e-15	1.29723728903886e-13
HPRT1	1.55519557200063	6.23746249200543	119.084826888011	5.7274466727775e-15	1.3087392420342e-13
OGFRL1	5.40318275829608	3.65893465218514	119.101050195758	5.7725409290228e-15	1.317010994392e-13
ENSSHAG00000006256	-6.86381555018652	3.83102125388368	119.107450417269	5.78219074271396e-15	1.31718305119024e-13
RTKN	1.96151830056619	5.77918929530463	118.845606045484	5.93904532186421e-15	1.35083631460589e-13
ADAM10	1.94469606756125	7.46147446800466	118.810350363314	5.97091030338162e-15	1.35600105616828e-13
HSPB1	-6.21656034907531	5.23330715592705	118.820034572518	6.0740006257587e-15	1.37730057068314e-13
TTC21B	2.62286083222351	5.23744546065866	118.668128014558	6.10126940804956e-15	1.37957023015556e-13
ALDH1L2	4.57521046584527	4.49295854577593	118.762265910046	6.10264402479837e-15	1.37957023015556e-13
ENSSHAG00000002842	-7.33986851047287	5.62144725812894	118.671440215379	6.21247548119905e-15	1.40225179274403e-13
ENSSHAG00000004010	-14.808686805534	5.94776197567966	142.236658981063	6.22191819972193e-15	1.40225179274403e-13
WNT3	-9.99922727612209	1.346408103219	166.782545170241	6.44435844176111e-15	1.45017652655253e-13
ENSSHAG00000007537	-8.64701739834235	-0.938252285694828	166.630539822561	6.53081334345447e-15	1.4674014139079e-13
TTYH2	3.822453427223	6.32773934855912	118.310124859906	6.56304598904754e-15	1.47240942363374e-13
ARSK	2.26469471906274	3.54044138726599	118.137374045729	6.61445423272192e-15	1.48169778856147e-13
KRT23	-16.976653713694	7.43949563839967	128.007748277799	6.67322865786779e-15	1.49260569089197e-13
CLIP1	-2.41395412896071	7.14233950416506	118.011164017588	6.7429620028231e-15	1.50592818063049e-13
HIPK3	-1.79158189165024	6.44231836945193	117.956168175701	6.79976811992182e-15	1.51577853800655e-13
ZBTB7A	-2.51803856250439	6.23166293409077	117.948679296439	6.80754189082429e-15	1.51577853800655e-13
COBL	-6.13167257052008	5.50924105642145	117.937404500571	6.94628621865434e-15	1.54434924984407e-13
FBXW5	-1.61684253562448	6.52146478210846	117.754725339464	7.01212453438792e-15	1.55664959491277e-13
PPP2R5A	-1.92394795610518	6.7267834885294	117.698933185086	7.07214975584854e-15	1.56762457237798e-13
ENSSHAG00000000876	-4.27574701742778	6.79780856012592	117.715974348794	7.11572641112243e-15	1.57264630993773e-13
BBS2	2.08810043973201	4.68119984781043	117.658442602164	7.11604665130194e-15	1.57264630993773e-13
NEDD4L	-5.02091810812306	4.92782425694907	117.666763040778	7.19166504514307e-15	1.58698933417934e-13
NFASC	6.67945432440339	4.51292529779674	123.135088640584	7.25188905071437e-15	1.59789763651678e-13
NECTIN4	-2.95744393531925	6.95674606701203	117.493419041974	7.29790247392066e-15	1.60564698263512e-13
PARP2	-1.59726355123044	5.0537486135905	117.261891323694	7.56122527159417e-15	1.66111368837529e-13
FGF22	-8.69674087947009	3.75741485150551	117.192726554297	7.78326251133761e-15	1.70735952600557e-13
PIR	-5.74201428388884	7.11373583153021	117.155447823597	7.82782143500799e-15	1.71459396432194e-13
CRTC2	1.79450586661076	5.29901548821046	116.996479336633	7.87527242335783e-15	1.72243956828153e-13
ENSSHAG00000014214	-4.12360002106348	4.63058439037863	116.91597617293	7.97318338227971e-15	1.74128209943091e-13
ENSSHAG00000001358	12.4135087654087	3.27094875346519	303.20546850016	8.07416103745373e-15	1.76073788632662e-13
ENSSHAG00000008400	-2.06113260739062	3.97411292708473	116.777433675298	8.14465671349528e-15	1.77308633548709e-13
APMAP	-1.83721902975905	7.32320656118817	116.769384453857	8.15473623601479e-15	1.77308633548709e-13
ARSA	3.34087561709007	5.18921731585393	116.712560914993	8.22783236957253e-15	1.78618387084893e-13
SNAP25	9.54859643653806	3.69743821006026	122.236150214736	8.23910031599799e-15	1.78618387084893e-13
ABCA12	-7.72556092645615	7.70064771046636	116.699321418499	8.39500136654332e-15	1.81732142155566e-13
MSTO1	1.57025908939854	4.8527203566347	116.402981678736	8.62756071296548e-15	1.86493856170628e-13
GRINA	5.54750596056839	5.56462608600611	116.495973780876	8.66146725123697e-15	1.86953856543828e-13
RCBTB2	-1.77085966383935	5.07466995210696	116.321161070494	8.73698457720865e-15	1.88270069349474e-13
RND2	3.78705529665418	4.63786118787764	116.324342194295	8.74787652545675e-15	1.88270069349474e-13
ENSSHAG00000010436	6.59790719024416	1.9912499943639	116.268714458295	8.80788239244237e-15	1.89286378207394e-13
AMPH	9.80396234944417	2.80727127398371	116.177534690975	9.09654447415796e-15	1.95206571056314e-13
ARHGAP39	1.85019419724128	6.61904862088155	115.962923125925	9.23333210627095e-15	1.97855207666504e-13
RHBDL3	-9.28320517094302	3.52331541488526	116.034146911636	9.29981050311646e-15	1.98991754508158e-13
MIR205	-10.9148342820129	2.16791410432316	162.61482021537	9.32128521838996e-15	1.99163449103463e-13
ENSSHAG00000009807	4.39174018668253	5.9027748509275	116.009773368789	9.33482904523968e-15	1.99165437568968e-13
ENSSHAG00000004711	9.4009791099363	5.45461148757182	115.969937448347	9.3923583789466e-15	2.00104533118075e-13
NTPCR	2.12652743587595	4.55663280669457	115.829329199064	9.42585344615467e-15	2.00529614909788e-13
TNFRSF12A	3.29690156533277	5.51337555173401	115.724290535536	9.58196436239543e-15	2.03558316088937e-13
ENSSHAG00000003277	7.56180791995922	4.09018241704314	115.690111907992	9.80699742958458e-15	2.08040416819282e-13
ENSSHAG00000018500	-3.95068658043266	6.16940808531366	115.601991209832	9.82848830995367e-15	2.08198034914856e-13
ELMO2	1.15900084796464	5.96684934984498	115.534590919133	9.86549869662398e-15	2.0868348457273e-13
ENSSHAG00000017246	-4.37832945667598	4.75861720038112	115.466975607783	9.97121213973981e-15	2.10618742015874e-13
FKBP7	2.80745080841094	4.23992655838395	115.376342744133	1.01102899096744e-14	2.13252226057762e-13
ENSSHAG00000008413	3.42062588951363	2.58092179672479	115.183019458809	1.04179289761539e-14	2.19428555263031e-13
MID1	-4.09288066811062	4.07213736510018	115.149606680948	1.04720776681662e-14	2.20255758568944e-13
KCTD4	-13.3634683355568	3.80854991339398	137.60478383659	1.05677352071648e-14	2.2195241874112e-13
ENSSHAG00000018493	-3.26612046441773	8.52398246853735	115.007988303063	1.07048514588341e-14	2.24513789732233e-13
GRAMD1C	-7.15296661261038	4.67259328494703	115.049066472644	1.08301975339476e-14	2.26821407192592e-13
TMEM120A	3.33305882474454	5.1362967015944	114.887891054308	1.09064635143609e-14	2.28096052623082e-13
DUSP16	-2.59560342320554	5.14165320908995	114.572782644478	1.14544286212564e-14	2.39218229329962e-13
MPZ	8.36591786584251	8.92508905551046	114.653019054113	1.15172429987168e-14	2.40191291664788e-13
ZBTB7C	-6.25700055268836	5.2548879432015	114.515297926623	1.17666413650917e-14	2.45047339933773e-13
TRIM13	-4.52428470732185	2.03362081984827	114.186657379425	1.21651331887005e-14	2.52990347085799e-13
TMEM246	2.92272805673638	3.47169011400376	114.108547367675	1.23143922341857e-14	2.55735211516954e-13
ENSSHAG00000006211	-7.34248132036637	4.68879269760672	114.173071364739	1.24109820193633e-14	2.57380127115843e-13
SALL2	3.09976261002276	2.8347028264264	114.033375663464	1.24598341410842e-14	2.58031837939908e-13
RAPGEF2	1.80498985115515	5.14795602514775	113.783207170072	1.29568484954733e-14	2.67949798425242e-13
ENSSHAG00000005524	-13.4174309371383	3.758897456082	123.033142136913	1.30876760459191e-14	2.70277851062655e-13
ENSSHAG00000011937	2.21926205022752	4.83522611228426	113.593647701267	1.33471440218953e-14	2.75252314111705e-13
ENSSHAG00000001838	-9.80170140592286	4.24124394020005	113.665236482735	1.34354952506696e-14	2.76688982165042e-13
DOLPP1	-1.86734691365334	5.11910377242087	113.449705935472	1.36516640574991e-14	2.80684476669713e-13
ALAD	-2.54089828358061	5.04304547015476	113.44234877333	1.36674213330764e-14	2.80684476669713e-13
ENSSHAG00000014303	-8.18750253328263	5.19271525328504	113.470582667784	1.38511537156798e-14	2.83791230769235e-13
RNF122	3.13569337054243	4.13691523324546	113.354503747806	1.38570311235333e-14	2.83791230769235e-13
FGF14	12.8726291679231	3.95849023300848	138.280117538647	1.40665981863427e-14	2.87685247714331e-13
SPTSSB	-11.2485660517957	2.17522779177298	134.920860594076	1.4092894391711e-14	2.87825499666296e-13
ASIC2	12.1545516546784	2.48632926025816	560.332369697262	1.43376153943e-14	2.92420208186501e-13
CTSO	2.63230804069775	4.38238776948612	113.110266742719	1.43987079652535e-14	2.93262268007577e-13
PLCXD1	-6.41740177524114	4.75251989507172	113.11145799463	1.46534639742636e-14	2.98009137790209e-13
BPIFC	-8.57171079272963	6.45161227929235	113.101617202314	1.46761169678449e-14	2.98009137790209e-13
CA13	-3.68637339526676	5.8082337119104	112.983089215009	1.46921503739348e-14	2.98009137790209e-13
ENSSHAG00000016645	-9.2006576281736	5.97521844207937	113.055489884312	1.47827857956414e-14	2.99437358790783e-13
DOK4	-5.32712069106772	5.09000999620465	112.945965089254	1.50393007876787e-14	3.04217113064425e-13
ENSSHAG00000000851	-1.58341607974452	7.18161440576834	112.699303370208	1.53603717155006e-14	3.10287890847772e-13
LRATD2	-4.55984696337475	3.62242942807206	112.268868169895	1.6439431217393e-14	3.31633049095283e-13
PTCD3	-1.18157170505051	5.19072286064562	112.163796711569	1.67146071405012e-14	3.36725425754288e-13
GLTP	-2.85435051891462	8.5105751259202	112.128456018861	1.68082345061392e-14	3.38151533060329e-13
MTMR3	-2.03859360250742	5.87440105752207	112.085561385475	1.69226070512849e-14	3.39990559848543e-13
TTC7B	2.70540391267134	3.56063970939516	112.03530803886	1.7057630060418e-14	3.42238927242017e-13
SYDE2	2.76321563473808	4.34580285672069	111.973520998088	1.7225178288569e-14	3.45132902461219e-13
RGS14	2.62695263239582	4.30970872115114	111.931458092023	1.73402182101376e-14	3.46968393293929e-13
LIPH	-2.65120775438502	4.70258469991068	111.91742764675	1.73787681081698e-14	3.47270471494832e-13
CA12	-7.59380940827001	8.34712002246361	111.927756555919	1.76574691417055e-14	3.5236407760274e-13
ENSSHAG00000001268	10.4332178403478	1.47532761456287	281.857056330325	1.77422700032071e-14	3.53579800723403e-13
SCEL	-9.64426213510496	8.25387269148262	111.766692075237	1.81131654511901e-14	3.60486076392165e-13
CCDC18	2.21306998838912	5.20367695073804	111.574621491707	1.8348858234172e-14	3.64686636071657e-13
EDARADD	-10.4746480171377	3.55945495183233	111.607446529832	1.85757421677529e-14	3.68701091525358e-13
ENSSHAG00000000690	-13.1384322036511	11.460279460856	111.480908630459	1.8952055626899e-14	3.75666784026095e-13
GOT2	-1.58056226112745	8.22838069980964	111.305518843738	1.91497223232887e-14	3.79077457808738e-13
EPHA2	-4.94885371515542	5.96543249435123	111.369865862797	1.92888140746921e-14	3.81194404171398e-13
ENSSHAG00000000985	12.1089972198213	3.6043780777987	259.511828952117	1.93081517612311e-14	3.81194404171398e-13
NR4A3	5.58710277492677	5.0344233072104	111.24720619404	1.96680414958096e-14	3.87448050820121e-13
ENSSHAG00000013022	-4.03777442834054	3.15480991837172	111.1345781056	1.96772428052091e-14	3.87448050820121e-13
NT5C	-4.81663101999372	3.84958267972616	111.092055936588	1.98107962991991e-14	3.89559708900719e-13
ENSSHAG00000006431	5.43499257737801	4.17646196184399	111.166217626768	1.99226743617097e-14	3.91240105137713e-13
RBM38	3.74893600700441	3.65682338273333	111.007402161916	2.00794885080877e-14	3.93797332899674e-13
ENSSHAG00000011665	-3.15272172303629	7.17019109548106	110.933620321836	2.03167615414273e-14	3.97923661566024e-13
ENSSHAG00000006957	10.3361317836486	2.35625009077991	134.704115503707	2.06337335507983e-14	4.03598008833117e-13
FHL5	7.52988833087978	3.14701195208406	115.826909247122	2.0886047349763e-14	4.07994331276967e-13
CCDC28A	-3.121226030146	6.27841230298179	110.664870869965	2.12059510157785e-14	4.13697650448791e-13
CAPRIN2	3.2565145966204	4.65816837992107	110.55155100646	2.15929167317645e-14	4.20692523746365e-13
TUBD1	1.7113666692403	4.48719027775616	110.507657143598	2.17447711230788e-14	4.23094383731179e-13
FILIP1	5.10983807994512	4.37711577190941	110.548748347633	2.19802749520278e-14	4.2689945169645e-13
MSX2	-5.90111740584927	3.16459788402068	110.435166497214	2.19979929522787e-14	4.2689945169645e-13
NEXMIF	6.28701721948446	4.32948495720934	110.38984689189	2.25447088910262e-14	4.36936524279352e-13
ENSSHAG00000004031	-11.926884553836	6.33665690723338	110.376061807035	2.25943797537511e-14	4.37326772567049e-13
MAGI1	-3.79364356526099	4.90287429511499	110.180899345099	2.29106824535342e-14	4.42870071918383e-13
SUN3	9.90722350833789	0.814962289544361	109.901913895324	2.39575127015497e-14	4.62501813001103e-13
POF1B	-9.44466991466003	8.36240057863277	109.939339266838	2.4228331542536e-14	4.67120970247826e-13
ENSSHAG00000003844	6.05568763278867	6.03482368141097	109.875730905435	2.44763688071542e-14	4.71289457643085e-13
SCIN	-6.12190872399451	3.84304632093194	109.78774211226	2.46335053633927e-14	4.736991089815e-13
ENSSHAG00000007550	-11.4120474724905	10.7100269518816	109.772828187995	2.48832350287989e-14	4.77880753659436e-13
GDPD2	-7.9635503587388	2.30329632034507	118.191345269662	2.51870579112727e-14	4.83089075767117e-13
KCNK12	4.27762584731251	2.88680258037041	109.564716357814	2.52894617759306e-14	4.84425692776461e-13
ATP10D	-2.99325790807382	5.90297902514675	109.536681145784	2.54036129417275e-14	4.8598358763328e-13
ENSSHAG00000012052	1.67350013925949	8.11199319219457	109.403553082055	2.5953025670465e-14	4.95853485293645e-13
EML1	3.46402350272522	5.74413945662087	109.445446155145	2.59897290847746e-14	4.95914843502909e-13
PLD2	-2.26960509031726	6.02338725882131	109.381371184304	2.60457626754973e-14	4.96344411758158e-13
ENSSHAG00000006698	-3.02897881966839	4.65712206169428	109.27563110744	2.6492592743181e-14	5.04210566514501e-13
ENSSHAG00000007191	3.7089765911498	3.39393030247107	109.254830719232	2.65814234385843e-14	5.0525178030182e-13
ARL6	2.33126453494395	3.0407769690417	109.229577915507	2.66896849061782e-14	5.06659185135616e-13
TGM1	-5.73382740727845	7.24887481640328	109.153069906166	2.7486990246872e-14	5.21126587177252e-13
ENSSHAG00000003590	-11.5726567978562	6.40354402956395	109.128109955427	2.75976036581472e-14	5.22554625787961e-13
ENSSHAG00000010229	-4.7959031811984	3.974286851994	108.954276274081	2.79000998953973e-14	5.27607636208363e-13
ERBB3	-2.60236596470224	8.12411437739049	108.935664472344	2.79839617643753e-14	5.28518522761614e-13
TTC39B	-3.81125835354813	7.00548578977299	108.809553335725	2.85642337744007e-14	5.38790585347199e-13
ST6GALNAC2	-11.5650382586098	2.61582642575368	108.818000262884	2.87906224941375e-14	5.42369907469077e-13
ENSSHAG00000001084	7.911488843822	4.81595209857179	108.592336455745	3.0086892454011e-14	5.66069398432708e-13
ENSSHAG00000017324	-1.50796985559124	5.6433416840357	108.408708435487	3.04703402260518e-14	5.72556253460849e-13
PROK1	3.83483674741059	2.04107536640479	108.257177134324	3.12270327415441e-14	5.86031272248472e-13
UBE4B	-1.71519992531747	5.76831647472578	108.155413118373	3.17461451527159e-14	5.94978918264265e-13
ENSSHAG00000013425	-7.72786446635434	4.25315551058619	108.252814947576	3.17841780473447e-14	5.94978918264265e-13
CASK	-1.1834851237645	6.23354944561809	108.069287038385	3.21924911348236e-14	6.01861384132996e-13
PLEKHA3	1.51864140523268	4.40935789406866	107.997144969207	3.25713832613954e-14	6.08177139913595e-13
IFT140	2.30254155099527	3.9625654192601	107.910886450493	3.30305063768532e-14	6.15973183780939e-13
TRIP6	2.27368357083914	5.1329209813987	107.879138078214	3.32011803411245e-14	6.18377204164818e-13
PDLIM5	-2.85175428954151	6.09103308879553	107.752118382408	3.38932383920777e-14	6.30473845315949e-13
ZC3H14	1.67280310559596	5.71890781338859	107.663658122435	3.43840507815972e-14	6.38801304796875e-13
ME3	3.85482965103087	3.75809413573764	107.53533747938	3.51091909062692e-14	6.51455876878607e-13
EIF4ENIF1	-2.0216236544841	5.28824959230352	107.430991153415	3.57105612607043e-14	6.61785082086669e-13
SYNPO	2.79800195427634	5.49259769549189	107.369001934934	3.60728778111343e-14	6.67663877186832e-13
MMP15	4.98251256359365	5.00953982679825	107.440188938276	3.62631002739126e-14	6.70346723790043e-13
ZCRB1	2.14549806632847	4.11332932941722	107.272708440683	3.6643291567202e-14	6.76530197301197e-13
DMRT2	-8.32238955608579	1.54664594479406	107.166661164448	3.72823425379425e-14	6.87471539177229e-13
ZC4H2	2.53690847616354	4.38888045812128	107.072444455246	3.78598171124601e-14	6.97251631821139e-13
PLCD3	-3.43945501312495	5.08204119325558	107.059456919147	3.79401464777257e-14	6.9786304210644e-13
TNFAIP8L3	-3.6266180101164	3.79765898010535	106.883618199386	3.90453307927589e-14	7.17300512466974e-13
PRRG4	-8.44485234193677	3.35863573673317	114.984142081645	4.04071470240006e-14	7.41398545209884e-13
ATP13A4	-13.4860321727232	3.99932748111758	147.107624448753	4.08148263373628e-14	7.47951897991747e-13
ENSSHAG00000008163	-12.2011386164931	4.86149395248955	106.541005492276	4.19918140779953e-14	7.68569581029514e-13
ENSSHAG00000005966	2.42533425804232	2.63209103974717	106.389253228962	4.23354144586016e-14	7.7302946449319e-13
ENSSHAG00000001095	2.49378470978914	3.31656920693223	106.388606875237	4.23398997571403e-14	7.7302946449319e-13
KANK1	-4.0284259433629	6.63705349404734	106.347721196757	4.2964279730408e-14	7.83463164985408e-13
KIF19	8.71931222781752	3.88042354410885	106.369536795058	4.31870495493238e-14	7.8655675606007e-13
FBXO16	4.01658139203865	0.313895858738701	106.222759261538	4.35072606360774e-14	7.91415243536116e-13
EPN3	-8.89618925928201	5.85593589912706	106.223300973283	4.42343215917731e-14	8.03653496698631e-13
ENSSHAG00000009891	1.9982645868996	3.15296485405747	106.036665381678	4.48570426489036e-14	8.1396841973323e-13
SLC6A17	7.73226602927334	4.16057414896706	105.963885098397	4.61575752589387e-14	8.36542493095599e-13
JAG1	-2.6782867686058	5.89105617327006	105.647653111019	4.78210947084359e-14	8.6563196741786e-13
FSTL3	3.65411757174063	3.75504056780469	105.612090469396	4.81020286973889e-14	8.69654137878189e-13
ENSSHAG00000001867	5.29484608561866	2.70144924414169	105.58329370699	4.83307707952153e-14	8.71902550210251e-13
DQX1	-1.84352168752322	5.9677438378774	105.581612365044	4.83441611212681e-14	8.71902550210251e-13
ATRNL1	6.46630529527489	5.15133163626127	105.588485341672	4.90959165047271e-14	8.84383498400844e-13
ENSSHAG00000016514	-8.95695168846959	0.0428402883351743	144.722531205514	4.99625001605031e-14	8.98900048452697e-13
ENSSHAG00000018026	11.9936596023573	2.24804396957628	481.514243775391	5.07726025531786e-14	9.12366415054509e-13
AOX1	-5.61546878621244	5.70292178493977	105.371549128963	5.08819343814147e-14	9.13222790770433e-13
OAF	4.01995465363165	6.98420452036876	105.328880231202	5.12410995442176e-14	9.18555642798098e-13
LAMP2	1.69547266492964	6.52075765189187	105.19784047119	5.15037433820343e-14	9.22147434410861e-13
PLOD2	3.88509410920291	5.39160806136981	105.177924971798	5.25330569166018e-14	9.39440789570197e-13
ENSSHAG00000007840	-10.8126627890944	4.0380581397831	105.087002504865	5.33275146473173e-14	9.52497598773013e-13
DSG3	-15.3232734178557	7.42706725470938	113.011636449149	5.41408077023853e-14	9.65118847378367e-13
ADAM15	-2.29717176656938	6.20429063439792	104.893175899096	5.41645007207012e-14	9.65118847378367e-13
GPR137	2.63185906730755	4.17322867005216	104.883113529394	5.42547784252013e-14	9.65565509786004e-13
IL20RA	-9.68594942009671	3.86758550254037	112.879628742354	5.51959461810234e-14	9.81127313227351e-13
ENSSHAG00000001763	-15.0107712807773	7.37249740321423	114.787224344572	5.52617126515574e-14	9.81127313227351e-13
RHOQ	1.99807466193049	5.98392108621129	104.762617064959	5.53480792185981e-14	9.81483843101535e-13
ENSSHAG00000002673	-10.3632127780039	3.13006657897099	104.734067888987	5.65316156133136e-14	1.00127228754346e-12
BICD2	-2.65824113891012	8.09368337605906	104.475782209441	5.80437353227336e-14	1.02682627111555e-12
ARHGAP18	2.13630085323237	5.85230357741869	104.361620996347	5.91542513390254e-14	1.04522314985316e-12
HAS2	5.59582032081777	4.06634860967364	104.105113243509	6.27470943260707e-14	1.10738525111577e-12
CDS1	-4.08987651085229	5.43982749695197	103.984001945195	6.34782522131873e-14	1.11895533395317e-12
ABHD17C	-3.97590288608177	4.8364973169861	103.91396038619	6.37373129475012e-14	1.12218596053942e-12
ENSSHAG00000009756	-7.45589242929121	8.74326026157126	103.930863940616	6.45917890979471e-14	1.135879597593e-12
TREX2	-7.90858218340164	7.61556072869474	103.915299323295	6.47592834870116e-14	1.13747415254114e-12
ENSSHAG00000011105	2.1296878884981	5.95743159999585	103.747848898546	6.55151689563282e-14	1.14938756722316e-12
ENSSHAG00000011134	-2.21706387596632	2.9020437127036	103.710760772169	6.59216152380127e-14	1.15514953470918e-12
CLTCL1	5.66489717098867	5.54643464772158	103.732734101166	6.67579511782715e-14	1.1672742193587e-12
ENSSHAG00000000159	10.768056004011	3.61809381089032	108.160546330715	6.677120711804e-14	1.1672742193587e-12
TTC39A	-7.47166196439629	4.43696228960964	103.58930686867	6.83730622378762e-14	1.19386784499556e-12
TINAGL1	4.36995717094579	6.08510716775525	103.55985343958	6.87097289128982e-14	1.1983332815233e-12
ENSSHAG00000016170	-3.06323368538718	6.14892098319346	103.333705846808	7.02055970887765e-14	1.22298150128649e-12
PAK6	-5.53257868863425	4.76746304806321	103.422930847255	7.02975911344189e-14	1.22314504339288e-12
NMNAT1	-3.28714757571767	4.72386031283729	103.213486971291	7.16315230565294e-14	1.24489197405872e-12
ENSSHAG00000000920	-12.1542498350317	5.62148615864247	103.254546214134	7.23027463947532e-14	1.25508413349016e-12
GPR155	1.86160130188504	5.68783561617525	103.1208713766	7.27505512092978e-14	1.26137870229048e-12
RADIL	5.86422229817968	3.57676951130186	103.151596270113	7.35578910568735e-14	1.27388502091126e-12
FAM216A	3.74937346937259	1.90997914674766	103.012824915251	7.40790178944789e-14	1.28141123593873e-12
IMPA2	-3.68003066782697	5.65885993481158	102.851919646481	7.62036777500829e-14	1.31662527006473e-12
HK2	-4.1367471834397	7.29346995109817	102.792297132763	7.74599819420927e-14	1.33677150654611e-12
MIR9-2	9.2789753098956	1.55532661269398	106.890161527015	7.99654246324335e-14	1.37840284346035e-12
ENSSHAG00000012455	10.2928957924341	1.03677380298237	132.492875869826	8.0137095069565e-14	1.3797557752268e-12
SEC11C	2.2557155086565	6.57337355604958	102.456873854725	8.13245389493719e-14	1.39857427203641e-12
ALS2CL	-4.8233566465089	4.66071563799328	102.458865325439	8.21417986632488e-14	1.41036733115793e-12
RASSF10	-6.28813087397163	3.07863783117356	102.393154513487	8.22007838717698e-14	1.41036733115793e-12
SLC25A14	7.77776803293219	3.24769825856979	102.400752424644	8.34249834587612e-14	1.42971496536328e-12
RGS16	6.93746737683644	4.63384956424209	102.320284083686	8.45611485765516e-14	1.44751089823468e-12
ENSSHAG00000001747	-10.564919042228	6.59891055445735	102.26947843855	8.52867654899055e-14	1.45824611617671e-12
C20orf194	2.09740060455352	5.43587716107005	102.129181698604	8.59366851149527e-14	1.46766377912007e-12
ENSSHAG00000008820	4.82837917067091	1.79286570128774	101.949638529525	8.85781675510174e-14	1.51103332595382e-12
SLC25A53	4.18354338001939	6.28196635642999	102.027924802292	8.88262706072758e-14	1.51352196649244e-12
RNF219	1.74231788989854	4.70097012764891	101.899023897132	8.93379671014339e-14	1.520491125139e-12
STARD3	1.42870566955629	5.15664773668031	101.734182965338	9.1859762515939e-14	1.56161596277096e-12
TMEM87A	-1.32911264557837	7.15542591565123	101.695848348175	9.24567513904501e-14	1.56831699747068e-12
ZBTB10	2.62523216199217	2.80011864610033	101.691907248317	9.25183546847575e-14	1.56831699747068e-12
ENSSHAG00000003093	-7.61943463027782	3.41499711643654	109.327256029039	9.25716928337526e-14	1.56831699747068e-12
PCGF2	3.22145933103014	2.79233708065838	101.678389439913	9.27299756852235e-14	1.56920314282412e-12
ENSSHAG00000007954	-1.19417485580595	5.54684192477201	101.66303373597	9.29709792996885e-14	1.5714854914275e-12
TMOD2	2.20793634875961	4.64040179860294	101.550086914336	9.47637725257552e-14	1.59996257672618e-12
ENSSHAG00000010893	-13.8844835787845	4.08401172858167	119.566943652083	9.57524628011914e-14	1.61481402812898e-12
ARID5A	3.7618375867138	5.18685612974386	101.530232819821	9.61734079622881e-14	1.6200678631372e-12
ENSSHAG00000006811	-2.13914222055128	6.43329694521661	101.421577589379	9.68473560171486e-14	1.62956681880218e-12
GABRA3	9.99367225086324	4.14147363013006	101.410453474228	9.85854606094648e-14	1.65692952922173e-12
ENSSHAG00000014487	8.05908024673561	-0.227002706596098	101.171425993967	1.01040860651349e-13	1.69627213567406e-12
ENSSHAG00000015659	5.0818690244595	7.01018139289672	101.159266632198	1.0286850559533e-13	1.72499882485849e-12
ADIRF	-7.29540433309358	8.88216127034579	101.042175246024	1.04930711773779e-13	1.7575894222108e-12
TMPRSS11A	-14.9755419344932	6.69850069162667	100.999025791784	1.05701450692023e-13	1.76849873491163e-12
ATP1A1	3.18889101363193	10.1016862525042	100.89331565716	1.05925337235464e-13	1.7702443210446e-12
ENSSHAG00000010392	-1.5419556047305	3.84381743169464	100.732822063079	1.088551666892e-13	1.81715721890303e-12
SLITRK5	10.2094192738232	1.21607708866255	120.841875389089	1.0984441127949e-13	1.83160607862095e-12
ENSSHAG00000006544	1.91315500786797	4.05857965706294	100.643724912316	1.10517878728052e-13	1.84076291375284e-12
RECK	2.82704391071134	5.47461856183569	100.580710839736	1.11709752403928e-13	1.85852393690445e-12
SRI	2.621547737091	5.40767553941689	100.547295382148	1.12347198251229e-13	1.86703138552856e-12
RGS12	-3.61886997762285	5.44588945133085	100.522821950406	1.12835032980763e-13	1.87303624814592e-12
ITGB1	1.77171180225919	9.01404817990399	100.472552931557	1.13786735016533e-13	1.88629437275394e-12
FOXQ1	-9.0406354894817	2.72728073310746	100.511228381465	1.13888510112921e-13	1.88629437275394e-12
OXR1	-1.68891881309784	5.79566395925522	100.335540752572	1.1647557683547e-13	1.92698756000314e-12
TDRP	3.07975174241154	1.22268424301801	100.325711525313	1.16670994816873e-13	1.92806631724714e-12
TP53BP2	1.512079805343	5.99573279366189	100.230688955817	1.18577830678396e-13	1.95739346583613e-12
ENSSHAG00000017253	-2.82902008081167	4.02545218619313	100.20570067364	1.19084633901672e-13	1.96357034986865e-12
MTMR8	2.42207493373571	4.56589545633394	100.093553840726	1.21387030488858e-13	1.9993078536691e-12
DOCK6	-3.06706697325793	5.06281598102617	100.018469615086	1.22954339611281e-13	2.02208740073478e-12
ENSSHAG00000004924	-12.7186653626727	6.84618577021469	100.10611248679	1.23043205785239e-13	2.02208740073478e-12
ENSSHAG00000017210	7.11507559876625	5.16832434180239	99.9138576774562	1.27149560754219e-13	2.08578303455948e-12
SLC26A1	2.1854677973648	1.60995203664908	99.8199310736808	1.27200788830095e-13	2.08578303455948e-12
ENSSHAG00000011400	1.92467040647477	3.38554718195696	99.6215129952296	1.3159714013336e-13	2.15548545791445e-12
FAM83H	-5.32452841511122	5.9415475762273	99.6931461330311	1.32039870036845e-13	2.16034735429344e-12
FUT1	-8.26586329410574	1.85884385031414	99.5539272032975	1.33130450507007e-13	2.17578651286672e-12
ENPP4	2.11293645801343	4.12169093733398	99.5224026774955	1.33851981923258e-13	2.1851668096336e-12
ENSSHAG00000013659	4.43174460675645	2.35604895342567	99.4662406399907	1.35147501868424e-13	2.20388663013849e-12
PDE9A	3.94733579956128	3.5755786706019	99.3611662247536	1.37606425559711e-13	2.24151632922183e-12
EPHX4	6.36550670783743	2.9707620439529	99.3802063057365	1.3834411723734e-13	2.25105642190472e-12
EPGN	-7.37043955824797	2.27550086165639	99.2140566381937	1.41127419281316e-13	2.29382403655154e-12
IRX3	-9.42207987801537	3.15483009505766	99.2710281593353	1.41944891830055e-13	2.3045811549645e-12
SEMA3C	4.41731023636	3.97558569046817	99.2113056128627	1.42413635612187e-13	2.30965903889338e-12
CLPX	-1.9895105913867	6.82385547240473	99.0775754453885	1.44477781876011e-13	2.34057168078566e-12
ENSSHAG00000001915	-12.4380296782015	6.09044378899988	106.318975580028	1.4710562579656e-13	2.38053879909253e-12
ENSSHAG00000001328	-13.33443840018	6.78141622384407	99.0359503418662	1.47792844732061e-13	2.38904874666772e-12
MACC1	-6.66851524393759	4.91488403335076	98.98627618897	1.49060300935851e-13	2.40690935218882e-12
HLF	-2.60785344214091	4.3416040165715	98.7861010982224	1.51912655169551e-13	2.44887423272732e-12
ACAP3	-2.69481053357304	4.10810127830441	98.7831487248593	1.51989965548485e-13	2.44887423272732e-12
PLXDC2	-3.77582733631657	7.52659719231248	98.7096880302778	1.53926819331214e-13	2.47738523243183e-12
RAF1	-1.32020221985836	7.05876332405312	98.6841955759145	1.54604929808933e-13	2.4855973894472e-12
ENSSHAG00000002449	3.7123582176428	2.34512073015046	98.6141380798685	1.56484526462733e-13	2.5130871836591e-12
ENSSHAG00000008121	-2.25791075672417	3.78297235096941	98.5503372063143	1.58216924922808e-13	2.53815602094476e-12
MEIS1	-3.75206915089552	4.59946326588409	98.4365857869388	1.61355263436375e-13	2.58570063387706e-12
ENSSHAG00000008896	3.69950035792104	4.23672646061287	98.4031140228189	1.62493586743847e-13	2.60112706909854e-12
ABI2	2.68128228692977	4.27242470339177	98.3332281831858	1.64262946292933e-13	2.62661063256961e-12
SLAIN2	-1.32990378283375	6.79618265395177	98.161556107726	1.69213404426958e-13	2.70285100253503e-12
ITGA7	3.47702220828758	4.48878346625939	98.1428792637274	1.69788529844408e-13	2.7091150446187e-12
JAKMIP3	9.91095877394779	4.31291968899729	151.366974912818	1.71377523906206e-13	2.73152529222733e-12
ENSSHAG00000014021	-7.22689011289601	2.53589277024566	98.0533166666769	1.72414148734583e-13	2.74509279603545e-12
BFAR	2.6293650024264	3.47746329720334	98.0262016349633	1.73225778875978e-13	2.75505274738626e-12
ZHX2	1.83914629948215	3.23317174234777	97.9671431500497	1.75007339978638e-13	2.78040094749323e-12
BCAT1	8.03461280532874	3.5364090246599	97.9997452875228	1.76715068315695e-13	2.80452306168327e-12
ENSSHAG00000013228	2.94866782749676	4.7448759050924	97.7353805501909	1.82184762017433e-13	2.8876205519662e-12
ENSSHAG00000013214	-3.36955739242595	5.20818709860042	97.7304373586273	1.82341137035753e-13	2.8876205519662e-12
LMNB1	7.02280068603257	4.9888789496166	97.7927065203422	1.83167331896598e-13	2.89760543097535e-12
ARL3	1.71329256918678	5.52026088325224	97.5501468306775	1.88140899877213e-13	2.97310811577577e-12
ANKRD35	-4.81872105146979	5.37654350403607	97.5437777285024	1.91250563982781e-13	3.0190267600139e-12
ADAM12	6.95465452819619	3.20562905169744	97.4499603462479	1.94392428900286e-13	3.06535537244573e-12
LGR4	-2.06324765160142	5.5996849477112	97.3370566973594	1.95243815240534e-13	3.07550550241127e-12
ENSSHAG00000003933	-17.0070628364852	7.89475180995605	104.414107073484	1.97113008150573e-13	3.09984255393644e-12
GJB2	-11.5318784466527	9.40914866312361	97.3672296697672	1.9720751575661e-13	3.09984255393644e-12
SERINC1	2.06087889350703	9.3517861993451	97.2180560615521	1.99331184240842e-13	3.12990121426739e-12
LRRC71	2.9823357740027	4.06143798463179	97.0558820079264	2.05045129395308e-13	3.21621104974187e-12
RAB15	-5.27601555218149	6.48914595706579	97.0718495781725	2.07608995485111e-13	3.25298031338417e-12
ENSSHAG00000005866	7.39177690788798	4.32348022740334	97.0451120814468	2.08578251336488e-13	3.26471265067587e-12
HECTD1	-1.90373329677956	7.55597059632603	96.9072470387635	2.10431584365124e-13	3.2877363170157e-12
ENSSHAG00000003787	-5.0324884677379	2.79463442094822	96.905567532188	2.10493282132159e-13	3.2877363170157e-12
ENSSHAG00000006713	8.42365471256755	1.02921762266639	96.7088259970108	2.1785240699626e-13	3.39909440505123e-12
LAMA3	-3.74298107119752	5.04710515547187	96.6621520600732	2.19671909445123e-13	3.42387575068836e-12
ECPAS	-1.35598983073513	7.2454922444511	96.5840630040393	2.22657272304287e-13	3.46675734070408e-12
NOTCH3	-6.33923992837313	5.72692057722355	96.6303935816671	2.24229378930429e-13	3.48756766157863e-12
ENSSHAG00000001906	2.69519373906932	3.28836962357825	96.5217054325324	2.25099935352809e-13	3.49743414771148e-12
GTF2A1L	8.23198279382357	2.70711595701908	96.5214829473426	2.28538608413844e-13	3.54713959620943e-12
HAL	-10.1460095354912	7.21123028531584	96.5147081613916	2.28809491383537e-13	3.54762527635186e-12
ENSSHAG00000007354	7.27058990041443	3.29085370289335	100.346230471283	2.32028659679884e-13	3.59377443920506e-12
TAF1A	1.77107750001578	3.45492862701246	96.3422474468004	2.32286261913623e-13	3.59400489044411e-12
GATA3	-5.47655107746478	6.11244317981666	96.3945744643012	2.33668737271675e-13	3.61162107806022e-12
KIF13B	-2.40232057749866	6.1546666847403	96.291204331983	2.34373517096589e-13	3.61873687971761e-12
ENSSHAG00000016271	10.2896379147026	-0.237241322597514	114.777838243024	2.39076122784339e-13	3.68750015632053e-12
MYEF2	5.15705891415056	2.86701893409168	96.1657633859442	2.39586279091075e-13	3.69152344901306e-12
PDP2	2.14221557781548	3.29283457794188	96.1197634691156	2.41527896600278e-13	3.71757127334752e-12
CC2D1A	-1.75966920571873	6.06616942820722	96.0529314959971	2.44378002954517e-13	3.75753384189776e-12
FAAP100	3.24660557053886	4.18181096493373	96.0324454951203	2.45258627611935e-13	3.76716234341279e-12
ZDHHC13	-4.78959475683343	5.29534115811191	96.0349370718376	2.4886708688645e-13	3.81862689691986e-12
ARHGEF17	3.40749963438475	5.06868236223497	95.8478004064389	2.54752191952762e-13	3.90488168348297e-12
ENSSHAG00000001011	5.35158445756536	3.11447063021438	95.7749332634893	2.56654000002734e-13	3.9299646101763e-12
SAT2	2.66127760113227	2.80769450322453	95.5638864680847	2.66326947551507e-13	4.07386685164789e-12
ARHGEF10	3.64913364388061	5.99831818511012	95.6429300475518	2.66609062291306e-13	4.07397356588996e-12
NLRX1	-3.26439954526975	5.84774220182977	95.4702736505772	2.70756947344813e-13	4.1330908446749e-12
LRSAM1	-1.22831733639478	5.46641160003932	95.3606604016817	2.76041622994386e-13	4.2094215362285e-12
PANK1	-3.57710464515548	5.64803646823113	95.1268015849998	2.8808660714376e-13	4.3885785925696e-12
AMT	2.54803585688578	5.2551660676633	95.0852933277983	2.89795931384676e-13	4.41008053033185e-12
POMGNT2	2.19312869582061	4.79851973367488	95.0150019589155	2.9341975072708e-13	4.46064296613539e-12
IDE	-2.95723315643065	9.01284125963249	95.0076027602572	2.93803940853203e-13	4.46190251509064e-12
BCL2L13	-1.97150848501585	5.46983197072072	94.8918556559125	2.99882430946743e-13	4.5495483145783e-12
ENSSHAG00000006411	8.38954832474593	1.41217137562848	94.8706111315071	3.01012214115643e-13	4.56002598537456e-12
RAB11A	-2.11793006062146	7.10894473278071	94.867294474793	3.01188992618108e-13	4.56002598537456e-12
NRG1	4.94918467898782	5.15595140101376	94.8761437847443	3.05218247765959e-13	4.61364009541656e-12
SPACA9	6.922863487971	1.21188973672085	94.7849953602443	3.05610283114591e-13	4.61364009541656e-12
DOCK9	-2.78500052404663	6.38930587595283	94.7839855135537	3.05664951280046e-13	4.61364009541656e-12
SFXN1	1.69200664848588	6.02772568915522	94.6602037495878	3.12443467262608e-13	4.71115114028252e-12
SPTLC3	-6.97156690588438	5.84683572625612	94.6556623214084	3.17363707909188e-13	4.78047245474196e-12
FRMPD1	-4.30350258702876	3.71587627168652	94.5469477906196	3.18782458292378e-13	4.79696327229191e-12
PRELID3A	4.74413313151815	1.28862085112823	94.5374480576645	3.19320203150142e-13	4.80017690156767e-12
UBE3A	-1.70342224009096	6.57488919346771	94.4882326746998	3.22121236890578e-13	4.83737236778782e-12
CTNNAL1	2.5881377692718	6.09248879301437	94.4188519246876	3.26113400861403e-13	4.89236183034934e-12
DIP2C	3.03949377775772	4.18685700502634	94.3044319916401	3.3280981658848e-13	4.98776817229314e-12
VCPKMT	-2.23176036902213	5.25005595751687	94.2496254368271	3.36067830244037e-13	5.03150289426032e-12
PAFAH2	-2.79492044777259	5.7464397278308	94.179218333903	3.4030193781263e-13	5.08974827595112e-12
KLF3	-1.75583756337431	6.82622562580988	94.1366889785023	3.42886370705939e-13	5.12322753889287e-12
SGPP2	-5.35583222835545	6.16981639826045	94.165254586749	3.46214069648064e-13	5.16773359806339e-12
TMEM72	-14.0013818649948	2.96072616209339	125.885033899959	3.64655061441928e-13	5.43751006522722e-12
GAN	-2.92702534598773	5.21805517788361	93.7337349938942	3.68409484311383e-13	5.4798841565648e-12
ENSSHAG00000014343	6.00370547880378	4.33519642488766	93.8150579444068	3.68474785220915e-13	5.4798841565648e-12
OPTN	1.51469525313705	5.95825540301673	93.7307302481083	3.68607052065816e-13	5.4798841565648e-12
NEBL	-6.3275118224924	5.14692290570056	93.7430776326668	3.7323177288081e-13	5.54307207727798e-12
CSPG5	6.88505328346953	3.46225218372214	93.7132647051879	3.75220681445151e-13	5.5670266835254e-12
ENSSHAG00000000772	-10.9726586145242	1.56846255641318	93.5731818047499	3.79121951420096e-13	5.61927801269005e-12
ENSSHAG00000001339	-4.12679648147091	3.08677307870081	93.5424428724325	3.81209577325451e-13	5.64457021145796e-12
HUWE1	-2.08821287828174	6.62172217078281	93.4471512180997	3.87757538619128e-13	5.73579008424917e-12
ENSSHAG00000008314	-2.42169841095911	4.87659194176535	93.3686431492646	3.93240000847952e-13	5.81108252750063e-12
PDIK1L	-1.66230680734313	3.38379413232379	93.3578800880297	3.93997874094451e-13	5.8164770904452e-12
ABCA4	5.67502402952821	4.10720291337369	93.3689439904967	3.99006143035882e-13	5.88287726935876e-12
ENSSHAG00000003526	-6.40190173495445	4.06424462765411	93.364960485806	3.99290312399916e-13	5.88287726935876e-12
ENSSHAG00000015056	-2.19755846264937	5.46921753302306	93.2388518956946	4.02481092244665e-13	5.92399357143813e-12
FANCC	3.19423820288758	3.84664630631977	93.2306509622392	4.03072524070522e-13	5.92680721341829e-12
NT5E	-8.02133853398072	5.62521845337299	93.2364563708139	4.08571097862906e-13	6.00169865680163e-12
NDUFAF1	-1.55732947886533	4.18435904984556	92.9557994182745	4.23425676608277e-13	6.21374033056368e-12
ENSSHAG00000007146	2.63854164400013	5.34436818932167	92.9334803573562	4.2512464963529e-13	6.23249572985122e-12
AFTPH	-1.40948076054254	6.38509541806843	92.9245909232522	4.2580330312941e-13	6.23525126906851e-12
NIPAL4	-7.90465381510815	5.71171767596241	93.0011004111729	4.26154810852795e-13	6.23525126906851e-12
ENSSHAG00000002593	4.37161426662124	3.2057531922163	92.8890989312374	4.2852413956661e-13	6.26372846452399e-12
ENSSHAG00000010211	1.90993796298377	4.00804034125261	92.808034905155	4.348065341408e-13	6.34612444738061e-12
CUX1	1.82094895097779	7.87496037160554	92.8053233634076	4.3501832336674e-13	6.34612444738061e-12
FAM83D	-2.98519623031531	4.56874867918568	92.7884686084978	4.36337197090751e-13	6.3590992887035e-12
ENSSHAG00000004877	7.43627232442653	2.26407601865851	96.4062678403892	4.38952479283174e-13	6.3909236585506e-12
AFAP1L2	1.91572734015017	6.19121557350245	92.7207496048593	4.41678196977586e-13	6.42429181006593e-12
CD200	3.48210178606171	4.88607319928823	92.7585367823579	4.42223437142614e-13	6.42591014108998e-12
XRCC3	2.05962879391995	2.68004892854883	92.6350208937468	4.48537233818763e-13	6.51126551093571e-12
SCNN1A	-7.07655793156267	4.30555780119048	92.5121026197197	4.65249474908142e-13	6.7472565866453e-12
ENSSHAG00000014557	-2.6340740730393	5.28162202599399	92.3866296032054	4.69042750072175e-13	6.79561252477367e-12
KRT78	-17.5230885176145	7.01726738849751	107.664969664407	4.72230312806317e-13	6.83510678565312e-12
ENSSHAG00000018957	-8.69127472433539	0.354116389054866	98.7297981815387	4.74669884396326e-13	6.86370798657852e-12
GNPDA1	1.87325716535448	5.40465039091684	92.281892633254	4.77978927623195e-13	6.90481364030893e-12
TARSL2	2.85241201020295	2.37461765021043	92.1579971719004	4.88778610976461e-13	7.05394239057354e-12
FAIM2	7.88945797596382	4.46295500023667	92.1624491108275	4.95476498391979e-13	7.14364217301854e-12
PPIC	1.73566050977958	6.81277913703861	92.0184667609334	5.01245352249476e-13	7.21978592486185e-12
ENSSHAG00000003882	2.16795790192006	4.93541752858815	91.9978907391994	5.03111545963175e-13	7.23962357733404e-12
TMPRSS11D	-14.6740506726893	6.89444502660181	92.0666212723345	5.0411201793302e-13	7.24697732964488e-12
ASB13	-2.29938007161381	5.04272298960153	91.9779030097066	5.04931297903774e-13	7.25074660024074e-12
ENSSHAG00000009445	-2.72026648172833	3.99911100650847	91.9732754399636	5.05353582187374e-13	7.25074660024074e-12
ENSSHAG00000009030	-3.27105959545029	4.85203527085044	91.9551123381776	5.07014588678306e-13	7.26226912996059e-12
ENSSHAG00000013264	-1.60816466839169	3.28708498917917	91.9537697900267	5.07137589003799e-13	7.26226912996059e-12
C6orf62	-1.70805279579348	5.65166904513722	91.8203570781474	5.19516464979766e-13	7.43234811300038e-12
QARS	-1.58963102620045	7.2085078989713	91.7876047277922	5.22603174980227e-13	7.46929074510833e-12
LARGE1	2.21584039024394	4.3990695198963	91.7811016251044	5.23218317443895e-13	7.47087138514151e-12
ABLIM1	-5.78988409545323	6.97685254802022	91.6701853424476	5.41533145735733e-13	7.71872582236924e-12
ENSSHAG00000005960	7.94912373693041	4.59102034013547	91.6693064386558	5.41619242887934e-13	7.71872582236924e-12
CCDC124	-1.72399032342764	6.59063316579654	91.532704127597	5.47287086810254e-13	7.79199989846099e-12
PDRG1	1.76673976763925	4.71775933771507	91.4545726702256	5.5509339030638e-13	7.89555026922822e-12
OSBPL10	2.11291136730145	3.91663126421933	91.44599794546	5.55957130591876e-13	7.90024686437035e-12
TEAD3	-2.60450743447995	3.77562659528111	91.2550887571947	5.75553696076764e-13	8.17087591352699e-12
HDAC5	2.2104853585806	7.91838881644397	91.2137531064091	5.79890491654026e-13	8.22455795969460e-12
ENSSHAG00000012832	8.60613233073079	5.43444642178375	91.2412632628516	5.85288890070994e-13	8.2931795170155e-12
FAM92A	2.17737851493306	5.97477831065574	91.1123608055364	5.90672653702431e-13	8.36146269920832e-12
TMEM74	7.84983644291603	2.89876474485772	94.738462064151	5.91335906074008e-13	8.36285650548026e-12
IFT27	2.37032829524115	4.02661620434958	91.0590890822729	5.96420911997416e-13	8.42672179765814e-12
MARK2	-2.93178389525551	4.60537286569549	91.0208023241327	6.00588110419244e-13	8.47502015719503e-12
KDELR3	3.59390256939919	2.52270981008157	91.0171787336788	6.00984072739568e-13	8.47502015719503e-12
C3orf70	3.87640703718213	4.8684454752181	91.0594415296504	6.04931487311353e-13	8.52256948869572e-12
UNC45A	-1.37141137156111	6.00800889390374	90.9360097473447	6.09925158367734e-13	8.58475458170251e-12
ENSSHAG00000019070	-6.66795134740059	-0.531135598244179	97.171828744096	6.10761356293512e-13	8.58498724360055e-12
BNC1	-6.83672527124063	3.52131682535462	90.9831220073772	6.11101273367662e-13	8.58498724360055e-12
SMAD6	4.04656339178161	2.48592484787391	90.9146772821559	6.12297878025847e-13	8.59364424637793e-12
TEAD4	3.42415791559046	5.68017886807633	90.9101789820293	6.18876918799939e-13	8.67775619002907e-12
PLXNB3	-6.07938994277561	5.36668758053909	90.9213917169263	6.20302172494646e-13	8.6895120795915e-12
LIF	6.19246799005667	3.88416182133071	90.9144669737667	6.21083794410475e-13	8.69223794313412e-12
GPX4	3.0172946337852	7.81256134510166	90.8102978085928	6.24046641316297e-13	8.72545667419301e-12
TTC8	2.39052630750578	2.96567871825146	90.798139596558	6.25430301207326e-13	8.73655327356309e-12
ATP12A	-14.2223435827878	5.8578902505629	105.635383098309	6.27918448866414e-13	8.76304285802544e-12
ULK1	-2.0018483212238	6.01132897840992	90.7651461629211	6.29201193273986e-13	8.7726761476534e-12
CPPED1	1.43423675300309	5.00526407079581	90.7437383745058	6.31660569418172e-13	8.79868113958125e-12
ENSSHAG00000006319	1.67697076141084	4.90285027093337	90.6563964644213	6.41798604462274e-13	8.9314961807076e-12
USP20	2.26021296602783	5.32226646956484	90.454587613959	6.6587522744364e-13	9.2578539838103e-12
PCYT1B	9.23607789518752	3.16804029559148	90.5219990499361	6.67099290771483e-13	9.26617185595998e-12
ENSSHAG00000010221	2.1701884553782	4.45203333630742	90.248088508649	6.91484811974914e-13	9.59589091931824e-12
CLIP4	-2.21846153173154	6.01146182741789	90.2022095582246	6.97312334810683e-13	9.66770013252976e-12
ENSSHAG00000011919	-9.60879641830341	0.895092089043384	104.683858723543	7.04163343806777e-13	9.7535515731964e-12
ENSSHAG00000013912	5.66542330662304	1.64796236652267	90.1334998303408	7.06135446714518e-13	9.77172669112325e-12
ZW10	-1.21897875015925	5.65746871040664	90.1017790680014	7.10247823946998e-13	9.81945801044183e-12
TRABD	-2.0026675690695	4.53495034238426	90.0190744872633	7.21087368714483e-13	9.96001928036879e-12
ENSSHAG00000018580	6.34986232558142	4.35334813587598	90.084027150034	7.22658275471868e-13	9.97241480420499e-12
TGFB2	3.52090875806559	4.14799907117078	89.9702206561544	7.28398403181294e-13	1.00422673704892e-11
ADGRL2	-3.95502928901029	5.66972862306997	89.9654170163027	7.34822048300966e-13	1.01214047155278e-11
THBS1	5.81484851798798	8.35689594006448	89.929674350423	7.43366941708e-13	1.02230988785996e-11
HPGD	-8.57776784643965	6.10668902507901	89.9280657849309	7.43585972327394e-13	1.02230988785996e-11
RUFY3	-1.59983593932861	6.82850464224247	89.795396997917	7.51273179666467e-13	1.03192040550291e-11
ENSSHAG00000002491	4.72647802378282	2.7332991465334	89.7830653313365	7.52975092899708e-13	1.03329955519611e-11
ENSSHAG00000002671	-9.35799266284829	4.1433460468007	89.8014833709974	7.610341553184e-13	1.04339192016663e-11
ARFGEF1	-1.87107116935852	5.57993023611633	89.7168768666036	7.62178589366226e-13	1.04399429905141e-11
UBAC1	-2.06078413615269	5.4257541501651	89.6857836989451	7.66542375907207e-13	1.04900119778725e-11
ENSSHAG00000014536	7.6613242662729	4.13986135739489	89.7317401884876	7.70828885978704e-13	1.05389319618529e-11
EXTL2	2.05839455501502	3.09720063242767	89.6354885586063	7.73656125600218e-13	1.05586781274578e-11
ENSSHAG00000010466	-2.6653207609379	4.32481622069839	89.6351846686057	7.7369931574875e-13	1.05586781274578e-11
ZNF396	2.22727277381365	4.19390660168101	89.5734718451643	7.82522342384429e-13	1.06692526000794e-11
TRIM46	6.91019511496129	1.2301728093103	89.4412971999864	8.01772850322588e-13	1.09216656805212e-11
GLI2	3.72534884193009	2.7382859604146	89.3744268148121	8.11699009799084e-13	1.10467162114844e-11
CCDC6	-2.20570633913649	6.24654876367038	89.19062765523	8.39645340124866e-13	1.14165551434609e-11
TEAD1	2.21368957605062	4.30238000097315	89.1276469911984	8.49449927162652e-13	1.15392707077958e-11
MYO6	-2.16761624388895	6.04429625096669	89.1013433470381	8.53579931530443e-13	1.15847461468114e-11
CMIP	-1.32984556046322	6.24672965644517	89.0890857394237	8.55511653807385e-13	1.16003306391263e-11
ENSSHAG00000001710	5.40652168291482	3.01077167774855	89.1167564145686	8.56798010502566e-13	1.16071437708248e-11
TBKBP1	4.39330744973701	5.48380913854538	89.1459615235582	8.58451283724276e-13	1.16189105649958e-11
ZNF503	2.55210730709568	3.38441095633495	88.9574946172134	8.76538095114207e-13	1.18528763236128e-11
CDK5RAP2	1.93545711084539	6.38104314397765	88.8326294282701	8.96986682063842e-13	1.21183228114227e-11
ENSSHAG00000007794	-1.86242624469402	6.82233962396188	88.8171692402935	8.99552797592130e-13	1.21419127383288e-11
KLHL26	3.6211895029155	4.77076666166826	88.7962775970347	9.15635409796675e-13	1.23477354397626e-11
ENSSHAG00000016145	-1.67216395672702	5.37309610641178	88.7097795501622	9.17589447801931e-13	1.23628270733423e-11
SLC39A14	2.01740547600998	3.7376008506691	88.6597533914837	9.26119531691333e-13	1.24656034540812e-11
ENSSHAG00000017660	2.58231746701629	2.83988609117453	88.6551918218396	9.26901425200475e-13	1.24656034540812e-11
ENDOD1	-2.49072569849141	6.81895855766469	88.6443577397155	9.28761233975559e-13	1.24687195633346e-11
EXTL1	-4.67455738623682	3.94856855416112	88.6672923502347	9.28817294411969e-13	1.24687195633346e-11
MYH10	2.11584953430259	5.0774871918777	88.5871778682082	9.38641342274308e-13	1.25891869158113e-11
SP4	2.21879165477383	2.27728280573851	88.5512947459583	9.44897312915478e-13	1.26616239930674e-11
ENSSHAG00000003891	-3.95004875522218	5.39879733153068	88.4505813828285	9.71270990469773e-13	1.30032636129168e-11
E2F5	1.4896471611455	5.74272655834834	88.3718432717455	9.76840099348057e-13	1.30604979667547e-11
SMAGP	-5.63319567629729	5.16065117150312	88.4437118112251	9.77310174050394e-13	1.30604979667547e-11
PPM1E	5.64695803455691	3.47528362687387	88.4163997896692	9.82264650549000e-13	1.31148716687818e-11
ENSSHAG00000002534	3.76401213574594	3.77738405257102	88.3043015294653	9.89151583061025e-13	1.31934838829776e-11
TMEM229B	-5.17448515574379	8.82393120793344	88.3602174528013	9.89934530559069e-13	1.31934838829776e-11
PLLP	4.20933863666411	6.6530663823886	88.1816898428625	1.02593303663955e-12	1.36599532187687e-11
AFDN	-3.4226825472287	7.25419712514115	88.1031605610699	1.02677976176738e-12	1.36599532187687e-11
TMEM62	-1.91205598316887	3.92288395756443	87.9059455052615	1.06511963975873e-12	1.41572948886063e-11
CDR2L	2.70049807087789	4.69385831398909	87.8013380258317	1.08605702089598e-12	1.44226424290644e-11
SFRP5	8.15594409033844	4.79023724369306	87.8538334280559	1.090336571048e-12	1.44662717140096e-11
ENSSHAG00000013280	-2.22870118613409	5.56357252561553	87.7754889065228	1.0912963803977e-12	1.44662717140096e-11
PTGR1	-8.61593042022569	6.08372218809304	87.8428329049281	1.09256898586322e-12	1.44701869174211e-11
ENSSHAG00000008613	2.22266527115217	4.8089933896384	87.6474049744837	1.11764802672938e-12	1.47891102160697e-11
E2F3	-1.77656563494299	3.7877387303806	87.6253376914456	1.12225446129846e-12	1.48368051861128e-11
LAMB1	2.92304324139687	7.20300561203877	87.5801015733247	1.13175906106881e-12	1.49491136639124e-11
ENSSHAG00000005300	-5.92917481021832	5.66109298188843	87.5037397596853	1.16376599410873e-12	1.53581845586168e-11
CCDC39	5.29584539068945	3.30669713326992	87.4792443608052	1.16909239508786e-12	1.54147382850097e-11
DNAJA4	-2.96686468897785	4.06452811739987	87.2908049064867	1.1945552596899e-12	1.57364588347228e-11
ENSSHAG00000011013	-2.00108034643616	4.61486719952209	87.2737538689046	1.19836762134678e-12	1.57690963959859e-11
GBA2	-2.07807012535813	6.30009487864521	87.2702047990158	1.19916272991694e-12	1.57690963959859e-11
BBOX1	-12.771207439169	4.61009162309872	115.309783531491	1.21386339518973e-12	1.59482478194980e-11
ENSSHAG00000018884	11.5362769562436	2.41584065791896	327.719044237424	1.2199480665995e-12	1.60074182473156e-11
ENSSHAG00000003661	-2.23874216585811	5.84756591514022	87.1757380431277	1.22052915521168e-12	1.60074182473156e-11
RNF144B	-4.72416295912225	3.84288740904926	87.1785053532662	1.22207183128075e-12	1.60134669077647e-11
PRKCZ	2.74492418630295	4.5439895515289	87.1415085672544	1.22836848186524e-12	1.60817436878679e-11
ENSSHAG00000000283	7.42437715505807	0.919114032130365	90.3302659433893	1.24795968356476e-12	1.63237977336956e-11
MTM1	1.94743848772265	4.85136318579499	86.8726876269055	1.29178339931794e-12	1.68821154401595e-11
ENSSHAG00000004683	3.46456471489821	1.98225093536682	86.7484266887721	1.32223748607625e-12	1.72648769456182e-11
LIPM	-10.1030510524016	6.25910329404281	86.7943546388713	1.32874895995831e-12	1.73346130837909e-11
HMCES	2.00841130057406	5.53047809242375	86.7033153423035	1.33347724962711e-12	1.7380983833828e-11
ARSG	2.85862120558764	3.63960296453895	86.6760145457058	1.34032759637661e-12	1.74549082845633e-11
AKTIP	-1.39828552027198	6.33471566751371	86.5779090699467	1.36524770507554e-12	1.77638161415233e-11
EIF5A2	2.13924575062261	2.99763707530263	86.5215164247145	1.3797896856438e-12	1.79372659133694e-11
B4GALT4	2.92170103207269	2.71687973352101	86.4312497382929	1.40340275012532e-12	1.82146640339467e-11
NOL4L	3.48289761228093	4.12948489161355	86.4312946281549	1.40358828005221e-12	1.82146640339467e-11
MARK4	-2.00327698280746	5.0641482988504	86.4206051510293	1.40621484379042e-12	1.8232769870407e-11
B3GALNT2	1.73027280863819	5.7243756525688	86.3683355659395	1.42010868295379e-12	1.83968060091835e-11
NPR3	8.0384490375912	5.64269665659477	86.4301999244004	1.42271080096046e-12	1.84071094221352e-11
HPSE	2.78511002586291	6.25253368777296	86.3654375610704	1.42339030785066e-12	1.84071094221352e-11
ENSSHAG00000005636	7.05523242374577	3.47720206429026	86.3767880219104	1.43706261979302e-12	1.85677017550395e-11
PDGFRB	3.74228204218869	7.50127688964608	86.3702374676631	1.43883308873588e-12	1.8574369263219e-11
ENSSHAG00000009002	1.30808309225683	4.09928119004273	86.1773464450082	1.47210074284521e-12	1.89872784837187e-11
LZTS2	1.94847079706613	5.48286779587855	86.1173237890459	1.48884592612305e-12	1.91865462385587e-11
RABL6	-0.858547422434554	6.91102617477718	86.1085273791533	1.49131653893136e-12	1.92009229332274e-11
ENSSHAG00000003307	-2.80166999898535	4.27341477642017	86.1041235407177	1.49255502776692e-12	1.92009229332274e-11
ENSSHAG00000013111	6.41333341607488	4.72313552652147	86.0599204819325	1.52535670715064e-12	1.96058652454684e-11
TFAP2C	-4.9932891266421	6.35752442341831	86.0337449688056	1.53289817081484e-12	1.96857096402909e-11
PHYHIP	-8.30143652880633	5.6090608986079	85.9598748001426	1.55439072728446e-12	1.99444224427218e-11
ENSSHAG00000013113	1.43432233215217	4.43552251389406	85.8364899058507	1.56986429241636e-12	2.01255243097914e-11
GPR85	3.90537933080454	1.79957197999804	85.8152023102045	1.57618951597642e-12	2.01891333590509e-11
ENSSHAG00000013150	-2.00027225825508	5.52726299660173	85.8026248763809	1.57993911491977e-12	2.02196702459956e-11
AKAP6	3.93915329734973	3.76374888989635	85.6939484626807	1.61446797724096e-12	2.0643719636448e-11
CTDP1	-1.6270175730786	4.35303553677364	85.61856361992	1.63588475334279e-12	2.08995216072017e-11
TNFAIP6	4.02577353628134	4.37039215312374	85.5655789919878	1.6745293197163e-12	2.13673357042468e-11
FRRS1	-5.45265756740686	4.77622868585634	85.5628664295468	1.67538844820899e-12	2.13673357042468e-11
SGCE	3.48804795325438	3.90429825672896	85.4449832182415	1.69053234131506e-12	2.15419211513357e-11
C1orf68	-14.2932589733071	7.85152509405551	85.5026799607257	1.69456915000849e-12	2.15747939846738e-11
ENSSHAG00000003864	-5.73955127185226	5.73933535578504	85.4580153135002	1.70895067575534e-12	2.17392033126369e-11
PRPSAP1	1.14943212350871	4.77181685084579	85.3723156398155	1.71397020611463e-12	2.17843406368578e-11
ENSSHAG00000010532	6.293149119021	2.56197464240091	85.3396723070728	1.7373227160033e-12	2.20622105110299e-11
TTLL7	11.5613635134569	2.52103540348701	313.799617670049	1.74048169841415e-12	2.20651340280067e-11
CALB2	-6.35496143905113	2.12550198700546	85.291196695284	1.74053329808278e-12	2.20651340280067e-11
CCDC88A	2.32690734998006	4.90709998234457	85.1271224237867	1.79557696022559e-12	2.27434628315315e-11
ENSSHAG00000007308	4.52859765127555	3.64927918688437	85.0474231863817	1.84725332971233e-12	2.33780171393594e-11
SCN2A	8.42232549722625	2.79857162776264	84.9551983910355	1.87988802298167e-12	2.37707104665155e-11
CCDC3	5.98510506193677	7.41236345077971	84.8795767259131	1.9070944525722e-12	2.40941532075397e-11
ENSSHAG00000014293	2.08928403432241	4.52512311069485	84.7827847322673	1.91705902432624e-12	2.41993972491037e-11
ATP2C2	-4.19563945043693	4.37191132640035	84.7993584220736	1.92302895345011e-12	2.42540798243065e-11
THNSL1	1.98347696314329	4.94604245993743	84.7316651789867	1.93580939629317e-12	2.4394493388011e-11
COL8A2	4.92202916281052	4.40451194488	84.5915767557913	2.01451276311205e-12	2.53647027920069e-11
PPFIA3	-7.37871073485387	3.25660198513445	84.5683635058049	2.02344032889129e-12	2.54554638486774e-11
AKAP1	2.18383041534189	6.74282842862513	84.478892707937	2.03136660912488e-12	2.55334850435587e-11
MYO19	-1.31972335305631	4.53635497766175	84.2985555556857	2.10252775649768e-12	2.64055373116718e-11
ENSSHAG00000002187	-7.37199034521206	3.14165606589555	84.2981020356976	2.13045877464363e-12	2.67336466747019e-11
STRC	4.67693794839177	4.79932002738785	84.2848449650824	2.13585732513175e-12	2.67786955234765e-11
ENSSHAG00000017153	-6.26858284644465	4.05640818432571	84.1835238313144	2.17758985904145e-12	2.72788266013763e-11
NNT	2.04207804871858	6.11251483283378	84.0227780115489	2.21640038987985e-12	2.77415389458588e-11
TECTA	6.34328514298756	3.05333141671923	84.0807081330163	2.22080508193992e-12	2.7773193284024e-11
TOGARAM2	-10.9887795608897	1.4645799236698	109.781233473331	2.29889558342425e-12	2.8725524813302e-11
ENSSHAG00000000938	-15.8582630270668	8.26695171377219	96.6615109227474	2.32633508096333e-12	2.90438815715211e-11
ENSSHAG00000016607	3.40699904586088	0.14791016095318	83.7585642371842	2.33151826476905e-12	2.90840698790525e-11
BZW2	2.79432136366469	4.13065047406291	83.7127177262754	2.35211798496983e-12	2.92979984294314e-11
ACMSD	9.10865010702374	2.54055533807181	86.8510821218537	2.35262511870021e-12	2.92979984294314e-11
ENSSHAG00000009862	-2.54803065605313	5.91895095415467	83.6988849163347	2.35837041006433e-12	2.93448661023719e-11
ENSSHAG00000001795	5.71489187074877	2.59838747800108	83.6893065706864	2.37734652050956e-12	2.95561460362595e-11
OGDHL	2.35033802040128	4.68981717946776	83.4876023473454	2.4560466983163e-12	3.05089626358804e-11
ACTR1A	-1.30305194914571	5.877762533063	83.4736064519523	2.46266371766683e-12	3.05655169048557e-11
ENSSHAG00000000100	-1.35471948838521	3.56610795958259	83.4020737563143	2.49677367999784e-12	3.09629211723016e-11
DOK1	2.48267207759511	2.9822079646326	83.3709687092563	2.51175877915496e-12	3.11226880694121e-11
ENSSHAG00000005418	2.09289956927692	5.9026406309098	83.3648429558723	2.51472090893894e-12	3.1133338209581e-11
ARHGEF39	-1.23942794611869	5.36617653445056	83.3000941789478	2.54625331983517e-12	3.14973875578942e-11
FOXP2	-3.1885208298276	4.26771523764523	83.235577770132	2.57808148325458e-12	3.18644845764195e-11
FAM92B	-9.89571195760906	0.715099684333669	97.6002286489221	2.58954751175485e-12	3.19795079287356e-11
PRKD3	2.12095759943725	5.01453804404038	83.1074250444371	2.64253608305575e-12	3.26066931515054e-11
TPRG1	-4.68260876333216	6.51984420016777	83.1608534803584	2.64947214158022e-12	3.26650574524382e-11
DENND3	3.23500197103821	4.06451859010212	83.0716215555586	2.66084118282636e-12	3.27779329401912e-11
OLFML3	4.52687591570163	5.1424551930397	83.1103922250287	2.67534378756949e-12	3.29291899106745e-11
PRDX4	2.04373940522404	4.71329083664575	82.9856095239004	2.70535680168624e-12	3.32709453177476e-11
S1PR5	-4.2355232558361	3.62284682961978	82.8583407955986	2.77264985092427e-12	3.40702293299880e-11
IDH2	1.84859481848933	7.43570900435525	82.8101104471936	2.7986040275344e-12	3.43606383380613e-11
TMEM30B	-3.93431862168363	1.38194908172343	82.7821273956566	2.81377816397378e-12	3.45183208566361e-11
ENSSHAG00000011094	3.21918234286002	5.51107822257585	82.7042702651022	2.87391768265888e-12	3.52269032509354e-11
LLGL2	-3.18982872006642	5.54447524780548	82.6372726933801	2.89409353392389e-12	3.54448659692399e-11
STARD10	-5.6234903159986	5.17956427233699	82.6867659512966	2.90317126387101e-12	3.55266585984612e-11
MMP16	6.9281335410233	1.92046165527904	82.5336876702853	2.95270120853749e-12	3.61029288148758e-11
PHC1	1.94154674248265	4.03352363290267	82.4939437345035	2.97511636728558e-12	3.63469868402621e-11
GNA15	-2.86126148280764	4.17594671274149	82.4252916024451	3.01495033075341e-12	3.68032725040938e-11
FGF13	4.93599773512969	3.08824974554728	82.3717437674145	3.04681171925288e-12	3.71615660024526e-11
HNRNPH3	1.27087971998255	5.20700138564265	82.3596771303784	3.05353997516777e-12	3.71895060275524e-11
MARVELD3	-1.71846887414539	4.89622257374965	82.3586878569747	3.05412570605145e-12	3.71895060275524e-11
GNB4	1.16460772169505	6.86150225717192	82.2985491176715	3.08995299017076e-12	3.75948512123735e-11
ZYX	2.76061013738306	6.71763604105561	82.1527923824047	3.19576968833377e-12	3.88503791257456e-11
PLEKHA6	-5.75488214790067	3.87001861532349	82.1721605039398	3.207321310329e-12	3.89588241526182e-11
ENSSHAG00000009254	4.76632479106855	1.4969496012522	82.0489103659767	3.2434084056277e-12	3.93648756246962e-11
TMED1	1.48117952724922	5.04780136138707	82.0264420282942	3.2576030079592e-12	3.95047729228926e-11
SLC16A13	-7.17029361120381	2.67802208200748	82.0360950955592	3.27120656269469e-12	3.96372795203112e-11
WIPI1	1.85956952205869	6.27675886873164	81.9242824316051	3.3229622465769e-12	4.02314815904041e-11
KLHL5	1.57087708113682	3.27396360265781	81.8831659023201	3.34965091179687e-12	4.05214714468761e-11
ENSSHAG00000002007	-12.1330294681049	8.81665193931747	81.91215760161	3.3734099448445e-12	4.07755763700510e-11
ENSSHAG00000000499	6.16170612979359	2.70394644774072	81.7806596491223	3.46079015452914e-12	4.17976507488686e-11
CLCN2	3.84321400449602	3.46941046824145	81.7075565030445	3.46617094990927e-12	4.18285193604781e-11
ENSSHAG00000018406	2.51584511032326	5.17504919576915	81.6046418626888	3.5364070988771e-12	4.26099649465587e-11
SHMT2	1.35367559795117	6.24153221599506	81.6025023094132	3.53788287651666e-12	4.26099649465587e-11
ENSSHAG00000013154	-1.418656078782	7.3850553738502	81.6000727608908	3.53955945730176e-12	4.26099649465587e-11
LETM1	-1.17553471512786	6.44288036074614	81.5195998035861	3.5955613886695e-12	4.32489662729726e-11
FZD6	-2.04558895274536	5.62003013569484	81.5132085699976	3.60004840382474e-12	4.32677895417475e-11
KREMEN2	-7.06990628823153	2.7498108649523	81.5263831140143	3.61242440494434e-12	4.33813204898709e-11
EPHX3	-3.06710872410579	6.85951115360843	81.4290761362913	3.66014235193874e-12	4.39187421435631e-11
ENSSHAG00000005596	-8.10092705322372	1.8281698013292	95.1612819158262	3.72081964100065e-12	4.46106691694709e-11
ENSSHAG00000006299	11.8339625234893	2.22906522119255	84.319170451867	3.72941206360894e-12	4.46775116714058e-11
IKBIP	1.64118824012437	5.71020804596376	81.3025216106243	3.7512682165439e-12	4.49030141328743e-11
ENSSHAG00000001687	-4.96385294737486	2.79115302805677	81.297676412574	3.75482249875672e-12	4.49092542318988e-11
ENSSHAG00000003164	4.96798893612257	5.69058029328841	81.344685455654	3.76770832485241e-12	4.50270033624613e-11
NME4	4.64832088968976	3.4419120145767	81.3080722314146	3.77341059030761e-12	4.50587827505522e-11
FBXO45	-1.8691906261566	5.2731554092193	81.2213303302287	3.81129196966093e-12	4.54744562407489e-11
ENSSHAG00000008560	-1.89048606382947	5.47772539782536	81.1829587065496	3.84000618216655e-12	4.57801703215299e-11
ENSSHAG00000006470	-2.59423305008271	5.14330639737719	81.1042615605397	3.89960238706005e-12	4.64532683388561e-11
TDRD10	6.03608373595582	5.50767278825489	81.1209733623134	3.93605258430225e-12	4.68497834531861e-11
RAD54L	1.46201855945709	4.26767335812585	80.9457603285159	4.02256915113425e-12	4.78411095749758e-11
PLPP1	2.17229494763471	7.31686813821481	80.9066718399941	4.05350938147844e-12	4.81703959964295e-11
ENSSHAG00000004424	1.90046566858458	3.81003307951729	80.874176803546	4.07941885432363e-12	4.8439418585381e-11
PCDH18	3.8550029358451	3.65817898229176	80.8321852101825	4.11369348813254e-12	4.88072591977392e-11
PLOD1	2.12598287466281	5.4825307881948	80.8066609755969	4.13380350946851e-12	4.9006588122258e-11
PRKG1	2.1032025064599	6.17186293375978	80.6132126690346	4.29384028491415e-12	5.08631144789791e-11
ENSSHAG00000018794	-10.7342432570327	1.43414223829129	85.670428766527	4.3003034365388e-12	5.08989552236851e-11
STON2	-2.50926615616772	4.02286420351266	80.560787243044	4.33831061766603e-12	5.1307799772988e-11
SGCZ	11.3548989377921	1.76544375877686	167.054598521675	4.34694424350742e-12	5.13688774250714e-11
ENSSHAG00000016312	-3.61326006431798	4.76437743542804	80.5430487573116	4.36058779240916e-12	5.14890139092523e-11
PDE4B	3.91643672237175	6.03562858929233	80.482382285035	4.4609821109691e-12	5.26324797745972e-11
ENSSHAG00000016188	-1.52111476067858	5.38973152716224	80.3817395014292	4.49383266747289e-12	5.2977850563114e-11
PARVA	2.05290849500916	5.660582936539	80.3145532130817	4.55367644287347e-12	5.3640642076076e-11
DHCR24	-4.34319057635419	6.13243079411391	80.3441768878422	4.58387366282155e-12	5.39534318961834e-11
LIPN	-10.5133032851951	3.74398085104772	80.3056486136904	4.61875625497553e-12	5.43208291242435e-11
ENSSHAG00000012800	-13.7403844934361	3.50700541406386	85.2684819057167	4.68715963572854e-12	5.50815656557401e-11
TRIM66	5.18481099627772	2.61618601368538	80.1332188322918	4.71936397340031e-12	5.54160367598242e-11
ENSSHAG00000003573	-1.94557442730819	9.06235656244322	80.0289092656727	4.81750014089373e-12	5.65235535548443e-11
SERINC2	-4.8436509276453	6.34305665263628	79.9889509771307	4.91615434729937e-12	5.76353898816008e-11
CLIP2	3.59741352284588	4.64408637453013	79.9259721354274	4.95885697815535e-12	5.80900279078689e-11
RETREG3	-1.44561808508407	7.23418308582557	79.7698285604203	5.07053344583341e-12	5.93512954406761e-11
MSL3	-1.22961997673962	5.34301453234912	79.6250089159731	5.21795423753634e-12	6.10286322236971e-11
ZCCHC14	1.8085981092436	5.32808578374307	79.6078031007173	5.23576280079348e-12	6.11885870492100e-11
ENSSHAG00000001180	-4.99302498014047	6.87376574811294	79.5757350537695	5.33440115835783e-12	6.22921750408552e-11
ATP8B1	-6.40912209669356	4.33189025622726	79.5419113176437	5.37023529394539e-12	6.26612088238372e-11
ENSSHAG00000010979	8.58318419151062	1.17432292792434	79.4300476327717	5.42348596213311e-12	6.3232721764807e-11
ENSSHAG00000008521	4.2625691403157	2.12727492431657	79.4066809156781	5.44867818942452e-12	6.34764578684571e-11
KBTBD3	2.98856471989101	1.94363223722426	79.4000539058973	5.45584504539292e-12	6.35099823798215e-11
PDE4A	4.80992769512499	3.14005387429207	79.4222279146884	5.46368045940384e-12	6.35512306067499e-11
CFL1	2.12217726498455	6.36920773569481	79.3616844474931	5.49753316754442e-12	6.38947987533989e-11
CHRM3	8.16865890276045	1.30387561145641	79.3386092145231	5.52276352551877e-12	6.41376937430246e-11
MARCH10	3.24557974607451	3.65716064620155	79.3132051935496	5.55067939556811e-12	6.44113713245902e-11
NT5DC3	3.03561055008175	2.50069785184116	79.2699345730058	5.59856658245671e-12	6.49161905923543e-11
P3H1	1.84239921987051	5.13958252206948	79.2530357982362	5.61738470633371e-12	6.5083423588954e-11
KCNA1	5.71344496702191	1.95975046840048	79.2170616319816	5.65766405078869e-12	6.5498851915581e-11
NID2	5.37862896882573	4.971791946736	79.2401587742874	5.70121370208787e-12	6.59514619428243e-11
LRRC20	-2.87963570440682	3.63706558583877	79.1565327418528	5.72611551719863e-12	6.61878161304919e-11
KLHL25	-2.63567867323315	5.09523167084933	79.0684299858076	5.82729200032029e-12	6.73047680567414e-11
PSORS1C2	-9.66604808182133	5.14175077577888	79.0982291440079	5.86415457870537e-12	6.76777372150354e-11
PKN1	2.43093832027642	4.05323274526252	79.0265707013745	5.87601225903309e-12	6.77617706538185e-11
ACAP2	-1.52964945739152	5.87741739650197	79.004946978243	5.90134588394712e-12	6.80009560339339e-11
HNRNPLL	2.05747057442926	4.01184235314813	78.871476546363	6.06024881442376e-12	6.97776859993566e-11
ENSSHAG00000002939	-15.5613978698545	7.07521386746462	83.7752287261692	6.11893206705647e-12	7.03986224684578e-11
TMEM254	-2.02694339425702	6.12682770781979	78.7754007856436	6.17737974369529e-12	7.10158865410684e-11
PPIL6	4.51689491466787	2.29735869685872	78.7104200868906	6.25793296830965e-12	7.18861237096672e-11
CENPM	1.66143272818421	3.51938701864336	78.693379813477	6.27923707174586e-12	7.2074932807241e-11
SEMA3F	-4.87111178438059	5.91756173813729	78.7212746969396	6.32084229814374e-12	7.24962911763085e-11
COL17A1	-3.17158286192251	7.84277508834472	78.480647771183	6.5516345651283e-12	7.50851803450889e-11
N4BP3	-4.80737652269409	4.97906294035079	78.4657369391576	6.65133345753798e-12	7.61688279240254e-11
MEGF10	8.73774304932094	1.3583727361194	78.3807085513865	6.69153488545336e-12	7.65699822634527e-11
BMERB1	8.27751037138223	2.82728502285471	78.4165613601267	6.71696734286722e-12	7.68016489929227e-11
C7orf57	4.11765567703825	1.96208616214786	78.3436411603891	6.73354507155414e-12	7.69317915698319e-11
BAHD1	-1.56435123386407	3.03508724113269	78.331088163769	6.75047276840748e-12	7.70657288217498e-11
CTSA	-3.21594079892538	8.45376197510704	78.2891511970858	6.80734611361422e-12	7.76551416828088e-11
FYN	1.81346977135112	5.24764271787006	78.2251074044297	6.89516275328088e-12	7.8596362500254e-11
ENSSHAG00000001821	2.4215807922366	4.86343839477251	78.2012169240047	6.92822211229639e-12	7.89124498590559e-11
SLIT1	5.51192700936396	2.65199759160643	78.1865516134801	6.98863442065982e-12	7.95393619267563e-11
MBIP	1.65923637690284	4.49525875043237	78.1474043974197	7.00329210742478e-12	7.96449663860512e-11
ENSSHAG00000002965	-7.23403788524191	3.28588361971549	78.2037740115957	7.00882523234084e-12	7.96467192749584e-11
RORA	-4.83182818437737	6.09263102100036	78.1992900738455	7.01511529279059e-12	7.96570645248085e-11
ENSSHAG00000002045	7.65252331224077	0.969399280834654	80.8462170191759	7.02580132375169e-12	7.96895107239102e-11
PHF24	8.37660347540357	3.28479020749039	80.9150224487257	7.02873647635758e-12	7.96895107239102e-11
MTHFD2	3.91848543157844	5.98058864284325	78.167366819443	7.06006710817042e-12	7.99834840632589e-11
ESRRG	6.55794857318195	1.1696234374373	77.8493414145548	7.43468866285307e-12	8.4163176629102e-11
RASSF8	2.92113145179608	3.61285076439253	77.7906219934919	7.52288300965718e-12	8.50965078105377e-11
FAM184A	3.32152917313274	2.9673492977761	77.7504604532493	7.58382976210778e-12	8.5720433043916e-11
PTPN5	14.0422451551804	3.92165473688925	262.693193927913	7.64492380732264e-12	8.63450700343450e-11
ENSSHAG00000008645	2.72456265264813	2.54965525740203	77.6712606013936	7.70552733960437e-12	8.69632189920136e-11
ATP6V0A4	-9.87458536191938	6.7658471701376	77.6660645170213	7.80660114391141e-12	8.80368188407435e-11
ENSSHAG00000017908	4.44217779282918	3.67986751523399	77.6588693876012	7.81789438850116e-12	8.80970793078666e-11
ENSSHAG00000002852	-1.00973053249642	4.51917946519662	77.5875274724248	7.83640011508588e-12	8.82384612198301e-11
PLK2	-2.18082650184496	6.03115460140909	77.5169613164476	7.94848659033824e-12	8.94325539081598e-11
ENSSHAG00000003600	1.90849227717533	5.03368632289855	77.4771771499454	8.01241260657228e-12	9.00833663367621e-11
KRT77	-14.9371449375801	6.3767028171169	100.022567336684	8.10535268158114e-12	9.10591480699332e-11
PTCH1	5.24989751678372	4.24170161474306	77.4743543182494	8.11338007746818e-12	9.10802265406151e-11
ENSSHAG00000001719	7.71957063755657	3.38126308296442	77.4130616983977	8.21408443696347e-12	9.21408698925137e-11
ENSSHAG00000015181	1.80199777754317	4.35082133118886	77.3234266917092	8.26452830780362e-12	9.2504519278985e-11
ENSSHAG00000007027	-1.39955191398399	8.06760867255447	77.3231979855404	8.26490941440839e-12	9.2504519278985e-11
ENSSHAG00000012196	-7.7215738423343	-1.03204758691408	99.7019597007618	8.26524474951693e-12	9.2504519278985e-11
TMC6	2.00600994418929	5.49241486983079	77.3092879351616	8.28812292656286e-12	9.26905107051482e-11
GNPDA2	2.46711633857046	3.28822641682067	77.2958834257158	8.31055689656649e-12	9.28712573339320e-11
PLA2R1	-7.46302168740873	5.34325085889415	77.3462132599802	8.32539956756083e-12	9.29669618377627e-11
CBLB	2.44029631633935	3.01837853683462	77.1221833447036	8.60703912492715e-12	9.6039508909417e-11
A2M	6.83152427500084	5.06073344873646	77.1464754621271	8.66743775880656e-12	9.66406256736812e-11
ENSSHAG00000017751	2.90223720034927	4.25836217441172	77.0132877396991	8.79849652397963e-12	9.8028094831126e-11
NFYC	1.42201858796804	5.75292991487843	76.9637173475393	8.88711090754967e-12	9.89409407579609e-11
GLT8D1	1.49524519001033	4.13510220578401	76.8459310293499	9.10141206111537e-12	1.01250644920312e-10
SPTBN1	2.4775936388434	8.75361854153042	76.8167560463924	9.15531855819504e-12	1.01773875293689e-10
ENSSHAG00000014877	-12.6217904335821	10.4009709634524	76.7463194630258	9.39734689935272e-12	1.04385983149824e-10
GAMT	6.57235659665264	3.13421008717731	76.7285427898649	9.43121830182132e-12	1.04683695198702e-10
RNASEH2B	1.53278469882388	4.89614088275663	76.6512601495656	9.46744919846779e-12	1.05007131297163e-10
ENKUR	5.63860002231361	3.04944444898385	76.6598220057239	9.56335590372584e-12	1.05991475199453e-10
RIC8B	1.18322035668716	5.94813465856297	76.564155542356	9.63615426551233e-12	1.06718426484249e-10
PINK1	1.84124129077474	5.90152321641794	76.5153303606154	9.7320830568341e-12	1.07700264441362e-10
ENSSHAG00000004003	7.79702288563316	-1.58032995656722	88.8423335397115	9.82304071496424e-12	1.08625663828585e-10
TC2N	-10.8190782236212	4.9391420369634	76.474473070434	9.9294301096512e-12	1.09720202711646e-10
PEX7	-1.12228631653843	5.57013335913357	76.4034985595778	9.95556252277112e-12	1.09926930853596e-10
IL1RL2	-5.22179580008248	5.02851365863728	76.3709396856264	1.01402258085296e-11	1.11882506368776e-10
PIP4K2C	-2.14663993070073	5.42901946333745	76.1991914397974	1.03777200952513e-11	1.14417648138783e-10
KLF4	-3.9038211571009	7.57919888541446	76.203039546227	1.04371052699122e-11	1.14986769145528e-10
ENSSHAG00000014355	-2.53063682530757	7.02886115675553	75.9609032541044	1.08936957285847e-11	1.19927845838776e-10
ESR1	-3.52085449772565	4.16231403099386	75.9491982235364	1.0919718081685e-11	1.20125011616277e-10
ARFGAP2	-1.23563605130377	4.39699565630141	75.9254500182701	1.09727132508968e-11	1.20618385379383e-10
HIBCH	-1.92801577169198	6.16292862209102	75.8623388215114	1.11148518261074e-11	1.22090215867338e-10
SOX9	-4.2459599190559	4.62824076359471	75.9144012217284	1.11267378781486e-11	1.22130176250368e-10
MAP1A	3.81107181194141	4.1798060903978	75.8796663233271	1.12057671997476e-11	1.22906514760491e-10
PDE4D	2.54760704651829	4.84406449200453	75.7899173695222	1.12803196971781e-11	1.23570568614905e-10
FOXF1	6.51814767711403	2.12389130639186	78.3643609035579	1.12830018752854e-11	1.23570568614905e-10
SH3BGRL2	-4.49205407649146	5.68292512549165	75.6485855497168	1.17465978809253e-11	1.28552753010245e-10
LMO3	10.131220763712	1.08885341356719	87.6756603186796	1.18133733919695e-11	1.29188050084854e-10
GRK3	2.57124868388551	4.47749290796528	75.5409487573581	1.18689590740475e-11	1.29700130634259e-10
LRP4	-4.6463349542523	5.00886507697117	75.5266006898656	1.20429698534615e-11	1.31504612551773e-10
GRAMD1B	3.28575196310848	3.00827337836849	75.4425988192987	1.21102056159135e-11	1.32141351919551e-10
ITGA5	3.10875238991161	5.7131125344609	75.4724309608047	1.21770616060868e-11	1.32773012666663e-10
VPS39	-1.92149806652371	5.0593462593642	75.4069474680795	1.21989100201132e-11	1.32913363258143e-10
ENSSHAG00000000652	-2.67280139383032	5.59007621345722	75.3992184768747	1.22182294969068e-11	1.33025973647573e-10
ENSSHAG00000017055	2.73482948268079	3.85210337375086	75.3440092451641	1.2357159318656e-11	1.34439719347053e-10
STK10	2.63054526683555	6.0504967105538	75.3201011844387	1.24193329081796e-11	1.35016932724974e-10
ETV5	2.37746892283674	5.23373978231273	75.2206396660414	1.26735759190427e-11	1.37614904366831e-10
ENSSHAG00000000666	6.385089832697	1.82431696341288	75.224741019551	1.26768913052176e-11	1.37614904366831e-10
ENSSHAG00000018596	-3.12253904785479	2.16888253620648	75.0854266637093	1.30300590849653e-11	1.41345117121671e-10
ENSSHAG00000007458	5.77037464217368	1.55908893017733	75.0793694175906	1.30462705861786e-11	1.41417370841542e-10
DRC7	5.97770229749245	2.54063965364172	75.0625509332536	1.31751891376193e-11	1.42710333255837e-10
TNS3	2.17637377600655	6.69281798689352	75.0234283517072	1.31969847497249e-11	1.4284192484589e-10
ENSSHAG00000002415	3.44323749960247	3.43666728929047	74.9855567105564	1.33000433309523e-11	1.43827571508202e-10
CRISPLD1	10.9205150617919	2.39529443759185	77.576343016542	1.33074743679501e-11	1.43827571508202e-10
ST18	9.74441555976144	-0.462107484836664	86.8817243384377	1.3406872562477e-11	1.44796179454848e-10
PLA2G4E	-9.72889841658603	7.24060816881445	74.8985283120346	1.36968242639862e-11	1.47819881105571e-10
AKT3	2.64068904192347	4.43532964070931	74.8380617977765	1.37094557008341e-11	1.47848441778769e-10
MCCC2	-1.65699338485642	5.7055798878457	74.7743807684616	1.38902480623031e-11	1.49689157975635e-10
AQP11	5.54258316801661	2.22057264324318	77.1627079397706	1.42372763627086e-11	1.53317346256455e-10
MFAP2	4.53341416217661	4.37382624902252	74.7016093426714	1.42626554042567e-11	1.53479025124149e-10
SLC26A9	-7.46910104804017	5.62746372779133	74.6473914472732	1.44226736557596e-11	1.55088256224279e-10
ENSSHAG00000012075	6.70280136100656	3.69111441346969	74.6264741334775	1.44849066749969e-11	1.55644421724731e-10
RGMA	-2.50606697423371	4.49275840581273	74.5478611390309	1.45536843572917e-11	1.56270053863973e-10
SEPT4	1.79349295090583	3.91341328758031	74.5220573787023	1.4631321335565e-11	1.56989836967906e-10
RCOR1	-1.26109912585625	4.14360568800336	74.5143252041391	1.46546692154147e-11	1.5712649317353e-10
ESYT3	-7.63635493399176	5.09534312794008	74.4998470425859	1.48676538317422e-11	1.59294754187125e-10
DNPH1	2.85197422804448	1.91938854900399	74.4129859836881	1.49642753940646e-11	1.60214046102614e-10
WDR62	-2.41520767158028	4.05801685457868	74.3904040121237	1.50341882342743e-11	1.60758935079451e-10
BCL7A	1.96376872096983	4.56103119489338	74.3895358164909	1.50368828989694e-11	1.60758935079451e-10
ASXL3	7.01435058042072	3.72770933208172	76.8975813630251	1.5183489440515e-11	1.6220918336631e-10
LMO7	-2.63252898763859	5.15487560840977	74.0292468247476	1.61996407709356e-11	1.72940216939613e-10
HR	-3.78436119895938	8.18630650451714	73.9613820968341	1.64308691607622e-11	1.75282334051445e-10
CNTF	7.64350009557831	2.31055129666349	73.8997836916365	1.68297153470453e-11	1.79407915870194e-10
ENSSHAG00000016903	-1.24228881623913	6.26129984145806	73.7402367546049	1.71997486738987e-11	1.83201979618622e-10
SLC9A5	10.9045416060579	1.20423531546916	85.3304821030714	1.72103703416967e-11	1.83201979618622e-10
BMP4	1.82675180835729	3.27430177013041	73.7212435197202	1.72676813026593e-11	1.83679997879653e-10
ENSSHAG00000013670	2.59737427995137	3.83747258466606	73.6058447894655	1.76864639009973e-11	1.87999620231204e-10
ENSSHAG00000015643	1.05861707758429	7.67817411224579	73.5900523828575	1.77445904622816e-11	1.88482174300577e-10
WWC1	-3.84299417347051	5.16992268639561	73.4864711646679	1.83362475746455e-11	1.94627109561129e-10
ZNF281	1.61485988229607	4.61824043450482	73.3922638404841	1.84896331290695e-11	1.96114611563132e-10
ENSSHAG00000013974	3.37789081281614	2.38360830403062	73.3479185652993	1.86610937793785e-11	1.97791564489089e-10
ENSSHAG00000001796	2.0279792768261	4.22932233775705	73.2807408762145	1.89239903442147e-11	2.00434567258074e-10
IL1RAP	2.10140153723852	3.82087110467283	73.2675230351946	1.89761693567249e-11	2.00843559446051e-10
LYN	3.66923105930821	5.00216547195906	73.2826309397637	1.91302247083508e-11	2.0232945518325e-10
ENSSHAG00000010734	7.51701719809108	2.95555911163921	73.1815599294718	1.95370781001659e-11	2.06485021719598e-10
PLEKHA5	-2.46676372024797	4.9825802471961	72.9237792696552	2.0386983371244e-11	2.15313882152646e-10
ENSSHAG00000014199	-5.32636181460289	2.25862255057109	72.91865119032	2.0408837020574e-11	2.15391054713926e-10
ENSSHAG00000005164	3.36722978072626	2.53286522184358	72.9143273520761	2.04272822628118e-11	2.15432171271691e-10
EI24	-1.29424892598707	6.68428468491046	72.8287097197749	2.0796112567269e-11	2.19165863902884e-10
ENSSHAG00000003302	8.80399691394898	3.66965263861677	72.8150148871783	2.10896283884275e-11	2.22101086449108e-10
PRTFDC1	7.89051706446645	2.30517334590219	75.1685925597667	2.13163560146047e-11	2.24329270439412e-10
CAPN3	4.6196694823308	3.36574261863345	72.7430866482882	2.14090531649983e-11	2.25144779981626e-10
ENSSHAG00000008334	3.25551478977785	1.25033628921074	72.6557315938087	2.15625553891001e-11	2.2659812466033e-10
RALBP1	-2.0100906594827	7.16062589705767	72.6511031399733	2.15834622150983e-11	2.26656968098554e-10
SLC2A10	2.29848805548525	2.80658123465022	72.6253895200704	2.16999954856309e-11	2.27719229734753e-10
TOX3	8.09089107316602	1.3581463268085	75.0036117642579	2.17528591962016e-11	2.28112313114842e-10
PIK3C2B	-2.07431418679318	4.83149959780255	72.5880157812892	2.18705393200861e-11	2.29184059244526e-10
ENSSHAG00000013573	1.71480466852528	4.02938952588695	72.5553471309105	2.2020753923472e-11	2.30594981149116e-10
ENSSHAG00000004325	-10.8081781275655	7.29977158046841	72.5947745834579	2.20836657909078e-11	2.31090345841676e-10
TRPS1	-2.0169186748804	5.8968799152782	72.5249179148491	2.21616360325422e-11	2.31742475094528e-10
CHRNB1	-3.3764967687711	2.68487456938418	72.428041042803	2.26164314784111e-11	2.36331334439543e-10
ENSSHAG00000016256	6.02458096753783	4.68558675967075	72.4340837617141	2.28395779250236e-11	2.38494802775617e-10
SLC37A2	-4.58284629072949	5.00234602355903	72.4178210552781	2.29175643235753e-11	2.39140503833108e-10
TRPV6	-9.18715100420364	0.599271642090984	82.171361482148	2.30410677327421e-11	2.40259922477966e-10
ENSSHAG00000005805	1.67235966623898	5.12663525225052	72.2980614104723	2.3241920078601e-11	2.42183751304606e-10
ENSSHAG00000004136	-1.87856460319447	4.65070049435458	72.292343802488	2.32698438008903e-11	2.42304203347246e-10
THOC3	-1.10636825713082	4.38840709406618	72.2650181445702	2.34037795398028e-11	2.43527592161532e-10
ENSSHAG00000013738	-1.70574353304645	6.20708465642525	72.1892720295042	2.37792517045484e-11	2.47260800554247e-10
PTPRJ	3.22478917594716	3.41568949099968	72.1719019775673	2.38662339168559e-11	2.47991105689042e-10
SELENOF	1.50383849347585	7.2400870710719	72.165701569192	2.38973630974059e-11	2.48140431545083e-10
ENSSHAG00000004102	-3.63138677744764	4.07551907901295	72.1570036290596	2.39411022886478e-11	2.48420393544505e-10
ENSSHAG00000008410	10.2249198900885	0.191079023500309	226.545800432927	2.44185595720357e-11	2.5307416392971e-10
SRP54	-0.916660727144007	5.86446761874862	72.0621001403204	2.44237847136865e-11	2.5307416392971e-10
YAP1	-1.45684065929746	6.01351657368574	72.0452646857992	2.45104613119987e-11	2.53794685766968e-10
FAM181A	10.8386783842478	2.65309621409433	127.024221477807	2.46438600011492e-11	2.54997648523422e-10
WDR20	-1.22026807917421	4.39070435067953	72.0146840060244	2.46687233911422e-11	2.55076667075868e-10
ENSSHAG00000016975	1.82016370605266	3.59657760018842	71.9689038284992	2.4907634369146e-11	2.57367300840157e-10
HSPB6	7.22764621424705	6.13380398609456	71.9959387245912	2.50404357955006e-11	2.58559088440709e-10
FLOT2	1.78290360533865	4.82604647928904	71.8874326589142	2.53387709410057e-11	2.61457269214962e-10
TMED10	1.14534593394923	7.14540623421439	71.8765573883647	2.53969057556741e-11	2.61874640337233e-10
HHAT	2.71752014797967	3.50739024949242	71.8540689767631	2.55175599012308e-11	2.62935636365709e-10
B4GALT6	6.79765478870678	2.18294445969618	71.8767255665822	2.55507743375931e-11	2.63094795282852e-10
GOLPH3	1.08132041823283	6.35136882939764	71.8169573998667	2.57179743350344e-11	2.64632415551671e-10
SLC35B4	1.81523655547001	3.96036528705224	71.8033075795749	2.57920986786166e-11	2.65210836898803e-10
FLII	-0.883903652266951	6.897635923176	71.7846913756	2.58935507223961e-11	2.66062345670867e-10
ENSSHAG00000000141	8.69928864180301	0.413213871731611	74.1237386701959	2.59108463873431e-11	2.66062345670867e-10
EFNA5	-5.53541572384487	4.56702792867769	71.8266058516887	2.59490835308743e-11	2.66270325600593e-10
NCK2	-2.20819058823843	4.21101381611839	71.7623229871056	2.60159997491581e-11	2.6677209715082e-10
RANGAP1	-1.65749474667305	5.84381934459232	71.7109663970064	2.62994186647145e-11	2.69491690081957e-10
XPNPEP1	1.32194029101094	6.08856093270282	71.6711500644208	2.65213584859031e-11	2.7157797724811e-10
PDE2A	3.02995803702588	3.89805025562976	71.6409013455797	2.6691268294018e-11	2.73128963116465e-10
RNF222	-5.99985151636995	2.69272495105429	71.6322723254213	2.67399454112960e-11	2.73438102006257e-10
SEMA6D	-5.84484867267039	3.56180532413737	71.5998155969771	2.7220053804908e-11	2.78155511862852e-10
FKBP3	1.92489896152322	6.04298773828502	71.5424726691534	2.72520245627375e-11	2.78290157034796e-10
PRRG1	1.26143481277981	4.07760651661615	71.4703072186319	2.76709278592673e-11	2.82373141841607e-10
C22orf23	2.75665307471762	2.2988456765902	71.4034248552943	2.80651410712803e-11	2.86198721654578e-10
TK2	1.35148805587288	4.51112363093967	71.3829454887473	2.81870129579714e-11	2.87243703281956e-10
SORT1	-1.90412713484618	8.05421696237713	71.3644407069228	2.82976072525509e-11	2.88172400679863e-10
CCHCR1	-3.4723007708457	6.49053784419761	71.3712531037649	2.85665583899023e-11	2.90711360879233e-10
ENSSHAG00000014127	2.0324909394771	7.10870996884358	71.2923969393964	2.87324929982384e-11	2.92199192187443e-10
RXRG	8.4182417630465	4.14623595416765	73.6633019125349	2.87552463101541e-11	2.92229877909713e-10
GRHL3	-5.97992839324298	6.40774221729392	71.3364760310897	2.87774274222946e-11	2.92254710453989e-10
NELFB	-1.42374211580313	5.46403717913906	71.2721537694502	2.88559350843552e-11	2.92851152017853e-10
IRF5	-3.32472693198656	4.17730126987265	71.2095867554449	2.92409630138377e-11	2.96555437908147e-10
CNKSR2	7.83042721396098	1.46353302411488	73.4981288518429	2.93690058264098e-11	2.97650150083265e-10
EDC4	1.37874795286875	6.35569226223235	71.1695095388229	2.94903944796643e-11	2.9867597199753e-10
GGA1	-1.58684772898105	4.58452129769637	71.1648844248225	2.95193221354611e-11	2.98764595256167e-10
ENSSHAG00000019521	-1.63878299214572	6.39160316042619	71.1615372149235	2.95402755678458e-11	2.98772445582714e-10
ENSSHAG00000014909	3.36910806189826	5.19398943125553	71.192642638657	2.96668866269992e-11	2.99848184495548e-10
ENSSHAG00000000073	2.72880339927879	3.19064448644773	71.1114332482446	2.98557791748555e-11	3.01551515854082e-10
EHF	-6.8686730069824	6.2201024980055	71.1128267472147	3.01727475394047e-11	3.04545243909997e-10
ENSSHAG00000010451	1.85284257731856	2.05740298142416	71.0414872581516	3.03020966128197e-11	3.05642469036799e-10
PLK4	-2.04294667266833	5.87274722573655	70.953228473153	3.08751816912047e-11	3.11154243739181e-10
FRMD4B	-3.61601352221515	3.88569682682748	70.9508814084756	3.08905746131287e-11	3.11154243739181e-10
TSSK4	1.40349683723789	3.02982989675851	70.9079797344671	3.11733495621942e-11	3.13789114185866e-10
RHPN1	3.26361061602018	2.80812884408165	70.8587405297514	3.15012155143649e-11	3.16873286164062e-10
FTL	2.0841292331808	7.31229534086385	70.855555455399	3.15225468035162e-11	3.16873286164062e-10
FCHSD1	-2.6607422181102	4.5408939672242	70.8006413926297	3.18926911678555e-11	3.20376579458912e-10
MMAB	-2.31669312104661	2.47109633577434	70.7958569466336	3.19251536105906e-11	3.20485253906451e-10
ENSSHAG00000010236	2.39702243824578	4.6607895457427	70.7402328319401	3.23050935872669e-11	3.24079621102074e-10
DOHH	-1.33184400620066	5.57661930116224	70.5085081352927	3.3939172971666e-11	3.40113515585611e-10
CAMKK1	-2.39669666187238	3.95084559254428	70.5071038999587	3.39493331556381e-11	3.40113515585611e-10
ENSSHAG00000000427	6.59479686695357	1.87365892272859	70.4890892037786	3.41279764791081e-11	3.41594399659937e-10
MAPK14	-0.965647270003468	6.12512259276662	70.4803804836505	3.41432911120894e-11	3.41594399659937e-10
AP1B1	-2.03628214367446	5.66578631418591	70.4572998710554	3.43117365967211e-11	3.43047862111849e-10
ENSSHAG00000002450	-8.56545851046495	-0.865561812711235	79.8276555352586	3.43628867937535e-11	3.43327439106011e-10
COLGALT1	1.75243116301049	4.74865383767478	70.3939550896929	3.47784885109703e-11	3.47245501943316e-10
SELENBP1	-8.11490997809395	5.08780340378975	70.3750616303127	3.5295595090686e-11	3.52171075813873e-10
EHMT1	-1.15350175084187	5.89507707853549	70.2870025269526	3.55815982176274e-11	3.54785673271656e-10
ENSSHAG00000012200	2.99025253142704	3.36883550311315	70.2776293792639	3.56528940735303e-11	3.55257336841698e-10
ENSSHAG00000007523	4.44077401152072	3.10859980673524	70.223387886813	3.62583061638521e-11	3.61046899373341e-10
MTF1	-1.32043923706453	5.10680182728253	70.1654426529427	3.65178474283748e-11	3.63386940102114e-10
CLINT1	-1.34050908108599	7.45112000265109	70.1565048121304	3.65876891680577e-11	3.63837416730310e-10
ENSSHAG00000007997	5.5338492973209	1.18132445595526	70.1523480005638	3.66202184556074e-11	3.63916493068576e-10
ENSSHAG00000003373	-11.579984094017	5.98567280290513	75.0583462320927	3.7134781579799e-11	3.68782502248212e-10
WAPL	-1.21410204145649	6.64591895649895	70.0689809129994	3.72789968478291e-11	3.69966559199602e-10
ENSSHAG00000017494	3.54777461775233	6.63502783130061	70.0856101461398	3.75453616640385e-11	3.72360462263508e-10
NAXE	1.68001483286427	6.43609084741673	70.0304780495419	3.75873986758424e-11	3.72527852873627e-10
PLEKHA8	-1.51698173937457	4.63783434917826	69.9883150990305	3.79281610638169e-11	3.75653699579891e-10
JMJD7	-4.17211774104906	2.29227468127835	69.9749369476803	3.80369535488076e-11	3.76479392511493e-10
IGSF9	4.44628851225009	2.96019094534588	69.9810789001803	3.81450009221229e-11	3.77296612327237e-10
SERPINE1	5.88354232947681	7.36798020236624	70.0016670058243	3.82253199181824e-11	3.77838659565105e-10
HMGCS1	-2.34603472176464	8.61787107656511	69.9387857554401	3.83325642438051e-11	3.78645949805219e-10
OTOP3	-12.6033186848839	4.90322289075751	73.9130945958935	3.86390220618228e-11	3.81418666446274e-10
PDGFB	3.9689142786339	5.25641034545784	69.9479452217291	3.86671847374556e-11	3.81442374688544e-10
FRMD1	-3.59666875490986	5.72365232585994	69.9223683173563	3.88794186735399e-11	3.83280660651867e-10
SFMBT2	3.00648779537674	2.39251614054065	69.8400318909283	3.91523149118065e-11	3.85714123020039e-10
ENSSHAG00000004145	-8.97295876024694	0.581973102046221	79.0486811533221	3.93135595943987e-11	3.86987552017775e-10
ENSSHAG00000005263	-4.29896360944407	2.81924595620443	69.8184538294512	3.93338465446581e-11	3.86987552017775e-10
ATAD2B	-2.22316037902516	5.91260313516457	69.7358604059681	4.00368100936441e-11	3.93642129519647e-10
ADAMTS4	5.63913439788432	4.01640757871868	69.7283325434031	4.05294665428574e-11	3.98221507033901e-10
SLK	-1.88027592015203	7.43987009655739	69.6312329504778	4.09461018585119e-11	4.02048362214181e-10
SKAP2	1.82816853727422	4.43107704305258	69.6161552391918	4.10788974402802e-11	4.0285160744146e-10
ENSSHAG00000005748	-1.54286372435602	7.73001119656995	69.615767194369	4.10823210128051e-11	4.0285160744146e-10
ZBTB44	1.57974825101354	5.74290235047844	69.5801379652628	4.13979313760152e-11	4.05677809321414e-10
ENSSHAG00000006728	3.77251358505457	4.05432501847965	69.5600533419116	4.19760451189423e-11	4.11070965658848e-10
HEPHL1	-12.4797070171506	2.79255014435987	88.0224998621414	4.21837455678229e-11	4.12831936961502e-10
ENSSHAG00000004784	3.33704509033643	2.56648993163686	69.4890879972928	4.22159709741457e-11	4.12874426825743e-10
ENSSHAG00000019015	10.1911020907582	0.224657123987998	211.445428963346	4.24255398199932e-11	4.14650143970059e-10
ENSSHAG00000006052	3.58943172771252	1.71261480387267	69.4401602868901	4.26624856586155e-11	4.16690913685435e-10
RAC3	2.12206649455897	1.98348479961454	69.3074541352976	4.38984480887558e-11	4.28480106031778e-10
ENSSHAG00000005696	-5.84237757925385	3.09189112800523	69.2726597935153	4.44869995831957e-11	4.33938737041093e-10
IKBKG	-1.61790466333009	4.81804152057002	69.21774996825	4.47549454791353e-11	4.36264962284105e-10
RASD1	4.18800347635039	2.115420026532	69.1970317309394	4.49552214781947e-11	4.37928923965546e-10
ENSSHAG00000008532	-5.00476804733255	3.63560208363086	69.2191378583517	4.5002700966028e-11	4.38103217096631e-10
EPHB3	-2.8999026231315	4.68046246658172	69.1691006662608	4.52266969172571e-11	4.39994547472947e-10
WDR11	-0.954736364904737	5.43099714547669	69.1441879296882	4.54702735156006e-11	4.42073762275442e-10
ENSSHAG00000013380	-9.04079244869501	7.9143758309942	69.1865993214857	4.55329256486032e-11	4.42282107157672e-10
TRAPPC5	-1.07769954274283	5.68046614159013	69.1359168320767	4.55514427916155e-11	4.42282107157672e-10
TUBB4B	-1.81173569308688	8.63937254825466	69.0792850816679	4.61112657311666e-11	4.4742431958151e-10
ANKRD40	1.34026282296465	6.1568834155498	69.0363395142548	4.65405613877682e-11	4.51294101158274e-10
SOCS2	-3.17899347100741	2.89143147921866	69.0300609199528	4.66036711439535e-11	4.5161031323856e-10
TIRAP	-2.14852315029476	4.01094774890135	68.991618682813	4.69920207028939e-11	4.55075768834369e-10
GUCY1B1	3.3602053824929	2.96680125616005	68.9805452623569	4.7104509033955e-11	4.55866970761942e-10
TEC	-2.52719188659732	4.45664618982837	68.9613663614585	4.72999987957518e-11	4.57459883846308e-10
ENSSHAG00000004383	6.03592870696514	4.35661462424206	68.9710607189025	4.76984680529959e-11	4.61012543381665e-10
GPC1	2.08731375703246	8.23870778074964	68.8627244952459	4.83188585670647e-11	4.66704069668967e-10
ASB17	6.3911970530757	1.8568139626667	68.7966207093581	4.92984431905014e-11	4.75855311813399e-10
LRRC9	6.54458673915411	0.907656294412488	68.7050587198487	4.99949988077643e-11	4.82264460812095e-10
ENSSHAG00000003578	3.75863083651899	2.62549182680174	68.6847496930162	5.02152561414834e-11	4.84073761514938e-10
ENSSHAG00000005154	13.1160740288198	5.05820700002818	86.7992110490633	5.03630254283512e-11	4.85182379647102e-10
OCIAD2	-2.38826742786469	4.23489288092625	68.6437841395007	5.06626141534874e-11	4.87751188407469e-10
NKIRAS1	1.41780243239059	3.21003288687414	68.6313153936449	5.07995979500375e-11	4.88752207177521e-10
ANKRD9	-3.3557675050151	3.66818719534944	68.5960647546036	5.1188954188108e-11	4.92178470560594e-10
HSPB11	1.66448815598683	3.19994229255671	68.5271866091534	5.19587166671752e-11	4.99020954236371e-10
RNF121	2.95274179778159	9.48799673512294	68.5263616144929	5.19680091465175e-11	4.99020954236371e-10
ENSSHAG00000017251	3.63605742578857	3.65224404568658	68.5118773752553	5.21831437858454e-11	5.00762028539866e-10
PIGA	-1.14436118406301	4.04511948886552	68.4781430013921	5.25141404765252e-11	5.03611967639837e-10
HSF1	-1.35114218649552	4.21794424658316	68.359183540183	5.38871591285447e-11	5.16444767130331e-10
ENSSHAG00000011545	-2.87587338107899	2.51773687567145	68.3480345373092	5.40177381036885e-11	5.17361350647681e-10
ENSSHAG00000015586	6.79422699247016	2.86913042294103	70.4274396984835	5.54399308607121e-11	5.30639338238244e-10
CCN4	6.42139914688695	3.82758870379972	70.4187496039358	5.55391206499394e-11	5.31245322650938e-10
RNF19A	1.79865692248212	6.5552066569751	68.16436023599	5.62169526991685e-11	5.37381806724718e-10
ENSSHAG00000006903	1.29221837606944	5.1414625748362	68.1440451393993	5.64658463542649e-11	5.39412765785548e-10
ENSSHAG00000008786	6.18446755392189	0.90792832473999	68.1189207830808	5.6775246506339e-11	5.42018745982825e-10
TTC7A	-3.2020226284226	5.50874485616357	67.9706539183449	5.89724706028585e-11	5.62632327459101e-10
L3HYPDH	2.85414955801175	4.0505571041247	67.9157161439789	5.93433505951896e-11	5.65806176602043e-10
ENSSHAG00000013562	-3.09324690681798	3.61953365214491	67.8942507168118	5.96215938334328e-11	5.68093268913539e-10
ADCY5	3.91798282157823	2.72984099222596	67.8851270967795	5.97402681038851e-11	5.68857974157059e-10
CRABP2	-4.43280827102359	8.11622660100088	67.8984242698114	6.01837811749796e-11	5.72712884227457e-10
SDK2	7.58863201897534	3.02106978516948	67.8667972527738	6.05997540685628e-11	5.76300936732954e-10
ENSSHAG00000002114	2.73254125270981	5.00975451442144	67.7734387034833	6.12196693776901e-11	5.81651990719483e-10
TMEM102	-1.72241758324958	3.01673715207333	67.7713504150507	6.12409977396957e-11	5.81651990719483e-10
ENSSHAG00000014097	-10.8460263362395	2.78199609641951	71.537169469527	6.16397537781879e-11	5.85063996277967e-10
ATP6V0A1	-1.2112830906573	7.97846917642487	67.7376155887064	6.16934564195272e-11	5.85198596543202e-10
IGFBP3	3.74247412300724	6.40312564469841	67.7620421655076	6.19990123341307e-11	5.87720470954848e-10
ARHGAP9	3.7951718520417	2.61855288784979	67.7033212186504	6.21569825739303e-11	5.88840973110803e-10
ENSSHAG00000004400	9.78252760455783	0.664751568085602	99.7904056744755	6.26333415119151e-11	5.92974352792153e-10
ADGRA3	2.26205443436399	4.29310396112758	67.6549751922205	6.28165896173249e-11	5.94329228411329e-10
ENSSHAG00000005133	-8.73973968683305	0.26898984771863	76.2910724677088	6.37689774256034e-11	6.02954820396494e-10
ENSSHAG00000003926	7.42505866976189	6.62456816270858	67.5844033327168	6.44490870386099e-11	6.08996574205933e-10
USP2	-2.70069909886023	4.05814538118519	67.5196560748019	6.47017752064336e-11	6.10994378495958e-10
RARS	-1.62524075393913	6.76082940867174	67.511638308021	6.48153030545682e-11	6.11676349476731e-10
TM9SF4	-0.938117257325304	6.36075769197721	67.490709253317	6.51126254497427e-11	6.14090856709771e-10
KAZN	-3.80133764370761	3.17341102564595	67.4684139207538	6.54309174171643e-11	6.16699932651784e-10
DRP2	4.89804083481764	4.78083852471087	67.5064627730102	6.55556443950365e-11	6.17482459642052e-10
GPM6B	3.2632681695042	4.41690734901457	67.4514311107797	6.59937511529733e-11	6.21213905481295e-10
ENSSHAG00000006000	-14.8146112878587	10.7953668220895	67.463871485501	6.61686593194856e-11	6.22464636940041e-10
ENSSHAG00000012397	-3.05773284599636	5.47893938418212	67.4009707643271	6.67261938296491e-11	6.27310953673406e-10
SV2C	4.53940608780296	5.20729429233392	67.3668342127725	6.75876706179592e-11	6.35006750533072e-10
ZMYND8	-1.38882611463177	5.50194589895651	67.2586996629804	6.85051825784666e-11	6.43218921014175e-10
SMAP2	1.33019791993241	6.07584795022286	67.2499363940826	6.86368681762544e-11	6.44046962665272e-10
SH2D4A	-4.95347074017843	4.43964350235336	67.2632008906344	6.91381173653243e-11	6.48339521107256e-10
ENSSHAG00000000945	1.69264357936027	4.76153633748408	67.1656558394317	6.99168669276298e-11	6.55227245947731e-10
COL11A1	11.8937559666329	6.08789414738471	69.1326206786077	7.24668880342663e-11	6.78695263202644e-10
ENSSHAG00000014666	-3.35530303535304	3.60382054637692	66.931607438353	7.36032226119315e-11	6.88901970426593e-10
WNK1	-1.37788031672729	8.48061686986517	66.7939418474086	7.58653431957533e-11	7.0962611288662e-10
TTLL9	4.14090559540326	1.99246121251679	66.7448359229406	7.66896359485312e-11	7.16883484526453e-10
DPYSL2	2.6159247553396	7.50390635151019	66.7307402646884	7.69279614571491e-11	7.18657618483285e-10
MALL	-5.68753045628103	4.67669288160569	66.6810983869678	7.85614299767995e-11	7.33454661832579e-10
HMG20B	1.1759380306357	5.64085067228369	66.5890240455517	7.93672797291784e-11	7.40511223030841e-10
ENSSHAG00000001066	-2.87265802413333	8.32922731715756	66.5821583197509	7.94874799730838e-11	7.41165690152047e-10
KCNA6	6.26790026290113	1.39423754374191	66.4411923937481	8.19976882268319e-11	7.64090478020579e-10
ENSSHAG00000003521	2.70179822367587	7.13583207106146	66.4381901371703	8.24439914228752e-11	7.67766151571392e-10
ARRDC1	-3.11616906605729	5.16266584185473	66.4137929737521	8.28453506198756e-11	7.71018923085165e-10
ENSSHAG00000008256	4.58019622801444	2.25494720446111	66.3297714486802	8.4040021442623e-11	7.81646103957864e-10
ENSSHAG00000014725	-1.5402806311412	2.72372593744102	66.3118731733224	8.4372991963749e-11	7.84250403017722e-10
F2R	4.1428569149753	3.20653847987875	66.2891596160307	8.48063845143221e-11	7.87784275723694e-10
SLC27A4	-2.46232969598203	6.67359416785075	66.2394203963689	8.57349409759014e-11	7.95910514752459e-10
TDRD5	7.7853377426222	3.93567873696151	66.1349438668661	8.86196725477146e-11	8.22175119933591e-10
SCYL3	-1.48328766432252	6.02951152558749	66.0163121698803	9.00742383553242e-11	8.35146679603811e-10
RASSF6	-8.51349391250663	-0.365402401935429	82.6156893108272	9.18597511072615e-11	8.51168544834306e-10
ENSSHAG00000007222	-13.9936797672895	9.81882735742931	65.9675071531473	9.19645202832069e-11	8.51606411403029e-10
STYK1	-9.31386282333943	2.59976716649609	65.9545360199058	9.22290595635074e-11	8.53522303098033e-10
ENSSHAG00000003445	1.73937584261999	5.19336560803855	65.8832405675438	9.27705025527938e-11	8.57996771579773e-10
GNB5	2.49274510309579	2.60702173759772	65.8666857873059	9.31117512798838e-11	8.60615294133108e-10
DZANK1	2.83433352339439	2.01947157798648	65.8144796686349	9.41964626928995e-11	8.7009795576654e-10
ENSSHAG00000004221	-12.028764341873	4.64394088162358	74.173671346629	9.45476899179042e-11	8.72797783425441e-10
RASL11B	4.68652094776853	3.43422231061199	65.8177728444662	9.50668933070901e-11	8.77043918503478e-10
ENSSHAG00000001233	-8.18975046411635	0.323782334151232	75.1097612149431	9.67769324361174e-11	8.92264033986047e-10
BAIAP2L1	-5.5946878546131	4.81681641737757	65.7177696768213	9.71993084365271e-11	8.95600597398666e-10
ENSSHAG00000017282	7.2872773833278	2.35738112185052	67.6962094116262	9.78863494876867e-11	9.01370134865782e-10
IST1	-0.845398241518092	7.65204276001229	65.6259933121025	9.82233064247517e-11	9.03910813071037e-10
RXRA	-1.94888213473612	6.00323629094745	65.6019527503689	9.87496303739539e-11	9.08189923569649e-10
APAF1	1.47643120689165	4.95631169389286	65.5693207381153	9.94687427889481e-11	9.14235676273094e-10
ZBTB11	-1.40193668917871	4.28923608068046	65.5474258575237	9.99542904215778e-11	9.18128522501429e-10
SLC16A3	4.02662558152558	5.25946912304667	65.5736176250094	1.00361012268129e-10	9.20897746788066e-10
L1CAM	5.18534513025673	6.09434385596646	65.5727592716532	1.00380155555882e-10	9.20897746788066e-10
ENSSHAG00000017637	4.01334954403297	5.06657227231997	65.5582046137931	1.00705336969735e-10	9.23308931585676e-10
ENSSHAG00000000878	3.12603079120298	2.40431863908515	65.5004114895704	1.01005238742849e-10	9.25485501278075e-10
ENSSHAG00000007123	-17.1980490849838	8.45354837855884	73.7804979983093	1.01518145049287e-10	9.29609878630052e-10
TCF7L2	1.8994105167256	3.52984874185656	65.4598910034572	1.01920239074483e-10	9.32309233273504e-10
ARF5	1.59565935150798	3.55525771871158	65.4569374721632	1.01987269293701e-10	9.32309233273504e-10
BCL2	1.98134220570122	4.69286786752176	65.4562965682995	1.02001820618834e-10	9.32309233273504e-10
SLC36A4	1.92052337768315	3.21014631815732	65.4216018291633	1.02792772497689e-10	9.38959026757115e-10
ENSSHAG00000005324	5.07450212131477	3.15388858015194	65.4610700585038	1.02903755560612e-10	9.39393285194809e-10
FMR1	1.34364840020443	4.86466962751294	65.3771506830751	1.03815472262204e-10	9.47132284526465e-10
ENSSHAG00000009166	-7.62018813371399	4.92086758813547	65.4125102283042	1.04021443594235e-10	9.48427041440784e-10
ENSSHAG00000017481	-1.67315554529071	4.30815210818162	65.3023976562757	1.05559251871244e-10	9.61855903050775e-10
DPYSL5	8.05470124600026	1.46866789719579	65.281883296987	1.06053989256653e-10	9.65769630334108e-10
KIAA1586	11.6785858825092	1.85196430127898	121.362979609555	1.07393763836165e-10	9.77369060308601e-10
ENSSHAG00000006429	2.91421310899301	3.60587793358225	65.1960453535497	1.08092793750689e-10	9.83126533824602e-10
SHANK2	7.63097049650452	4.00558673710338	65.2311837962225	1.08307769544121e-10	9.84477067918842e-10
PGM1	1.72623213997904	5.56036608067443	65.1581811689141	1.09009988386496e-10	9.90252084686406e-10
PITX1	-4.64565874361298	6.12562216048058	65.1597773560823	1.1004574955179e-10	9.99048077016159e-10
SYT13	12.6761661349964	2.04946833576093	74.3885213463316	1.11616203819492e-10	1.01268451590393e-09
TST	-3.68847107522592	5.48887252265641	65.0893321542881	1.11788757450717e-10	1.01362898442913e-09
ENSSHAG00000015985	9.96392863480796	0.0113555321515826	127.594992122022	1.12398759874371e-10	1.01839179829345e-09
TMEM54	-3.10812719839399	6.06113604189902	65.0432281736318	1.12451583049219e-10	1.01839179829345e-09
ENSSHAG00000001903	-3.78891702350009	8.60165499467615	64.9184790267543	1.15543051890546e-10	1.04574937001425e-09
ENSSHAG00000013910	-2.23556307678433	4.65450998809454	64.8590779420571	1.165457719711e-10	1.05418035771294e-09
PTBP3	-1.65500670626656	6.85325405623613	64.8420883092308	1.16989745319048e-10	1.0575501580825e-09
ENSSHAG00000009426	2.55876060247833	2.78181728539335	64.7534473591528	1.19334795175628e-10	1.07809048942375e-09
SETD9	1.70039813167358	4.03458432367861	64.7274030526406	1.20033060639532e-10	1.08373751761558e-09
ENSSHAG00000008962	1.90521865344319	3.82543068900149	64.6846842780746	1.21187590405322e-10	1.09349460763656e-09
TUBGCP5	-1.13967376837989	4.01481677057436	64.6427288103106	1.22332729820764e-10	1.10315513426069e-09
BCAN	11.8262561958142	2.6636530279788	184.777785896799	1.23891642583453e-10	1.11653289819428e-09
KIF13A	-1.86447656743023	4.86604202848859	64.5492129310546	1.24925827498702e-10	1.12516832589616e-09
ITGB6	-8.97559682198052	4.34943375380572	64.5684038459507	1.25602578137626e-10	1.13057591154032e-09
ENSSHAG00000018765	4.95296384480414	2.66821691231049	64.4913178409534	1.27239973888115e-10	1.1446186472426e-09
RBFOX3	-5.4614136871652	1.56814066634338	64.4528698864548	1.27657135442218e-10	1.14767407680201e-09
CDC37L1	-1.01317056600826	4.10581163184004	64.4268065294916	1.28406642883125e-10	1.15371186964225e-09
RAB32	2.42304811318837	4.90281339017207	64.3947111178973	1.29335904134965e-10	1.1613564175418e-09
ASCC2	-2.02819258563275	4.24668344048383	64.3330510772662	1.31140820044149e-10	1.1768497711477e-09
ENSSHAG00000003801	5.71400288023015	7.31442664653271	64.2957092672348	1.33530341322027e-10	1.1975673918566e-09
SLC25A31	-5.4428238194047	1.54155344360272	64.2305576272878	1.34199169418184e-10	1.20283722855633e-09
GRTP1	-5.62318011526194	2.3505841297599	64.2084259167066	1.34869246210364e-10	1.20811187455345e-09
ABCB11	-7.95081654555666	-1.19082592243123	67.5994855061162	1.35018564402481e-10	1.20852143626134e-09
ENSSHAG00000009666	7.76922481848007	0.858922449326715	64.2015476793909	1.35078204701324e-10	1.20852143626134e-09
ENSSHAG00000008650	-2.16346040544602	5.1765199613973	64.1835226861965	1.35627395835072e-10	1.21270220418473e-09
EDA	3.07075499158582	4.09187565702503	64.1275656320406	1.37360960217755e-10	1.22746151958014e-09
ENSSHAG00000011837	7.87622545696194	1.11093574200128	66.009881040084	1.38517357931986e-10	1.23704856387148e-09
SLC49A3	-2.69914941676783	4.32849250893535	64.0536910932178	1.39652349028088e-10	1.24643299099391e-09
GLDC	9.06071604000489	-1.28606664550257	73.0426597162427	1.39854781049888e-10	1.24748779699138e-09
ENSSHAG00000004881	-12.9600531686147	4.93698568905037	73.0970116624389	1.40544719412409e-10	1.25223732618284e-09
ENSSHAG00000017100	-3.43334146439632	5.08560434745651	64.0596062994035	1.40556387932457e-10	1.25223732618284e-09
ENSSHAG00000007248	1.10311620719249	4.44472118521475	64.01031620305	1.41024535624769e-10	1.25565261515091e-09
TRPV3	-4.820292230869	4.68654390423665	64.0002746662975	1.42708794854697e-10	1.26988529171484e-09
WDR92	1.03403028870347	4.52210508949421	63.9273238134979	1.43689245300661e-10	1.27784183493507e-09
COTL1	2.49828587088745	6.48476315513152	63.9202063261411	1.44577193309002e-10	1.28496668747083e-09
RRAGD	3.13986932962495	2.53710408024925	63.8965817124489	1.44689546629197e-10	1.28519383139683e-09
RIN3	5.31956715429524	3.7821757960531	63.925110698698	1.45147016552683e-10	1.28848433698775e-09
PLAA	-1.46025845027003	5.23752657408513	63.8615675925492	1.45837675689906e-10	1.29383970278037e-09
DAG1	2.04043824419874	7.04292006768564	63.810485678944	1.47529688603846e-10	1.3080671252438e-09
WWC2	2.78266164501452	2.80191058809615	63.7983191566922	1.47935687390052e-10	1.31088194086445e-09
ENSSHAG00000006600	2.25611792105463	2.67368178908437	63.7758950859731	1.48687028003742e-10	1.31675168878672e-09
ENSSHAG00000005917	-3.32082514569987	1.96169602560997	63.6887412180641	1.51645078430044e-10	1.34214505458079e-09
DUSP6	2.0688090419777	4.53090595622932	63.6745939615468	1.52130985115952e-10	1.34564127635119e-09
ENSSHAG00000011280	2.03453408022304	1.52254101597611	63.656332879029	1.52760580592816e-10	1.3504035324405e-09
ENSSHAG00000007488	4.76053648834842	3.91603673331579	63.673009125383	1.53645888002076e-10	1.35741925038588e-09
ENSSHAG00000003722	3.04890134128527	2.920207905614	63.6239946999468	1.53882172116808e-10	1.35869607783755e-09
ENSSHAG00000006056	4.74938425388711	2.03813965078914	63.6049258328592	1.54547550238428e-10	1.36375779283695e-09
ASIC1	4.24875992535473	3.83360525578193	63.6244682516643	1.55340843571672e-10	1.36934956467706e-09
ENSSHAG00000009134	7.97291391404619	0.810669889940037	63.5815812560501	1.55366196302929e-10	1.36934956467706e-09
PREX1	2.66513568160741	5.28506979299177	63.5913452217737	1.55726627842077e-10	1.37170980277075e-09
RNF40	-0.908256283759641	6.51605320267984	63.493684185035	1.58489224545513e-10	1.39521399990809e-09
ENSSHAG00000012474	5.62429679934644	1.25338462853204	63.4774926454714	1.59071599690424e-10	1.39950872050868e-09
INPP4A	2.14394452248745	4.30330866081007	63.4553961453935	1.59869955143335e-10	1.40569740249843e-09
ENSSHAG00000008242	-8.09148615904904	4.70882227914003	63.4816688749086	1.60440747953491e-10	1.40987902370762e-09
ASPG	-6.85178289705128	2.27242157543729	63.3876358920205	1.62360336619468e-10	1.42590124811653e-09
RNF130	1.42522468547464	5.89609058419849	63.3247035856761	1.64677875814443e-10	1.44539733680169e-09
FAM168B	0.990580051556429	5.78914397423866	63.1789208982647	1.70218697784926e-10	1.49314470266671e-09
DGKA	-1.86780744588035	5.37032320451097	63.1659795846305	1.70719839134613e-10	1.49610884805379e-09
SOX4	2.74937416179821	4.93671778783214	63.1851819792497	1.70758692051793e-10	1.49610884805379e-09
ENSSHAG00000000096	-4.74711357698913	2.70890117021935	63.0710000133938	1.74445097106587e-10	1.5275035794543e-09
POLD2	1.36075803559719	4.58084153351781	62.9726632963525	1.78391159692791e-10	1.56113351156688e-09
WWC3	-2.39231972674039	5.03273633657561	62.9674556421217	1.78602702347632e-10	1.56206155561807e-09
ENSSHAG00000000267	2.27434634983866	2.20791913131747	62.9606440840332	1.78879791624325e-10	1.56356143717909e-09
ENSSHAG00000011488	7.76646306616238	0.699117265993062	62.9005050624902	1.81345678888761e-10	1.58418021669964e-09
CAMK1D	-4.18406694271451	5.13806378947568	62.8484034236257	1.8524448240888e-10	1.61728481782328e-09
ZNF592	1.34376269090354	5.50601697082086	62.8035760274908	1.85394708015623e-10	1.61764257017521e-09
ENSSHAG00000002472	-6.89859929877978	2.45778477573556	62.7801447646782	1.87357909868553e-10	1.63380952380664e-09
PGLYRP4	-6.8164572199761	4.14682633861203	62.7838522521116	1.8798753112165e-10	1.63833512261228e-09
ENSSHAG00000017818	-1.93696508890571	3.75346428554857	62.6866734217165	1.90403429685843e-10	1.65841387256369e-09
DSEL	3.02621614019897	2.40185790884123	62.660087953806	1.91561997429526e-10	1.66752410108112e-09
NAA25	-1.57247110882767	3.77661533409905	62.5256540629498	1.97533735299667e-10	1.71849707319751e-09
ENSSHAG00000006193	-1.81526885603964	4.55867102038618	62.5055198242161	1.98444651081112e-10	1.72540807314036e-09
ENSSHAG00000007000	-1.68237015558359	5.47807142157371	62.4743494032266	1.99863489203229e-10	1.73672458018322e-09
ENSSHAG00000015352	5.04388207939047	3.86083467761853	62.4778434420278	2.01577592695377e-10	1.74988618054673e-09
ENSSHAG00000010834	-1.41391439681931	6.97123943895034	62.4361971822726	2.01614494766848e-10	1.74988618054673e-09
MYOZ2	-7.87250836124921	3.60490016951142	62.4482624459914	2.02944359456532e-10	1.76039667866015e-09
TBX2	3.58248592136314	2.91441833901353	62.3362614327499	2.06277074135941e-10	1.78825798403447e-09
MIR153-2	8.33101494117047	3.48022302445946	62.3443980931982	2.07820116344707e-10	1.80058072715979e-09
ENSSHAG00000006856	-2.28163254396056	3.99118586789728	62.2607682571072	2.09873500798695e-10	1.81635189310944e-09
PDS5A	-0.819247616658672	6.37648889420427	62.2605137329011	2.09885735740545e-10	1.81635189310944e-09
PRDM5	7.28054831243365	-1.04825499901868	62.2353979483548	2.11096701656682e-10	1.82576452186361e-09
ENSSHAG00000009555	1.11323967947726	4.75688306205079	62.2005506686374	2.12788916302716e-10	1.83932602667502e-09
ACSBG1	-8.88157069173477	7.40308989196715	62.2012492904423	2.14740433891182e-10	1.85511178799693e-09
ENSSHAG00000018646	1.59163419539311	3.61984455377513	62.1268280051218	2.164155904663e-10	1.86843093702447e-09
ENSSHAG00000006183	9.42357365956116	-0.89540403224871	62.1244310592346	2.16534577425136e-10	1.86843093702447e-09
SLC25A11	-1.10669643759673	6.02368758428538	62.1019828239648	2.1765223811128e-10	1.87698118212797e-09
NEU2	-12.4528679062491	3.3676931109638	69.5556257517617	2.21550654202586e-10	1.90948808892764e-09
PXDN	2.50737734657184	5.22203797483558	61.9956600355426	2.23027922766627e-10	1.91924639925133e-09
GALNT16	3.28198346803716	2.93353765508186	61.9951456853561	2.23054261174625e-10	1.91924639925133e-09
MDFI	-5.21205993230506	4.77880218573421	62.0351450773201	2.23071726420716e-10	1.91924639925133e-09
MAPK13	-7.64122560587086	6.79699464872162	62.0029347561071	2.24725825450415e-10	1.93163368071775e-09
ITGB8	2.5873378334627	7.09976375434499	61.9808523381874	2.24772393589294e-10	1.93163368071775e-09
NAV2	2.81181386690743	4.75474190025556	61.9343628707666	2.27005327654649e-10	1.94969134952575e-09
ENSSHAG00000017206	4.24795729644976	4.69697317150489	61.8786805943289	2.31227070731886e-10	1.98479955729103e-09
RAPGEF5	-3.0944487839634	5.55198940357872	61.8132268061322	2.33764352179554e-10	2.00541643263190e-09
IFT172	-1.5642197064825	4.89410744276759	61.7561386248279	2.35649953978723e-10	2.02042204317484e-09
ENSSHAG00000016206	1.42707509217423	5.69098973669347	61.7220207869547	2.37507378559518e-10	2.0351688393118e-09
ENSSHAG00000010774	6.56081760247947	0.540747627356918	61.7079271723638	2.38279091184222e-10	2.04060063803631e-09
IFT80	1.19016414007564	6.02194104274202	61.6589012797421	2.40983927312105e-10	2.06257168306956e-09
LPCAT2	-3.40500164777048	7.68695359647659	61.6738757928979	2.41378486372435e-10	2.06475519798767e-09
PPIF	-3.16642754343419	8.00609804274984	61.6419461805673	2.4194999514384e-10	2.06844894809171e-09
ENSSHAG00000007927	-1.06456729368499	5.68344558720528	61.5606481611184	2.46501223456619e-10	2.10614172863368e-09
TEKT3	9.97013322501138	0.352149983331804	169.188089203592	2.48116986017287e-10	2.11872445902997e-09
SLC46A1	1.90567325913945	1.78631824868159	61.5178495571801	2.48945435582548e-10	2.12457352430593e-09
ENSSHAG00000011181	-5.40157982212457	5.13412890563761	61.5487646325332	2.49455312921425e-10	2.12769862812647e-09
FAM189A2	3.52196734459668	3.02277976603712	61.5044228964413	2.49717407995356e-10	2.12870792181188e-09
ENSSHAG00000001360	-4.17274052019761	1.85089485999162	61.4936550484075	2.50338308556897e-10	2.13277291990908e-09
ENSSHAG00000006891	-1.75987485276385	3.75059846376742	61.4729229493305	2.51538295939323e-10	2.14176397238272e-09
SOX13	2.9686349501307	3.8798881408092	61.4646774215478	2.52017212985643e-10	2.14460854751633e-09
ENSSHAG00000011185	-3.86439282838976	4.29764080197996	61.4867247371788	2.530467457339e-10	2.15213277661221e-09
NOCT	3.79732647245156	3.25644503155209	61.4191825188695	2.5489893761085e-10	2.16664096969222e-09
CACNA2D2	4.02938192588715	3.16966136431124	61.4104248342488	2.56179813165772e-10	2.17627911276282e-09
ENSSHAG00000018185	2.26106253113239	2.27319159801816	61.3890682552936	2.56453194292957e-10	2.17735232104118e-09
KRT13	-13.8563732481914	13.0375737521404	61.3588065953842	2.60622512847521e-10	2.21148283537722e-09
PKIG	2.83400642757651	2.09708440529623	61.2868393400472	2.62580391173667e-10	2.22682007566351e-09
ENSSHAG00000006150	-7.61885469440291	3.59181127871247	64.4406131739796	2.63986445994508e-10	2.23746268222134e-09
ENSSHAG00000005123	-14.3370234485596	5.26174841388188	68.6202389915206	2.64420749507295e-10	2.23986157777719e-09
ENSSHAG00000002296	2.97528390182899	3.75206429050304	61.2428471068228	2.65263761114283e-10	2.24571784495093e-09
MSX1	3.35897740759144	2.66468243042095	61.230281939281	2.66035413721365e-10	2.25096364055557e-09
ENSSHAG00000002395	9.90418012600663	0.391009899618519	69.406043549588	2.7186600094692e-10	2.29898336723075e-09
BBS12	3.2092374876401	1.79730352338449	61.0974851525879	2.74334838233793e-10	2.31853650098618e-09
TMEM63C	2.86011228208291	3.04369561682462	61.0541413608203	2.77101598284154e-10	2.33995357302869e-09
SBF1	-2.707168546371	4.98740631356404	61.0528415060845	2.77185018375925e-10	2.33995357302869e-09
STMN2	3.56157902720894	4.43565583816353	61.0726950044503	2.78432939450715e-10	2.34914902247677e-09
HIP1	2.77932884206789	5.12279058435474	61.0476109386565	2.78918355367636e-10	2.35190437809145e-09
GPX7	2.67293946331075	4.22822410679999	61.0194074410303	2.79339694161632e-10	2.35297216416809e-09
ENSSHAG00000002402	1.83366008753119	2.025185149535	61.0190502739652	2.79362805741035e-10	2.35297216416809e-09
SNX21	-2.55715124193482	3.23830936310669	61.001199732924	2.80520415044708e-10	2.36137907081693e-09
GPR1	-5.06190557026201	2.69267887534722	60.8377738019253	2.91353282588272e-10	2.45117503141167e-09
HOOK1	-2.16543670073755	5.2966962584811	60.8305558898238	2.91841641373208e-10	2.45388937184162e-09
SUCLA2	-1.09996185711339	5.77740101104392	60.7797880259884	2.95300688642401e-10	2.48156486760956e-09
ENSSHAG00000001939	-7.40983915456509	3.16336112285939	60.7977285491701	2.96743978369538e-10	2.49227911952226e-09
KATNBL1	-2.03845464249515	4.66000468844806	60.7476260626659	2.9751405822167e-10	2.49733030617249e-09
TUT7	-1.5269907513713	6.07917004228239	60.7447346415463	2.97713887389858e-10	2.49759180202925e-09
ENSSHAG00000008296	2.07402751836987	4.15986721807252	60.7089023044001	3.00201908468116e-10	2.51684059283625e-09
ATP2B2	4.93498850097559	2.49114422042832	60.7068035599766	3.00348303339073e-10	2.51684059283625e-09
ENSSHAG00000010291	2.59166271879326	4.5892560603958	60.6892255240476	3.01577351239462e-10	2.52571031663049e-09
PGBD2	1.06311404662084	4.53661716563122	60.6621122259686	3.03483361229275e-10	2.54023636502084e-09
ENSSHAG00000009394	4.43326232927494	2.53329725189081	60.6309831370667	3.0568712384464e-10	2.55723686032067e-09
RAB9B	6.57058365745317	1.13832882600108	60.6201933371179	3.06454857142279e-10	2.56221178413649e-09
ELF3	-7.32828753832082	5.63635914632916	60.6227400188345	3.09045142545265e-10	2.58241051109918e-09
CSRP3	-13.2411969766962	6.73425240972498	63.6729758011516	3.10732805077511e-10	2.59504830500999e-09
SLC25A33	2.99372506226238	2.02848138511585	60.5228929542571	3.13469334820665e-10	2.61642640399638e-09
GLA	1.41526364940063	4.3434002008737	60.51982047936	3.13693531788949e-10	2.61682260574589e-09
PLAGL1	2.87986473334157	3.87316153231694	60.4722348607827	3.17187192934602e-10	2.64447678253528e-09
PRR7	7.16380996123264	1.09746933173925	62.1399944535477	3.21802397959266e-10	2.68144519222445e-09
ESYT1	1.76608072269188	6.86463049676561	60.3997087599205	3.22589943586128e-10	2.68649566629909e-09
CDK18	3.86036555720993	2.44236696994871	60.3864778030478	3.23585842322777e-10	2.69327463028294e-09
GNAI2	2.11836311481736	6.59534769991236	60.3717092617181	3.24701251260446e-10	2.70104012776035e-09
SIDT1	-6.18047028697718	3.41190034642533	60.4032353901066	3.25229259212132e-10	2.70391333023809e-09
OSCP1	2.37762129289853	2.91598884267855	60.3615194972673	3.25473173044895e-10	2.70442271227596e-09
OSBPL6	3.34767365555537	4.51291728183394	60.3652488885134	3.28118260858193e-10	2.72487217528169e-09
ENSSHAG00000004225	7.26048730823764	-0.372433684143515	60.3035227373395	3.29903173143205e-10	2.73815935242793e-09
FMNL2	2.42526424930915	4.66512378563443	60.2909584440765	3.30871111945699e-10	2.74465465242575e-09
MRRF	-1.64116907057148	3.78992462433906	60.2502570849839	3.34027020254172e-10	2.76928224462684e-09
CPNE5	5.08093929498227	2.91383485949896	60.276991706329	3.34933988724689e-10	2.77524766146976e-09
RAP1GDS1	1.51878256335775	4.91085478059573	60.219129607046	3.36461694705187e-10	2.78634693148753e-09
DDX55	1.58144555384247	5.4845773398773	60.1408769652879	3.42664150288178e-10	2.83612525059645e-09
TOM1	-1.81616403651279	4.60276792343276	60.1159568203571	3.44664227662902e-10	2.85108559720927e-09
PMEPA1	2.55363039366696	5.46192036821822	60.064208852094	3.50579016298797e-10	2.8983939108522e-09
ENSSHAG00000015648	-2.78171139056433	6.53095239427366	60.0577013216023	3.50867996731895e-10	2.89916430112119e-09
ENSSHAG00000005207	1.64555666489263	2.81932546387053	59.9738496011464	3.56303951107691e-10	2.94243870833886e-09
ENSSHAG00000013083	-11.2466371251854	0.968941260500952	73.9652448698556	3.57263489903006e-10	2.94871822463423e-09
ENSSHAG00000004736	-1.95748783906099	4.44230611816368	59.9551315412399	3.57867290550703e-10	2.95155547386543e-09
STARD3NL	1.67274583571731	3.74998464418207	59.9534758394192	3.58005918218567e-10	2.95155547386543e-09
SAT1	2.9542068469814	8.20950261166704	59.9536239689905	3.59757378524699e-10	2.96434474335849e-09
TNIK	4.68707260618452	4.83845269759985	59.967187610297	3.60046985255968e-10	2.96508104042554e-09
ENSSHAG00000002382	-2.49120583334376	5.55390750110966	59.901822406542	3.62358882649748e-10	2.9824613537492e-09
ENSSHAG00000012504	-6.93170556721844	2.0968720685184	59.9021162836458	3.62755745760489e-10	2.98406907081975e-09
ACOX2	2.11416965564317	6.29370315439797	59.8796363683704	3.64245412873866e-10	2.99465953826948e-09
NSMCE1	2.34327844124456	4.51167488015929	59.7982957564123	3.71249784970547e-10	3.05055247839006e-09
LRRFIP2	1.46062915171414	6.66753817796711	59.7127787625917	3.78764945010138e-10	3.11057822560461e-09
ENSSHAG00000015994	1.60849071077541	3.7705819961182	59.677145236664	3.81942905225873e-10	3.13493824705072e-09
CLIC4	3.09271700407317	6.74805970492626	59.67279366256	3.85727624892835e-10	3.1642487212123e-09
B9D1	1.68694155596716	3.36992023369469	59.6030704757049	3.88638248831179e-10	3.18487134059787e-09
VASH1	2.72532893779174	4.14988451778008	59.6027032424321	3.88671743936e-10	3.18487134059787e-09
ZC3H12B	3.9722213517931	2.05116861403601	59.5890064306351	3.89923166768357e-10	3.1933585897893e-09
ENSSHAG00000012623	8.53612417718574	1.82784564521658	61.3151966390508	3.90466978326759e-10	3.19604452630421e-09
CCDC82	2.04518084202067	4.76857052695968	59.4815489753262	3.99887635586578e-10	3.27134597797263e-09
LFNG	2.81701711322826	5.32308885291022	59.5154284153346	4.00228983807599e-10	3.27166127707673e-09
MIR9-3	10.8050691272031	1.64972503668375	159.156847370618	4.00368084964073e-10	3.27166127707673e-09
ANTXR2	2.02260537067393	5.06138429673241	59.4356448751648	4.04224648897465e-10	3.30135376515431e-09
LRIG3	-1.74309425021699	5.23851339299932	59.3879337924576	4.08784237780027e-10	3.33675204454733e-09
SERPINB12	-6.54337828440448	6.08291310266645	59.3825674456054	4.12913231805314e-10	3.36859847016049e-09
ZBED1	-2.65089061801465	3.96401952312203	59.2898303831466	4.18328438676115e-10	3.41089713187072e-09
ADAMTS1	2.2891652362568	5.11614774320962	59.245300236296	4.22736808688225e-10	3.44494437327823e-09
ALOX15B	-9.70047944727996	0.141747247671583	66.0432739554473	4.28422038703612e-10	3.48935375527193e-09
BLMH	-2.62861146608913	7.40152453733031	59.170737785659	4.3022675057527e-10	3.50212616589776e-09
ENSSHAG00000003394	2.06202526819597	4.43613030848596	59.1636348849315	4.30947411119175e-10	3.50606500903386e-09
RHOBTB2	2.03272836754098	2.89519803170048	59.1547046538764	4.31855253720836e-10	3.51152154961253e-09
STX3	-2.34699133190074	4.44937576968915	59.1439192166616	4.32954346758751e-10	3.51852635151308e-09
XPR1	2.32286306529603	3.89600003712082	59.1415180230775	4.33199436584637e-10	3.51858697614302e-09
ENSSHAG00000017003	4.33082965793691	3.91220880928475	59.1741505489374	4.33659297155645e-10	3.52039101589015e-09
ENSSHAG00000018866	1.11799286915141	6.42568265160478	59.0601425233487	4.41591276526436e-10	3.5823386637403e-09
ADGRB2	6.46399224720699	3.17443408880015	59.0954341014298	4.41774187883419e-10	3.5823386637403e-09
OPLAH	-2.64818538941259	4.35014208503499	58.9716446583044	4.50909699041552e-10	3.65441702994432e-09
NMNAT2	2.46222080765133	2.31345840549261	58.9263927940862	4.55753273053164e-10	3.69165137532724e-09
ENSSHAG00000011457	1.983937097686	1.27145800831535	58.9070791178219	4.57836968609844e-10	3.70650191044612e-09
CDCA7	1.86836171333686	5.15653241706165	58.8897879587235	4.59710862823424e-10	3.71963865892155e-09
ENSSHAG00000001462	1.57871532828894	3.34034848792141	58.841091918464	4.65031163391848e-10	3.76063158729825e-09
STAG1	0.990482651669598	6.07423642750881	58.8133132533226	4.68094762712591e-10	3.78334014819069e-09
PARVG	2.74629461317099	4.6591365057797	58.8198553729942	4.69344590137538e-10	3.7913722565011e-09
VRK2	1.05359157070774	5.16039175168509	58.7465975552789	4.75538585831926e-10	3.8393128900836e-09
ENSSHAG00000009437	-1.57995833236149	6.44378016182375	58.723481764128	4.78146352773291e-10	3.85826324006219e-09
HSPA13	1.79359433056175	4.39211082377096	58.7156321836303	4.79035266785488e-10	3.86333071639037e-09
ENSSHAG00000002180	2.11969578215989	2.40713613044921	58.7056394754193	4.80169362217746e-10	3.87036894194783e-09
AGBL3	2.35464419211422	1.25528861300923	58.6656891118053	4.84731379955277e-10	3.90501498530892e-09
UCHL3	-1.43045087081937	5.59294430389264	58.618789159772	4.90144537416486e-10	3.94647643584878e-09
RALY	0.986933538077292	5.7666961717071	58.5718004738189	4.95630984228027e-10	3.98848259970891e-09
MAP4K4	-1.4128650481901	6.37406435857348	58.5636712097005	4.96586624595717e-10	3.99400225442085e-09
SLCO5A1	5.70483140008049	2.54747257253134	58.5749053685988	4.97639062437531e-10	3.99900300562472e-09
[truncated: 12,964 more rows]

## Sheet: TKN.DFTD-vs-Lip
Gene	logFC	logCPM	F	PValue	FDR
[truncated: 14,806 more rows]

## Sheet: WPP.DFTD-vs-Lip
Gene	logFC	logCPM	F	PValue	FDR
[truncated: 14,806 more rows]

## Sheet: Lip_all.BR-vs-WPP
Gene	logFC	logCPM	F	PValue	FDR
[truncated: 14,165 more rows]

[truncated: 16 more sheets: Lip_all.Inf-vs-Uninf, Lip_all.Male-vs-Female, Lip_all.TKN-vs-BR, Lip_all.WPP-vs-TKN, Lip_Female.Inf-vs-Uninf, Lip_Inf.Male-vs-Female, Lip_Male.Inf-vs-Uninf, Lip_Male-vs-Female.Inf-vs-Uninf, Lip_Uninf.Male-vs-Female, Tumor_All.BR-vs-WPP, Tumor_All.Male-vs-Female, Tumor_All.TKN-vs-BR, Tumor_All.WPP-vs-TKN, Tumor_BR.Male-vs-Female, Tumor_TKN.Male-vs-Female, Tumor_WPP.Male-vs-Female]
