# Supplementary material for: Spatial variation in gene expression of Tasmanian devil facial tumors despite minimal host transcriptomic response to infection
Source: BMC Genomics. 2021 Sep 27;22:698. doi: 10.1186/s12864-021-07994-4 (PMC8477496; doi:10.1186/s12864-021-07994-4)
Supplement: Supplementary file 10 — Additional file 10 S10 File. .xlsx file containing tables of gene set enrichment results, including annotated gene set clusters. [file 12864_2021_7994_MOESM10_ESM.xlsx]

## Sheet: DFTD-vs-Lip_enr_map
name	__mclCluster	cluster	EnrichmentMap::ES (DFT1.lip.classic.GseaPreranked)	EnrichmentMap::NES (DFT1.lip.classic.GseaPreranked)	EnrichmentMap::pvalue (DFT1.lip.classic.GseaPreranked)	EnrichmentMap::fdr_qvalue (DFT1.lip.classic.GseaPreranked)	EnrichmentMap::fwer_qvalue (DFT1.lip.classic.GseaPreranked)	EnrichmentMap::gs_size	EnrichmentMap::Genes
EXTRACELLULAR MATRIX ORGANIZATION	7	assembly collagen formation	0.2664	4.203	0	0	0	182	CTSS|NCAM1|ADAM12|BCAN|ADAM19|BGN|DDR1|A2M|DDR2|ADAM15|DCN|NTN4|ITGA11|CAPN1|ITGAD|CAPN10|LAMC3|CAPN12|NID2|CAPN14|SH3PXD2A|CAPN15|CAPN2|CAPN3|SDC2|CAPN5|SDC3|SDC4|CAPN7|VCAN|CAPN8|HTRA1|KLK7|SERPINH1|SCUBE1|SCUBE3|SPP1|PRKCA|ADAM10|ADAM17|ADAMTS14|ADAMTS2|ADAMTS3|COL12A1|COL13A1|KDR|COL14A1|COL16A1|CTSK|LAMA2|PLEC|NCSTN|FURIN|COLGALT1|COLGALT2|MMP1|PSEN1|P3H1|MMP11|MMP13|MMP14|BMP1|P4HA1|MMP15|P…
COLLAGEN FORMATION	7	assembly collagen formation	0.3547	3.247	0	0	0	58	CTSS|COL17A1|SERPINH1|COL11A1|COL11A2|COL15A1|COL1A1|COL1A2|ADAMTS14|ADAMTS2|ADAMTS3|COL3A1|COL12A1|COL4A1|COL13A1|COL4A2|COL14A1|COL16A1|COL5A1|COL5A2|COL5A3|COL6A1|PLEC|COL6A3|COL6A6|COLGALT1|COL8A1|COLGALT2|COL8A2|COL9A1|P3H1|COL9A2|MMP13|COL9A3|BMP1|DST|P4HA1|ITGA6|P4HA2|ITGB4|LAMA3|P4HA3|LAMB3|LOX|PCOLCE2|LAMC2|PLOD1|LOXL2|PLOD2|TLL1|LOXL3|MMP3|PLOD3|TLL2|PPIB|MMP9|PCOLCE|PXDN
ASSEMBLY OF COLLAGEN FIBRILS AND OTHER MULTIMERIC STRUCTURES	7	assembly collagen formation	0.3997	2.9145	0	0.0004	0.003	38	CTSS|COL11A1|COL11A2|COL15A1|COL1A1|COL1A2|COL3A1|COL4A1|COL4A2|COL5A1|COL5A2|COL5A3|COL6A1|PLEC|COL6A3|COL6A6|COL8A1|COL8A2|COL9A1|COL9A2|MMP13|COL9A3|BMP1|DST|ITGA6|ITGB4|LAMA3|LAMB3|LOX|LAMC2|LOXL2|TLL1|LOXL3|MMP3|TLL2|MMP9|PCOLCE|PXDN
COLLAGEN BIOSYNTHESIS AND MODIFYING ENZYMES	7	assembly collagen formation	0.3529	2.7553	0	0.0007	0.009	43	COL11A1|COL11A2|COL15A1|COL1A1|COL1A2|ADAMTS14|ADAMTS2|ADAMTS3|COL3A1|COL12A1|COL4A1|COL13A1|COL4A2|COL14A1|COL16A1|COL5A1|COL5A2|COL5A3|COL6A1|COL6A3|COL6A6|COLGALT1|COL8A1|COLGALT2|COL8A2|COL9A1|P3H1|COL9A2|COL9A3|BMP1|P4HA1|P4HA2|P4HA3|PCOLCE2|PLOD1|PLOD2|TLL1|PLOD3|TLL2|PPIB|PCOLCE|COL17A1|SERPINH1
MRNA 3'-END PROCESSING	4	capped mrna splicing	-0.3074	-2.3178	0	0.0027	0.263	41	CHTOP|CLP1|SARNP|NCBP1|U2AF2|WDR33|NUDT21|PAPOLA|PCF11|CPSF1|CPSF2|CPSF3|CPSF7|CPSF4|CSTF1|CSTF2|SRRM1|POLDIP3|UPF3B|SRSF11|CASC3|DDX39A|SRSF3|DDX39B|SRSF4|DHX38|SRSF5|SRSF6|SRSF9|SYMPK|ALYREF|RBM8A|FYTTD1|THOC1|THOC2|THOC3|THOC5|THOC6|RNPS1|THOC7|CDC40
RNA POLYMERASE II TRANSCRIPTION TERMINATION	4	capped mrna splicing	-0.299	-2.3824	0.0019	0.002	0.187	46	CHTOP|CLP1|SARNP|NCBP1|U2AF2|SLBP|WDR33|NUDT21|PAPOLA|PCF11|CPSF1|SNRPB|CPSF2|CPSF3|SNRPF|CPSF7|CPSF4|SNRPG|CSTF1|CSTF2|SRRM1|LSM10|POLDIP3|UPF3B|SRSF11|CASC3|DDX39A|SRSF3|DDX39B|SRSF4|DHX38|SRSF5|SRSF6|SRSF9|SYMPK|ALYREF|RBM8A|FYTTD1|THOC1|THOC2|THOC3|THOC5|THOC6|RNPS1|THOC7|CDC40
TRNA PROCESSING	4	capped mrna splicing	-0.2289	-2.4355	0	0.0014	0.131	84	SEH1L|TSEN2|TSEN54|NDC1|TYW5|NUP155|NUP188|NUP205|NUP214|WDR4|NUP35|XPOT|NUP50|NUP54|ZBTB8OS|NUP58|MTO1|NUP88|SEC13|NUP93|NSUN2|NSUN6|CPSF4|OSGEP|POP1|TPR|POP4|MT-ND2|MT-ND3|POP7|MT-ND4|MT-ND5|NUP107|RAN|NUP133|NUP160|NUP37|EPRS|NUP43|NUP85|NUP98|RANBP2|PUS1|PUS3|PUS7|QTRT1|ADAT1|QTRT2|ADAT2|HSD17B10|ALKBH8|C2ORF49|TP53RK|RTCB|CLP1|RTRAF|CDKAL1|CTU2|RPP30|RPP38|DDX1|RPP40|CPSF1|DUS2|CSTF2|FAM98B|…
MRNA SPLICING	4	capped mrna splicing	-0.22	-2.7788	0	0.0001	0.007	117	ELAVL1|NCBP1|U2SURP|USP39|POLR2A|POLR2B|WBP4|POLR2E|POLR2F|YBX1|POLR2G|POLR2H|ZCRB1|SNRPB|POLR2K|ZRSR2|SNRPF|CPSF4|SNRPG|SRRM1|SRRT|SRSF11|SRSF3|SRSF4|SRSF5|SRSF6|AQR|SRSF9|SYMPK|ALYREF|HNRNPM|RBM8A|MTREX|RNPS1|SNRPA1|CDC40|BCAS2|BUD31|CCAR1|CD2BP2|CLP1|CHERP|U2AF2|CTNNBL1|PPIE|PRPF19|WDR33|CWC25|HNRNPK|CWC27|DDX23|CPSF1|DDX46|CPSF2|DHX15|CPSF3|DHX16|SNU13|CPSF7|DNAJC8|CSTF1|EFTUD2|CSTF2|ELAVL2|F…
MRNA SPLICING - MAJOR PATHWAY	4	capped mrna splicing	-0.2344	-2.9653	0	0	0	113	ELAVL1|NCBP1|U2SURP|USP39|POLR2A|POLR2B|WBP4|POLR2E|POLR2F|YBX1|POLR2G|POLR2H|SNRPB|POLR2K|SNRPF|CPSF4|SNRPG|SRRM1|SRRT|SRSF11|SRSF3|SRSF4|SRSF5|SRSF6|AQR|SRSF9|SYMPK|ALYREF|HNRNPM|RBM8A|MTREX|RNPS1|SNRPA1|CDC40|BCAS2|BUD31|CCAR1|CD2BP2|CLP1|CHERP|U2AF2|CTNNBL1|PPIE|PRPF19|WDR33|CWC25|HNRNPK|CWC27|DDX23|CPSF1|DDX46|CPSF2|DHX15|CPSF3|DHX16|SNU13|CPSF7|DNAJC8|CSTF1|EFTUD2|CSTF2|ELAVL2|FUS|DHX38|HNR…
PROCESSING OF CAPPED INTRON-CONTAINING PRE-MRNA	4	capped mrna splicing	-0.2191	-3.1483	0	0	0	157	SEH1L|ELAVL1|SARNP|NCBP1|NDC1|U2SURP|NUP155|USP39|NUP188|POLR2A|NUP205|POLR2B|SLBP|WBP4|NUP214|WTAP|NUP35|POLR2E|POLR2F|YBX1|NUP50|POLR2G|NUP54|POLR2H|ZCRB1|NUP58|SNRPB|NUP88|EIF4E|POLR2K|ZRSR2|NUP93|SNRPF|CPSF4|SNRPG|SRRM1|SRRT|SRSF11|SRSF3|SRSF4|SRSF5|TPR|SRSF6|SRSF9|AQR|SYMPK|NUP107|HNRNPM|NUP133|ALYREF|NUP160|RBM8A|NUP37|NUP43|NUP85|NUP98|THOC1|THOC2|RANBP2|THOC3|THOC5|MTREX|THOC6|RNPS1|THOC7…
METABOLISM OF RNA	4	capped mrna splicing	-0.2058	-5.0256	0	0	0	449	SEH1L|TSEN2|TSEN54|TSR3|SARNP|TYW5|U2SURP|UPF1|NHP2|USP39|SLBP|WBP4|NOP10|WDR4|WTAP|XPOT|YBX1|ZBTB8OS|EIF4A1|ZCRB1|EIF4A2|EIF4B|SNRPB|EIF4E|ZRSR2|SNRPF|FAU|SNRPG|RPS11|IGF2BP1|RPS12|SRRM1|IGF2BP2|RPS13|SRRT|RPS14|SRSF11|RPS15A|PPP2R2A|SRSF3|RPS17|SRSF4|RPS18|SRSF5|RPS19|SRSF6|SRSF9|RPS21|RPS23|SYMPK|NUP107|RAN|HNRNPM|NUP133|RPS27L|NUP160|RBM8A|NUP37|RPS29|NUP43|RPS3|NUP85|NUP98|THOC1|THOC2|RANBP2…
ACYL CHAIN REMODELLING OF PS	3	chain acyl coas	-0.4615	-2.1695	0	0.0063	0.553	15	LPCAT3|OSBPL10|LPCAT4|OSBPL5|PLA2G4A|PLA2G12A|PLA2G1B|PLA2G2D|PLA2G2E|PLA2G2F|PLA2G4D|PLA2G4E|PLA2G4F|PLA2R1|MBOAT1
ACTIVATION OF GENE EXPRESSION BY SREBF (SREBP)	3	chain acyl coas	-0.3049	-2.1899	0	0.0057	0.502	37	RXRA|ACACB|CARM1|CHD9|CYP51A1|DHCR7|ELOVL6|CREBBP|FASN|FDFT1|GGPS1|GPAM|HELZ2|NCOA2|HMGCR|HMGCS1|LSS|MED1|MTF1|MVD|MVK|NFYA|NCOA1|NFYB|NFYC|PMVK|PPARA|SC5D|SCD|SMARCD3|SP1|SQLE|SREBF1|SREBF2|TBL1XR1|TGS1|TM7SF2
METABOLISM OF STEROIDS	3	chain acyl coas	-0.2075	-2.3354	0	0.0026	0.245	94	KPNB1|STAR|STARD3|CYP17A1|STARD3NL|HSD17B12|STARD4|HSD17B3|STARD6|ACAT2|ARV1|SRD5A1|DHCR24|HSD17B1|SRD5A2|HSD17B11|HSD17B7|NSDHL|SAR1B|SEC23A|TSPO|SEC24A|CREBBP|SEC24B|PIAS4|LGMN|SEC24D|NCOA2|NFYA|NFYB|NFYC|CYP21A2|RAN|CYP24A1|ABCB11|MBTPS1|PTGIS|CYP27B1|ACOT8|ACOX2|AMACR|HSD17B4|CYP2R1|SCP2|INSIG1|INSIG2|RXRA|FDXR|VDR|AKR1D1|CH25H|ACACB|CYP39A1|CARM1|SCAP|CHD9|CYP51A1|DHCR7|ELOVL6|HSD3B7|FASN|FD…
SYNTHESIS OF VERY LONG-CHAIN FATTY ACYL-COAS	3	chain acyl coas	-0.4725	-2.4219	0	0.0015	0.139	19	ELOVL5|ELOVL7|HACD1|HACD3|HSD17B12|HACD4|HSD17B3|ACSBG1|ACSF3|ACSL1|SLC27A3|ACSL3|TECR|ACSL4|ELOVL3|ELOVL6|ELOVL1|ELOVL2|ELOVL4
BRANCHED-CHAIN AMINO ACID CATABOLISM	3	chain acyl coas	-0.5124	-2.5083	0	0.0009	0.083	17	SLC25A44|ECHS1|ACAD8|ACADSB|ACAT1|ALDH6A1|BCAT1|BCKDHB|BCKDK|DBT|DLD|HIBADH|MCCC1|HIBCH|MCCC2|HSD17B10|PPM1K
ACYL CHAIN REMODELLING OF PC	3	chain acyl coas	-0.5198	-2.569	0	0.0007	0.061	17	LPCAT1|LPCAT2|LPCAT3|LPCAT4|MBOAT2|PLA2G4A|PLA2G12A|PLA2G1B|PLA2G2D|PLA2G2E|PLA2G2F|PLA2G4D|PLA2G4E|PLA2G4F|PLA2R1|PLBD1|PNPLA8
ACYL CHAIN REMODELLING OF PE	3	chain acyl coas	-0.5198	-2.5848	0	0.0007	0.053	17	LPCAT3|LPCAT4|MBOAT2|PLA2G4A|PLA2G12A|PLA2G1B|PLA2G2D|PLA2G2E|PLA2G2F|PLA2G4D|PLA2G4E|PLA2G4F|PLA2R1|PLBD1|PNPLA8|ABHD4|MBOAT1
PHOSPHOLIPID METABOLISM	3	chain acyl coas	-0.185	-2.6497	0	0.0004	0.03	153	PISD|PITPNM2|PITPNM3|AGK|PLA2G15|PTDSS1|PIK3CG|PTDSS2|PIK3R5|SLC44A2|SLC44A3|SLC44A4|TNFAIP8|TNFAIP8L1|STARD10|TNFAIP8L2|STARD7|TNFAIP8L3|ENPP6|GDE1|GDPD1|GDPD3|PNPLA6|PNPLA7|SLC44A1|PTPN13|RAB4A|FIG4|PLA2G4A|PIK3C2A|RAB5A|BMX|SYNJ1|SYNJ2|INPP5F|CSNK2A2|CSNK2B|HADHA|HADHB|LCLAT1|TAZ|AWAT2|PIK3CB|DGAT1|DGAT2|DGAT2L6|MGLL|LPCAT1|MTMR14|LPCAT2|MTMR3|LPCAT3|LPCAT4|MBOAT2|MTM1|PIK3C3|MTMR1|PLA2G12A|PI…
FATTY ACYL-COA BIOSYNTHESIS	3	chain acyl coas	-0.4351	-2.6683	0	0.0004	0.029	25	ELOVL5|ELOVL7|HACD1|HACD3|HSD17B12|HACD4|HSD17B3|ACLY|MORC2|PPT1|SLC27A3|TECR|ELOVL6|FASN|SCD|ACSBG1|ACSF3|ACSL1|ACSL3|ACSL4|ELOVL3|CBR4|ELOVL1|ELOVL2|ELOVL4
GLYCEROPHOSPHOLIPID BIOSYNTHESIS	3	chain acyl coas	-0.2482	-2.738	0.002	0.0002	0.016	90	LPGAT1|PISD|MBOAT7|OSBPL10|OSBPL5|PITPNM2|PITPNM3|AGK|PLA2G15|PTDSS1|PTDSS2|SLC44A2|SLC44A3|SLC44A4|STARD10|STARD7|PCTP|SLC44A1|PLD1|PLD2|PLD3|PLA2G4A|AGPAT1|CSNK2A2|CSNK2B|HADHA|HADHB|LCLAT1|TAZ|ABHD3|AWAT2|ACHE|DGAT1|ACP6|DGAT2|AGPAT2|DGAT2L6|AGPAT4|MGLL|BCHE|GPAM|CDIPT|CDS1|LPCAT1|CDS2|LPCAT2|CEPT1|LPCAT3|CHKA|LPCAT4|CHKB|MBOAT2|CHPT1|CPNE1|PLA2G12A|CPNE3|PLA2G1B|PLA2G2D|DDHD1|PLA2G2E|DDHD2|PL…
CHOLESTEROL BIOSYNTHESIS	3	chain acyl coas	-0.548	-2.7901	0	0.0001	0.006	19	HMGCS1|LSS|MVD|LBR|MVK|PMVK|ACAT2|ARV1|SC5D|DHCR24|HSD17B7|SQLE|NSDHL|TM7SF2|CYP51A1|DHCR7|FDFT1|GGPS1|HMGCR
FATTY ACID METABOLISM	3	chain acyl coas	-0.3022	-3.6415	0	0	0	111	ACADS|ACSM3|ECHS1|HADH|ACADM|MECR|ACADVL|ACBD5|PCCB|PLA2G4A|ACOT8|ACOX2|ACOX3|ACOXL|ABCD1|AMACR|CRAT|CROT|HSD17B4|SCP2|ACAA1|ACOX1|DECR2|ECI2|MMAA|EHHADH|MLYCD|MMUT|RXRA|PRKAA2|HADHA|PRKAB2|HADHB|ACAD10|ACAD11|ACOT13|DPEP1|ACOT7|ACOT9|ACSBG1|ACSF2|ACSF3|ACSL1|ACSL3|ACSL4|CBR4|DECR1|ECI1|ELOVL1|ELOVL2|ELOVL4|ELOVL5|ELOVL7|FADS1|ALOX12B|HACD1|ALOX15B|ALOX5|HACD3|HSD17B12|ALDH3A2|ALOX5AP|CPT1A|HACD4…
METABOLISM OF LIPIDS	3	chain acyl coas	-0.1874	-4.6486	0	0	0	489	RXRB|PIK3CG|PIK3R5|HSD17B1|HSD17B11|ACBD5|PIAS4|PPP1CB|ABCA1|RAN|ABCB11|PIK3C2A|RAB5A|PPP1CC|ABCD1|SYNJ1|SYNJ2|MMAA|MMUT|VDR|HADHA|HADHB|LCLAT1|TAZ|AWAT2|DGAT1|DGAT2|DGAT2L6|MGLL|LPCAT1|LPCAT2|LPCAT3|ACAD10|LPCAT4|ACAD11|MBOAT2|PLA2G12A|PLA2G1B|PLA2G2D|PLA2G2E|ACOT13|PLA2G2F|UBE2I|ACOT7|ACOT9|PLA2G4D|ACSBG1|PIP5K1A|PLA2G4E|PIP5K1B|PLA2G4F|ACSF2|ACSF3|PLA2R1|ACSL1|ACSL3|ACSL4|PLBD1|PNPLA8|ABHD4|CB…
METABOLISM	3	chain acyl coas	-0.1515	-5.9316	0	0	0	1300	SEH1L|RXRB|CDO1|CSAD|MPST|B3GAT3|B4GALT7|BCAN|SUOX|BGN|TST|TSTD1|CSPG5|PIAS4|DCN|GPC1|GPC3|PPP1CB|GPC4|SDC2|SDC3|SDC4|VCAN|XYLT1|SURF1|XYLT2|ABCA1|RAN|NUP107|NUP133|ABCB11|NUP160|NUP37|NUP43|NUP85|NUP98|ABCC8|PPP1CC|ABCD1|RANBP2|ABCD4|RRM2|KCNJ11|PSMA1|PSMA3|PSMA4|PSMA5|PSMA6|PSMA7|PSMA8|PSMB1|VDR|PSMB10|PSMB2|PSMB3|PSMB4|PSMB5|PSMB6|PSMB7|PSMC1|PSMC2|PSMC3|PSMC4|PSMC5|TK1|PSMD1|PSMD10|PSMD11|PSM…
CILIUM ASSEMBLY	15	cilium assembly intraflagellar	0.2697	3.6037	0	0	0	124	GBF1|PPP2R1A|TNPO1|NEK2|B9D1|C2CD3|CC2D2A|CEP162|CEP83|CEP97|CDK1|FBF1|IQCB1|ARL3|KIF24|ASAP1|MARK4|MKS1|CNGA4|PLK1|NPHP4|EXOC1|RAB11A|EXOC2|EXOC3|RAB8A|RPGRIP1L|EXOC5|SCLT1|EXOC6|EXOC7|EXOC8|TCTN2|PKD1|TMEM216|PKD2|TMEM67|TTBK2|INPP5E|RP2|PDE6D|KIF17|ACTR1A|CCP110|CDK5RAP2|CENPJ|CEP131|CEP135|CEP152|CEP164|CEP250|ARL6|CEP41|CEP57|CEP63|BBS12|CEP70|BBS2|BBS4|CEP76|KIF3A|BBS7|BBS9|CKAP5|SMO|CLASP1…
INTRAFLAGELLAR TRANSPORT	15	cilium assembly intraflagellar	0.4328	2.8568	0	0.0006	0.005	31	KIF3A|CLUAP1|DYNC2LI1|DYNLRB2|HSPB11|IFT122|IFT140|IFT172|IFT20|IFT22|KIF17|IFT27|TNPO1|IFT46|IFT52|IFT57|IFT74|IFT80|IFT81|TCTE3|TRAF3IP1|TRIP11|TTC21B|TTC26|WDR19|WDR34|WDR35|DYNLL2|KIF3B|WDR60|KIFAP3
THE CITRIC ACID (TCA) CYCLE AND RESPIRATORY ELECTRON TRANSPORT	8	citric respiratory electron	-0.2397	-2.8287	0	0.0001	0.004	106	SLC16A1|SLC16A3|ACO2|CS|DLST|FAHD1|FH|IDH2|IDH3A|MDH2|ATP5F1B|ME2|ATP5F1C|ME3|NNT|ATP5F1E|ETFA|OGDH|ETFB|ATP5MC2|ETFDH|SDHB|ATP5MC3|SDHC|ATP5ME|SUCLA2|SUCLG1|ATP5PB|TRAP1|ATP5PD|ATP5PF|DMAC2L|UCP2|UCP3|UQCRC1|SURF1|UQCRFS1|GLO1|UQCRQ|HAGH|DLD|RXRA|COX11|COX16|COX20|COX4I1|LDHA|COX5A|COX5B|LDHB|COX6B1|COX7A2L|MPC2|VDAC1|PPARD|PDK2|PDK3|PDK4|PDP1|PDP2|PDPR|ECSIT|MT-ND2|MT-ND3|MT-ND4|MT-ND5|NDUFA10|…
COMPLEX I BIOGENESIS	8	citric respiratory electron	-0.4105	-2.9773	0	0	0	37	NDUFB2|NDUFB3|NDUFB5|NDUFS1|NDUFS2|NDUFS3|NDUFS4|NDUFS5|NDUFS6|NDUFS7|NDUFS8|NDUFV1|NDUFV2|NUBPL|TIMMDC1|ECSIT|MT-ND2|MT-ND3|MT-ND4|MT-ND5|NDUFA10|NDUFA12|NDUFA13|NDUFA3|NDUFA5|NDUFA6|NDUFA8|NDUFA9|NDUFAB1|NDUFAF1|NDUFAF3|NDUFAF4|NDUFAF5|NDUFAF6|NDUFAF7|NDUFB10|NDUFB11
RESPIRATORY ELECTRON TRANSPORT	8	citric respiratory electron	-0.3594	-3.2183	0	0	0	58	ETFA|ETFB|ETFDH|SDHB|SDHC|TRAP1|ECSIT|MT-ND2|MT-ND3|MT-ND4|MT-ND5|UQCRC1|SURF1|NDUFA10|UQCRFS1|NDUFA12|UQCRQ|NDUFA13|NDUFA3|NDUFA5|NDUFA6|NDUFA8|NDUFA9|NDUFAB1|NDUFAF1|NDUFAF3|NDUFAF4|NDUFAF5|NDUFAF6|NDUFAF7|NDUFB10|NDUFB11|NDUFB2|NDUFB3|NDUFB5|COX11|COX16|COX20|COX4I1|NDUFS1|COX5A|NDUFS2|COX5B|NDUFS3|NDUFS4|COX6B1|NDUFS5|NDUFS6|COX7A2L|NDUFS7|NDUFS8|NDUFV1|NDUFV2|NUBPL|TIMMDC1|COQ10A|COQ10B|CYC1
RESPIRATORY ELECTRON TRANSPORT, ATP SYNTHESIS BY CHEMIOSMOTIC COUPLING, AND HEAT PRODUCTION BY UNCOUPLING PROTEINS.	8	citric respiratory electron	-0.3315	-3.3181	0	0	0	72	ATP5F1B|ATP5F1C|ATP5F1E|ETFA|ETFB|ATP5MC2|ETFDH|SDHB|ATP5MC3|SDHC|ATP5ME|ATP5PB|TRAP1|ATP5PD|ATP5PF|DMAC2L|UCP2|UCP3|ECSIT|MT-ND2|MT-ND3|MT-ND4|MT-ND5|UQCRC1|SURF1|NDUFA10|UQCRFS1|NDUFA12|UQCRQ|NDUFA13|NDUFA3|NDUFA5|NDUFA6|NDUFA8|NDUFA9|NDUFAB1|NDUFAF1|NDUFAF3|PM20D1|NDUFAF4|NDUFAF5|NDUFAF6|NDUFAF7|NDUFB10|NDUFB11|NDUFB2|NDUFB3|NDUFB5|COX11|COX16|COX20|COX4I1|NDUFS1|COX5A|NDUFS2|COX5B|NDUFS3|NDUF…
DNA REPAIR	9	dna repair hdr	0.1562	2.5271	0.0021	0.0038	0.061	198	APEX1|LIG4|NBN|XRCC4|XRCC5|XRCC6|POLR2A|POLR2B|NSD2|POLR2E|POLR2F|POLR2G|POLR2H|PPP5C|POLR2K|PIAS4|ACTL6A|RAD51|RAD51C|RBBP8|RHNO1|RMI1|RNF8|RUVBL1|POLE|POLE2|SUMO1|TOP3A|TP53BP1|UBE2I|KDM4B|WRN|UBA52|UBB|VCP|RBX1|RCHY1|MCRS1|RNF111|H2AFV|H2AFX|ERCC2|RNF4|PRKDC|BAZ1B|ERCC6|SMARCA5|ATR|ATRIP|CHEK1|CLSPN|RAD1|RAD9A|RFC2|RFC3|ADPRHL2|CUL4A|RFC4|CUL4B|FEN1|RFC5|DDB1|RPA1|DTL|LIG1|RPA2|MAD2L2|MBD4|MPG…
HDR THROUGH HOMOLOGOUS RECOMBINATION (HRR)	9	dna repair hdr	0.3271	2.4323	0	0.0075	0.124	39	ATR|ATRIP|NBN|DNA2|CHEK1|POLE|EME1|POLE2|EXO1|RAD51AP1|RAD51D|RAD1|RAD9A|RFC2|TOP3A|RFC3|RFC4|BARD1|RFC5|BLM|RPA1|RPA2|XRCC2|XRCC3|POLH|POLK|RAD51|RAD51C|PCNA|RBBP8|POLD2|WRN|RFC1|ATM|RHNO1|RMI1|UBA52|UBB|MRE11
TRANSCRIPTIONAL REGULATION BY TP53	9	dna repair hdr	-0.1211	-2.1962	0.0064	0.0055	0.485	237	SESN1|SESN2|CTDP1|NBN|SLC38A9|NELFA|NELFB|NELFCD|SESN3|NELFE|SETD9|BIRC5|POLR2A|SGK1|POLR2B|NPM1|POLR2E|POLR2F|POLR2G|CCNT1|POLR2H|CCNT2|PCBP4|POLR2K|PHF20|SUPT5H|DAXX|STEAP3|SURF1|RBBP8|RBL1|RBL2|MAPKAP1|RHNO1|RMI1|BRD1|MLST8|BRPF1|BRPF3|MTOR|CHD3|TMEM219|TP53I3|TP53INP1|TP53RK|TTC5|GATAD2A|GATAD2B|HDAC2|ING5|TOP3A|CDK5|CDK5R1|KAT6A|WRN|ZNF385A|UBA52|UBB|CNOT6L|RICTOR|MEAF6|MTA2|ERCC2|CASP2|RNF3…
EFFECTS OF PIP2 HYDROLYSIS		effects pip2 hydrolysis	-0.4588	-2.3201	0	0.0027	0.26	18	DAGLB|DGKA|PRKCQ|DGKE|DGKH|DGKQ|DGKZ|TRPC3|RASGRP2|TRPC6|ITPR1|PRKCD|ITPR2|ITPR3|RASGRP1|MGLL|ABHD12|ABHD6
INFLUENZA INFECTION	2	formation complex translation	-0.2304	-2.5561	0	0.0008	0.067	91	KPNA3|SEH1L|KPNA4|KPNA5|KPNB1|NDC1|NUP155|NUP188|NUP205|POLR2A|POLR2B|NUP214|NUP35|POLR2E|NUP50|POLR2F|NUP54|POLR2G|NUP58|POLR2H|NUP88|SEC13|NUP93|POLR2K|CPSF4|FAU|RPS11|KPNA2|RPS12|RPS13|RPS14|RPS15A|RPS17|RPS18|TPR|DNAJC3|RPS19|RPS21|RPS23|CALR|NUP107|RAN|NUP133|RPS27L|NUP160|NUP37|RPS29|NUP43|RPS3|NUP85|NUP98|RANBP2|RPS5|RPS6|RPS7|RPS8|CANX|RPL10A|GRSF1|RPL11|XPO1|RPL12|RPL13A|RPL14|RPL18|RPL1…
INFLUENZA VIRAL RNA TRANSCRIPTION AND REPLICATION	2	formation complex translation	-0.287	-3.0434	0	0	0	79	SEH1L|NDC1|NUP155|NUP188|NUP205|POLR2A|POLR2B|NUP214|NUP35|POLR2E|NUP50|POLR2F|NUP54|POLR2G|NUP58|POLR2H|NUP88|SEC13|NUP93|POLR2K|FAU|RPS11|RPS12|RPS13|RPS14|RPS15A|RPS17|RPS18|TPR|DNAJC3|RPS19|RPS21|RPS23|NUP107|NUP133|RPS27L|NUP160|NUP37|RPS29|NUP43|RPS3|NUP85|NUP98|RANBP2|RPS5|RPS6|RPS7|RPS8|RPL10A|GRSF1|RPL11|RPL12|RPL13A|RPL14|RPL18|RPL18A|RPL19|RPL22L1|RPL23|RPL24|IPO5|RPL29|RPL31|RPL32|RPL…
MAJOR PATHWAY OF RRNA PROCESSING IN THE NUCLEOLUS AND CYTOSOL	2	formation complex translation	-0.2776	-3.3593	0	0	0	112	NOP56|FAU|BMS1|RPS11|BOP1|RPS12|BYSL|RPS13|C1D|RPS14|DCAF13|DDX47|RPS15A|DDX49|DDX52|RPS17|RPS18|RPS19|EMG1|ERI1|RPS21|EXOSC10|RPS23|FCF1|FTSJ3|GNL3|HEATR1|RPS27L|IMP3|RPS29|ISG20L2|RPS3|KRR1|MPHOSPH10|MPHOSPH6|RPS5|MTREX|RPS6|RPS7|RPS8|NOB1|NOC4L|NOL11|NOL6|RPL10A|NOP14|NOP58|RPL11|PDCD11|RPL12|PELP1|PES1|RPL13A|PNO1|RPL14|RBM28|RCL1|RPL18|RIOK1|RPL18A|RPL19|RIOK3|RPL22L1|RPL23|RPP30|RPL24|RPP38…
RRNA PROCESSING IN THE NUCLEUS AND CYTOSOL	2	formation complex translation	-0.2747	-3.4923	0	0	0	119	TSR3|NOP56|NHP2|NOP10|FAU|RPS11|BMS1|RPS12|BOP1|RPS13|BYSL|RPS14|C1D|DCAF13|RPS15A|DDX47|DDX49|RPS17|DDX52|RPS18|RPS19|EMG1|RPS21|ERI1|RPS23|EXOSC10|FCF1|FTSJ3|GNL3|RPS27L|HEATR1|IMP3|RPS29|RPS3|ISG20L2|KRR1|MPHOSPH10|RPS5|MPHOSPH6|RPS6|MTREX|RPS7|RPS8|NOB1|NOC4L|NOL11|NOL6|RPL10A|NOP14|RPL11|NOP58|RPL12|PDCD11|PELP1|RPL13A|PES1|RPL14|PNO1|RBM28|RPL18|RCL1|RPL18A|RIOK1|RPL19|RIOK3|RPL22L1|RPL23|R…
RIBOSOMAL SCANNING AND START CODON RECOGNITION	2	formation complex translation	-0.4844	-3.5524	0	0	0	38	EIF3A|EIF3B|EIF3D|EIF3E|EIF3F|EIF3H|EIF3I|EIF3J|EIF3K|EIF3L|EIF3M|EIF2S1|EIF4A1|EIF2S2|EIF4A2|EIF4B|EIF4E|EIF4H|FAU|RPS11|RPS12|RPS13|RPS14|RPS15A|RPS17|RPS18|RPS19|RPS21|RPS23|RPS27L|RPS29|RPS3|EIF4G1|EIF5|RPS5|RPS6|RPS7|RPS8
SRP-DEPENDENT COTRANSLATIONAL PROTEIN TARGETING TO MEMBRANE	2	formation complex translation	-0.3853	-3.632	0	0	0	64	SRPRA|FAU|SSR1|RPS11|RPS12|RPS13|SEC61A1|RPS14|SEC61A2|RPS15A|SEC61G|RPS17|RPS18|RPS19|RPS21|RPS23|RPS27L|RPS29|RPS3|RPS5|RPS6|RPS7|RPS8|RPL10A|RPL11|RPL12|RPL13A|RPL14|RPL18|RPL18A|RPL19|RPL22L1|RPL23|RPL24|RPL29|RPL31|RPN1|RPL32|RPN2|DDOST|RPL35|RPL35A|RPL36|SEC11A|RPL37|SEC11C|RPL37A|RPL38|SPCS2|SPCS3|RPL4|RPL7A|SRP54|RPL8|SRP68|RPL9|SRP72|SRP9|RPLP1|SSR2|RPLP2|SSR3|SSR4|UBA52
RRNA PROCESSING	2	formation complex translation	-0.2771	-3.6697	0	0	0	128	TSR3|NOP56|NHP2|NOP10|FAU|RPS11|BMS1|RPS12|BOP1|RPS13|BYSL|RPS14|C1D|DCAF13|RPS15A|DDX47|DDX49|RPS17|DDX52|RPS18|RPS19|EMG1|RPS21|ERI1|RPS23|EXOSC10|FCF1|FTSJ3|GNL3|RPS27L|HEATR1|IMP3|RPS29|RPS3|ISG20L2|KRR1|MPHOSPH10|RPS5|MPHOSPH6|RPS6|MTREX|RPS7|RPS8|NOB1|NOC4L|NOL11|HSD17B10|NOL6|RPL10A|NOP14|RPL11|NOP58|RPL12|PDCD11|PELP1|RPL13A|PES1|RPL14|PNO1|RBM28|RPL18|RCL1|RPL18A|RIOK1|RPL19|RIOK3|RPL22L…
ACTIVATION OF THE MRNA UPON BINDING OF THE CAP-BINDING COMPLEX AND EIFS, AND SUBSEQUENT BINDING TO 43S	2	formation complex translation	-0.5072	-3.6772	0	0	0	37	EIF3A|EIF3B|EIF3D|EIF3E|EIF3F|EIF3H|EIF3I|EIF3J|EIF3K|EIF3L|EIF3M|EIF2S1|EIF4A1|EIF2S2|EIF4A2|EIF4B|EIF4E|EIF4H|FAU|RPS11|RPS12|RPS13|RPS14|RPS15A|RPS17|RPS18|RPS19|RPS21|RPS23|RPS27L|RPS29|RPS3|EIF4G1|RPS5|RPS6|RPS7|RPS8
TRANSLATION INITIATION COMPLEX FORMATION	2	formation complex translation	-0.5072	-3.7089	0	0	0	37	EIF3A|EIF3B|EIF3D|EIF3E|EIF3F|EIF3H|EIF3I|EIF3J|EIF3K|EIF3L|EIF3M|EIF2S1|EIF4A1|EIF2S2|EIF4A2|EIF4B|EIF4E|EIF4H|FAU|RPS11|RPS12|RPS13|RPS14|RPS15A|RPS17|RPS18|RPS19|RPS21|RPS23|RPS27L|RPS29|RPS3|EIF4G1|RPS5|RPS6|RPS7|RPS8
FORMATION OF THE TERNARY COMPLEX, AND SUBSEQUENTLY, THE 43S COMPLEX	2	formation complex translation	-0.5778	-3.7377	0	0	0	31	EIF3A|EIF3B|EIF3D|EIF3E|EIF3F|EIF3H|EIF3I|EIF3J|EIF3K|EIF3L|EIF3M|EIF2S1|EIF2S2|FAU|RPS11|RPS12|RPS13|RPS14|RPS15A|RPS17|RPS18|RPS19|RPS21|RPS23|RPS27L|RPS29|RPS3|RPS5|RPS6|RPS7|RPS8
SELENOAMINO ACID METABOLISM	2	formation complex translation	-0.4492	-4.3436	0	0	0	69	EEFSEC|AHCY|FAU|RPS11|RPS12|RPS13|RPS14|RPS15A|RPS17|RPS18|RPS19|RPS21|RPS23|GSR|CTH|AIMP1|AIMP2|RPS27L|DARS|RPS29|EPRS|RPS3|IARS|RPS5|RPS6|LARS|RPS7|MARS|RPS8|QARS|RARS|SARS|RPL10A|RPL11|RPL12|RPL13A|RPL14|PSTK|RPL18|RPL18A|TXNRD1|RPL19|RPL22L1|RPL23|RPL24|RPL29|SCLY|RPL31|SECISBP2|RPL32|SEPSECS|RPL35|RPL35A|RPL36|RPL37|MAT1A|RPL37A|RPL38|GNMT|RPL4|PAPSS1|PAPSS2|RPL7A|RPL8|RPL9|RPLP1|RPLP2|UBA52…
RESPONSE OF EIF2AK4 (GCN2) TO AMINO ACID DEFICIENCY	2	formation complex translation	-0.4993	-4.4207	0	0	0	56	ATF3|ATF4|EIF2S1|CEBPG|EIF2S2|DDIT3|FAU|RPS11|RPS12|RPS13|RPS14|EIF2AK4|RPS15A|RPS17|GCN1|RPS18|RPS19|RPS21|RPS23|IMPACT|RPS27L|RPS29|RPS3|RPS5|TRIB3|RPS6|RPS7|RPS8|RPL10A|RPL11|RPL12|RPL13A|RPL14|RPL18|RPL18A|RPL19|RPL22L1|RPL23|RPL24|RPL29|RPL31|RPL32|RPL35|RPL35A|RPL36|RPL37|RPL37A|RPL38|RPL4|RPL7A|RPL8|RPL9|RPLP1|RPLP2|UBA52|ATF2
NONSENSE MEDIATED DECAY (NMD) ENHANCED BY THE EXON JUNCTION COMPLEX (EJC)	2	formation complex translation	-0.4862	-4.5128	0	0	0	64	NCBP1|UPF1|FAU|RPS11|RPS12|RPS13|UPF3A|RPS14|UPF3B|RPS15A|CASC3|PPP2R2A|PNRC2|RPS17|RPS18|RPS19|RPS21|RPS23|RPS27L|RBM8A|RPS29|RPS3|EIF4G1|RPS5|RPS6|RPS7|RNPS1|RPS8|RPL10A|RPL11|RPL12|RPL13A|RPL14|PPP2CA|PPP2R1A|RPL18|RPL18A|DCP1A|RPL19|RPL22L1|RPL23|SMG1|RPL24|SMG5|SMG6|SMG7|SMG9|ETF1|RPL29|RPL31|RPL32|RPL35|RPL35A|RPL36|RPL37|RPL37A|RPL38|RPL4|RPL7A|RPL8|RPL9|RPLP1|RPLP2|UBA52
NONSENSE-MEDIATED DECAY (NMD)	2	formation complex translation	-0.4862	-4.5703	0	0	0	64	NCBP1|UPF1|FAU|RPS11|RPS12|RPS13|UPF3A|RPS14|UPF3B|RPS15A|CASC3|PPP2R2A|PNRC2|RPS17|RPS18|RPS19|RPS21|RPS23|RPS27L|RBM8A|RPS29|RPS3|EIF4G1|RPS5|RPS6|RPS7|RNPS1|RPS8|RPL10A|RPL11|RPL12|RPL13A|RPL14|PPP2CA|PPP2R1A|RPL18|RPL18A|DCP1A|RPL19|RPL22L1|RPL23|SMG1|RPL24|SMG5|SMG6|SMG7|SMG9|ETF1|RPL29|RPL31|RPL32|RPL35|RPL35A|RPL36|RPL37|RPL37A|RPL38|RPL4|RPL7A|RPL8|RPL9|RPLP1|RPLP2|UBA52
NONSENSE MEDIATED DECAY (NMD) INDEPENDENT OF THE EXON JUNCTION COMPLEX (EJC)	2	formation complex translation	-0.5912	-4.7326	0	0	0	49	NCBP1|UPF1|FAU|RPS11|RPS12|RPS13|RPS14|RPS15A|RPS17|RPS18|RPS19|RPS21|RPS23|RPS27L|RPS29|RPS3|EIF4G1|RPS5|RPS6|RPS7|RPS8|RPL10A|RPL11|RPL12|RPL13A|RPL14|RPL18|RPL18A|RPL19|RPL22L1|RPL23|RPL24|ETF1|RPL29|RPL31|RPL32|RPL35|RPL35A|RPL36|RPL37|RPL37A|RPL38|RPL4|RPL7A|RPL8|RPL9|RPLP1|RPLP2|UBA52
SELENOCYSTEINE SYNTHESIS	2	formation complex translation	-0.5609	-4.7478	0	0	0	50	EEFSEC|FAU|RPS11|RPS12|RPS13|RPS14|RPS15A|RPS17|RPS18|RPS19|RPS21|RPS23|RPS27L|RPS29|RPS3|RPS5|RPS6|RPS7|RPS8|SARS|RPL10A|RPL11|RPL12|RPL13A|RPL14|PSTK|RPL18|RPL18A|RPL19|RPL22L1|RPL23|RPL24|RPL29|RPL31|SECISBP2|RPL32|SEPSECS|RPL35|RPL35A|RPL36|RPL37|RPL37A|RPL38|RPL4|RPL7A|RPL8|RPL9|RPLP1|RPLP2|UBA52
VIRAL MRNA TRANSLATION	2	formation complex translation	-0.5922	-4.8253	0	0	0	47	RPL11|RPL12|RPL13A|RPL14|RPL18|RPL18A|RPL19|RPL22L1|RPL23|RPL24|RPL29|RPL31|FAU|RPL32|RPS11|RPL35|RPS12|RPL35A|RPS13|RPL36|RPS14|RPS15A|RPL37|RPL37A|RPS17|RPL38|RPS18|DNAJC3|RPS19|RPL4|RPS21|RPS23|RPL7A|RPL8|RPS27L|RPL9|RPS29|RPLP1|RPS3|RPLP2|UBA52|RPS5|RPS6|RPS7|RPS8|RPL10A|GRSF1
EUKARYOTIC TRANSLATION TERMINATION	2	formation complex translation	-0.6213	-5.0639	0	0	0	47	RPL11|RPL12|RPL13A|RPL14|RPL18|RPL18A|RPL19|RPL22L1|RPL23|RPL24|APEH|ETF1|RPL29|RPL31|FAU|RPL32|RPS11|RPL35|RPS12|RPL35A|RPS13|RPL36|RPS14|RPS15A|RPL37|RPL37A|RPS17|RPL38|RPS18|RPS19|RPL4|RPS21|RPS23|RPL7A|RPL8|RPS27L|RPL9|RPS29|RPLP1|RPS3|RPLP2|UBA52|RPS5|RPS6|RPS7|RPS8|RPL10A
L13A-MEDIATED TRANSLATIONAL SILENCING OF CERULOPLASMIN EXPRESSION	2	formation complex translation	-0.5422	-5.0931	0	0	0	64	EIF3A|EIF3B|EIF3D|EIF3E|EIF3F|EIF3H|EIF3I|EIF3J|EIF3K|EIF3L|EIF3M|EIF4A1|EIF2S1|EIF4A2|EIF2S2|EIF4B|EIF4E|EIF4H|FAU|RPS11|RPS12|RPS13|RPS14|RPS15A|RPS17|RPS18|RPS19|RPS21|RPS23|RPS27L|RPS29|RPS3|EIF4G1|RPS5|RPS6|RPS7|RPS8|RPL10A|RPL11|RPL12|RPL13A|RPL14|RPL18|RPL18A|RPL19|RPL22L1|RPL23|RPL24|RPL29|RPL31|RPL32|RPL35|RPL35A|RPL36|RPL37|RPL37A|RPL38|RPL4|RPL7A|RPL8|RPL9|RPLP1|RPLP2|UBA52
GTP HYDROLYSIS AND JOINING OF THE 60S RIBOSOMAL SUBUNIT	2	formation complex translation	-0.5323	-5.176	0	0	0	66	EIF3A|EIF3B|EIF3D|EIF3E|EIF3F|EIF3H|EIF3I|EIF3J|EIF3K|EIF3L|EIF3M|EIF4A1|EIF2S1|EIF4A2|EIF2S2|EIF4B|EIF4E|EIF4H|FAU|RPS11|RPS12|RPS13|RPS14|RPS15A|RPS17|RPS18|RPS19|RPS21|RPS23|RPS27L|RPS29|RPS3|EIF4G1|RPS5|EIF5|RPS6|EIF5B|RPS7|RPS8|RPL10A|RPL11|RPL12|RPL13A|RPL14|RPL18|RPL18A|RPL19|RPL22L1|RPL23|RPL24|RPL29|RPL31|RPL32|RPL35|RPL35A|RPL36|RPL37|RPL37A|RPL38|RPL4|RPL7A|RPL8|RPL9|RPLP1|RPLP2|UBA52
EUKARYOTIC TRANSLATION ELONGATION	2	formation complex translation	-0.6273	-5.1811	0	0	0	49	EEF1B2|EEF1D|FAU|RPS11|RPS12|RPS13|RPS14|RPS15A|RPS17|RPS18|RPS19|EEF2|RPS21|RPS23|RPS27L|RPS29|RPS3|RPS5|RPS6|RPS7|RPS8|RPL10A|RPL11|RPL12|RPL13A|RPL14|RPL18|RPL18A|RPL19|RPL22L1|RPL23|RPL24|EEF1A1|RPL29|RPL31|RPL32|RPL35|RPL35A|RPL36|RPL37|RPL37A|RPL38|RPL4|RPL7A|RPL8|RPL9|RPLP1|RPLP2|UBA52
PEPTIDE CHAIN ELONGATION	2	formation complex translation	-0.6286	-5.187	0	0	0	47	RPL11|RPL12|RPL13A|RPL14|RPL18|RPL18A|RPL19|RPL22L1|RPL23|RPL24|EEF1A1|RPL29|RPL31|FAU|RPL32|RPS11|RPL35|RPS12|RPL35A|RPS13|RPL36|RPS14|RPS15A|RPL37|RPL37A|RPS17|RPL38|RPS18|RPS19|RPL4|EEF2|RPS21|RPS23|RPL7A|RPL8|RPS27L|RPL9|RPS29|RPLP1|RPS3|RPLP2|UBA52|RPS5|RPS6|RPS7|RPS8|RPL10A
CAP-DEPENDENT TRANSLATION INITIATION	2	formation complex translation	-0.5284	-5.1958	0	0	0	71	EIF3A|EIF3B|EIF3D|EIF3E|EIF3F|EIF3H|EIF3I|EIF3J|EIF3K|EIF3L|EIF3M|EIF4A1|EIF2S1|EIF4A2|EIF2S2|EIF4B|EIF4E|EIF4H|FAU|RPS11|RPS12|RPS13|RPS14|RPS15A|RPS17|RPS18|RPS19|RPS21|RPS23|RPS27L|RPS29|RPS3|EIF2B1|EIF2B2|EIF4G1|EIF2B3|EIF2B4|EIF2B5|RPS5|EIF5|RPS6|EIF5B|RPS7|RPS8|RPL10A|RPL11|RPL12|RPL13A|RPL14|RPL18|RPL18A|RPL19|RPL22L1|RPL23|RPL24|RPL29|RPL31|RPL32|RPL35|RPL35A|RPL36|RPL37|RPL37A|RPL38|RPL4…
FORMATION OF A POOL OF FREE 40S SUBUNITS	2	formation complex translation	-0.5907	-5.2238	0	0	0	56	EIF3A|EIF3B|EIF3D|EIF3E|EIF3F|EIF3H|EIF3I|EIF3J|EIF3K|EIF3L|EIF3M|FAU|RPS11|RPS12|RPS13|RPS14|RPS15A|RPS17|RPS18|RPS19|RPS21|RPS23|RPS27L|RPS29|RPS3|RPS5|RPS6|RPS7|RPS8|RPL10A|RPL11|RPL12|RPL13A|RPL14|RPL18|RPL18A|RPL19|RPL22L1|RPL23|RPL24|RPL29|RPL31|RPL32|RPL35|RPL35A|RPL36|RPL37|RPL37A|RPL38|RPL4|RPL7A|RPL8|RPL9|RPLP1|RPLP2|UBA52
EUKARYOTIC TRANSLATION INITIATION	2	formation complex translation	-0.5284	-5.3172	0	0	0	71	EIF3A|EIF3B|EIF3D|EIF3E|EIF3F|EIF3H|EIF3I|EIF3J|EIF3K|EIF3L|EIF3M|EIF4A1|EIF2S1|EIF4A2|EIF2S2|EIF4B|EIF4E|EIF4H|FAU|RPS11|RPS12|RPS13|RPS14|RPS15A|RPS17|RPS18|RPS19|RPS21|RPS23|RPS27L|RPS29|RPS3|EIF2B1|EIF2B2|EIF4G1|EIF2B3|EIF2B4|EIF2B5|RPS5|EIF5|RPS6|EIF5B|RPS7|RPS8|RPL10A|RPL11|RPL12|RPL13A|RPL14|RPL18|RPL18A|RPL19|RPL22L1|RPL23|RPL24|RPL29|RPL31|RPL32|RPL35|RPL35A|RPL36|RPL37|RPL37A|RPL38|RPL4…
DEVELOPMENTAL BIOLOGY	13	formation cornified envelope	-0.1115	-3.0841	0	0	0	594	MAPK13|MAPK7|MET|MSI1|MYH10|MYH11|MYL12B|MYL6|MYL9|MYO10|MYO9B|NCAM1|NELL2|NEO1|NFASC|NGEF|NRCAM|NRP1|NRP2|FAU|NTN4|RPS11|GPC1|PDLIM7|RPS12|CAPN1|PFN1|RPS13|PFN2|RPS14|RPS15A|PLXNA2|RPS17|PLXNA3|RPS18|PLXNA4|RPS19|SDC2|PLXNB1|PLXNB3|RPS21|RPS23|PRNP|PTPRA|RANBP9|RASA1|RPS27L|RBM8A|RDX|RPS29|RELN|RPS3|RET|RGMA|RPS5|RPS6|RPS7|RNPS1|RPS8|ROCK2|RPL10A|RPL11|RPL12|PSMA1|RPL13A|RPL14|PSMA3|PSMA4|PSMA5|…
FORMATION OF THE CORNIFIED ENVELOPE	13	formation cornified envelope	-0.8031	-4.6416	0	0	0	23	DSG1|DSG2|PPL|DSG3|KAZN|PCSK6|KLK13|DSG4|JUP|KLK8|EVPL|PKP2|PKP3|PKP4|ST14|CASP14|LIPM|PKP1|LIPN|FURIN|CAPN1|TGM1|TGM5
KERATINIZATION	13	formation cornified envelope	-0.8081	-6.6664	0	0	0	50	KRT9|CASP14|CAPN1|DSG4|EVPL|PKP2|PKP3|PKP4|DSG1|DSG2|DSG3|KAZN|PCSK6|KLK13|KLK8|JUP|KRT12|KRT13|KRT15|KRT17|KRT18|ST14|KRT19|KRT20|KRT23|KRT24|PKP1|KRT25|KRT26|FURIN|TGM1|TGM5|KRT32|PPL|KRT34|KRT35|KRT36|KRT4|KRT7|KRT72|KRT73|KRT77|KRT78|KRT79|LIPM|KRT8|LIPN|KRT80|KRT82|KRT85
HATS ACETYLATE HISTONES	12	hats acetylate chromatin	-0.2461	-2.2367	0	0.0044	0.405	60	MORF4L1|YEATS4|MSL1|ACTB|MSL2|MSL3|OGT|PAX3|PHF20|CREBBP|EP300|NCOA2|ACTL6A|KAT2A|KAT2B|ATXN7L3|BRD1|BRD8|SUPT20H|SUPT3H|BRPF1|SUPT7L|BRPF3|RUVBL1|TADA1|TADA2A|TADA2B|DMAP1|TADA3|RBBP7|TAF12|TAF5L|DR1|ELP3|TRRAP|ELP6|VPS72|EPC1|YEATS2|HAT1|HCFC1|CLOCK|ING3|ING4|ING5|JADE1|JADE3|KANSL1|KANSL2|KANSL3|KAT14|KAT6A|KAT6B|KAT7|NCOA1|KAT8|ATF2|MBIP|MCRS1|MEAF6
CHROMATIN MODIFYING ENZYMES	12	hats acetylate chromatin	-0.1691	-2.4241	0	0.0015	0.139	152	YEATS4|NSD2|PHF20|ASH2L|CREBBP|EED|EP300|EZH2|HDAC3|ACTL6A|AEBP2|ARID1A|ARID1B|KMT2C|ARID4A|KMT2D|ARID4B|ARID5B|ASH1L|ATF7IP|ATXN7L3|BRD1|BRD8|BRPF1|BRPF3|BRWD1|RUVBL1|CHD3|DMAP1|RBBP4|DNMT3A|RBBP5|DOT1L|EHMT1|RBBP7|EHMT2|DR1|SUZ12|ELP3|ELP6|EPC1|GATAD2A|GATAD2B|KDM6B|GPS2|HAT1|HCFC1|HDAC10|HDAC2|HMG20B|ING3|ING4|ING5|JADE1|JADE3|JMJD6|KANSL1|KANSL2|KANSL3|KAT14|KAT6A|KAT6B|KAT7|KAT8|NFKB2|KDM2B|…
CHROMATIN ORGANIZATION	12	hats acetylate chromatin	-0.1691	-2.4453	0	0.0013	0.124	152	YEATS4|NSD2|PHF20|ASH2L|CREBBP|EED|EP300|EZH2|HDAC3|ACTL6A|AEBP2|ARID1A|ARID1B|KMT2C|ARID4A|KMT2D|ARID4B|ARID5B|ASH1L|ATF7IP|ATXN7L3|BRD1|BRD8|BRPF1|BRPF3|BRWD1|RUVBL1|CHD3|DMAP1|RBBP4|DNMT3A|RBBP5|DOT1L|EHMT1|RBBP7|EHMT2|DR1|SUZ12|ELP3|ELP6|EPC1|GATAD2A|GATAD2B|KDM6B|GPS2|HAT1|HCFC1|HDAC10|HDAC2|HMG20B|ING3|ING4|ING5|JADE1|JADE3|JMJD6|KANSL1|KANSL2|KANSL3|KAT14|KAT6A|KAT6B|KAT7|KAT8|NFKB2|KDM2B|…
NEURONAL SYSTEM	14	interactions synapses neuronal	0.1769	2.9648	0	0.0002	0.001	205	ABAT|ALDH5A1|PPFIA1|CACNA1A|PPFIA3|PPFIA4|RAB3A|RIMS1|SNAP25|STXBP1|SYT1|UNC13B|CHRNA1|CHRNA3|ABCC8|ABCC9|CHRNA9|CHRNB2|CHRNB3|CHRNE|CHRNG|PLCB1|PLCB2|PRKCA|KCNJ11|NSF|APBA2|DLGAP1|EPB41|EPB41L2|EPB41L3|EPB41L5|HOMER1|HOMER2|LRRTM1|LRRTM2|LRRTM4|NLGN2|NLGN3|RAC1|PDLIM5|SHANK2|SIPA1L1|KRAS|SYT12|SYT7|CACNA1B|FLOT1|FLOT2|GLRA2|GRIN2B|GLRB|KCNA1|NTRK3|KCNA6|KCNAB1|KCNAB3|KCNC1|HCN2|HCN3|KCNC4|KCNF1|…
PROTEIN-PROTEIN INTERACTIONS AT SYNAPSES	14	interactions synapses neuronal	0.3072	2.5898	0	0.0027	0.039	49	DLG1|DLG3|DLG4|APBA1|CASK|GRIN1|GRIN2A|GRIN2C|PTPRS|LRFN2|LRFN3|LIN7B|LIN7C|PPFIA1|PPFIA3|PPFIA4|PPFIBP2|SLITRK2|SLITRK3|STXBP1|SLITRK4|SYT1|SLITRK5|IL1RAP|GRIA3|DBNL|APBA2|DLGAP1|EPB41L1|EPB41|EPB41L2|EPB41L3|EPB41L5|HOMER1|HOMER2|LRRTM1|LRRTM2|LRRTM4|NLGN2|NLGN3|PDLIM5|SHANK2|SIPA1L1|SYT12|SYT7|FLOT1|FLOT2|GRIN2B|NTRK3
ENDOSOMAL SORTING COMPLEX REQUIRED FOR TRANSPORT (ESCRT)	5	late life cycle	-0.3853	-2.1316	0	0.0077	0.648	21	VPS36|STAM|STAM2|CHMP2A|CHMP2B|VPS4B|VTA1|CHMP4B|CHMP4C|CHMP6|CHMP7|TSG101|HGS|UBAP1|VPS28|VPS37A|VPS37B|VPS37C|UBA52|UBB|SNF8
HIV LIFE CYCLE	5	late life cycle	-0.1864	-2.1412	0	0.0074	0.623	98	SEH1L|HMGA1|CTDP1|LIG4|PSIP1|XRCC4|NCBP1|XRCC5|NDC1|XRCC6|NELFA|NELFB|NELFCD|NUP155|NELFE|NUP188|NUP205|POLR2A|POLR2B|NUP214|NUP35|POLR2E|NUP50|POLR2F|NUP54|POLR2G|CCNT1|NUP58|POLR2H|CCNT2|NUP88|NUP93|POLR2K|SUPT5H|ELOB|ELOC|TPR|ELL|ERCC3|NUP107|RAN|NUP133|NUP160|NUP37|NUP43|NUP85|RCC1|NUP98|RANBP2|RANGAP1|GTF2H3|GTF2A1|XPO1|GTF2A2|GTF2B|GTF2E1|GTF2E2|CHMP2A|CHMP2B|NEDD4L|VPS4B|VTA1|CHMP4B|CHMP4C…
RNA POLYMERASE II PRE-TRANSCRIPTION EVENTS	5	late life cycle	-0.2583	-2.1684	0.004	0.0064	0.559	50	CTDP1|NCBP1|NELFA|NELFB|ERCC2|NELFCD|NELFE|WDR61|POLR2A|POLR2B|POLR2E|POLR2F|POLR2G|CCNT1|POLR2H|CCNT2|POLR2K|SSRP1|SUPT5H|ELOB|SUPT16H|ELOC|TAF13|TAF15|TAF2|TAF3|TAF4B|TAF6|ELL|ERCC3|CCNH|CDK7|AFF4|EAF1|GTF2H3|EAF2|GTF2A1|IWS1|TBP|GTF2A2|MLLT1|TAF12|GTF2B|MLLT3|GTF2E1|SUPT6H|GTF2E2|CDC73|CTR9|LEO1
AUTOPHAGY	5	late life cycle	-0.1931	-2.2109	0	0.0051	0.454	94	SLC38A9|UBE2N|UBE2V1|DYNC1LI1|DYNC1LI2|SRC|ATG7|TSG101|UBAP1|VPS28|VPS37A|VPS37B|VPS37C|ATM|AMBRA1|TSC2|ATG10|ATG101|ATG12|MLST8|ATG13|HSP90AB1|ATG14|ATG16L1|MTOR|ATG3|ATG4A|PRKAA1|ATG4B|PRKAB1|ATG4C|PRKAG1|ATG4D|PRKAG3|ATG5|ATG9B|CHMP2A|CHMP2B|CHMP4B|CHMP4C|CHMP6|CHMP7|CSNK2A2|CSNK2B|EEF1A1|EPAS1|FUNDC1|PRKAA2|GABARAP|PRKAB2|DYNC1H1|GABARAPL2|DYNC1I2|LAMP2|MAP1LC3C|MFN1|MTERF3|MTMR14|MTMR3|HSP90…
LATE PHASE OF HIV LIFE CYCLE	5	late life cycle	-0.2192	-2.3348	0.002	0.0026	0.245	88	SEH1L|RNGTT|RNMT|CTDP1|NCBP1|NDC1|NELFA|NELFB|NELFCD|NUP155|ERCC2|NELFE|NUP188|NUP205|POLR2A|POLR2B|NUP214|NUP35|POLR2E|NUP50|POLR2F|NUP54|POLR2G|CCNT1|NUP58|POLR2H|CCNT2|NUP88|SEC13|NUP93|POLR2K|SSRP1|SUPT5H|ELOB|SUPT16H|ELOC|TAF13|TAF15|TPR|TAF2|TAF3|TAF4B|TAF6|ELL|ERCC3|NMT2|NUP107|RAN|TSG101|NUP133|UBAP1|NUP160|VPS28|NUP37|CCNH|VPS37A|NUP43|VPS37B|NUP85|RCC1|VPS37C|NUP98|RANBP2|RANGAP1|CDK7|G…
O-LINKED GLYCOSYLATION	10	linked glycosylation metabolism	0.2897	2.6884	0	0.0013	0.018	61	SEMA5A|GALNT1|GALNT2|ADAMTS1|ADAMTS10|ADAMTS15|B3GALNT2|B3GNT2|B3GNT3|ADAMTS4|B3GNT4|ADAMTS5|ADAMTS6|B3GNT9|B3GNTL1|ADAMTS8|ADAMTS9|ADAMTSL1|DAG1|ADAMTSL2|ADAMTSL3|ADAMTSL4|ADAMTSL5|B3GLCT|CFP|POFUT2|POMGNT2|POMK|SPON1|SPON2|SSPO|THBS1|THBS2|THSD1|THSD7A|C1GALT1|ADAMTS14|ADAMTS2|ADAMTS3|GALNT12|GALNT3|LARGE1|B4GALT6|POMGNT1|POMT1|POMT2|ST3GAL1|ST3GAL2|GALNT11|ST3GAL4|GALNT16|ST6GAL1|GALNT17|ST6GA…
POST-TRANSLATIONAL PROTEIN PHOSPHORYLATION	10	linked glycosylation metabolism	0.3056	2.5772	0	0.0028	0.043	52	GOLM1|F5|MXRA8|IGFBP3|IGFBP4|IGFBP5|VGF|FSTL3|VWA1|KTN1|LAMB2|PDIA6|MATN3|TNC|PENK|GPC3|WFS1|DNAJC3|SDC2|VCAN|FGF23|HSP90B1|MBTPS1|MGAT4A|APLP2|SPP1|CALU|PRSS23|APOA5|CDH2|ADAM10|CKAP4|CP|IGFBP7|APOA2|BMP4|APP|LTBP1|PRKCSH|QSOX1|FAM20A|FAM20C|FSTL1|FUCA2|PCSK9|STC2|FN1|GAS6|FGG|LAMB1|SERPINC1|LAMC1
METABOLISM OF PROTEINS	10	linked glycosylation metabolism	-0.0904	-3.4804	0	0	0	1195	SEH1L|RNF146|TNKS2|XRCC4|SATB2|BIRC5|NPM1|ZRANB1|PIAS4|AARS2|ADGRF5|GPC3|ALPL|ANKRD9|SDC2|B3GALNT2|RAD21|VCAN|B3GNT9|B3GNTL1|NUP107|NUP133|NUP160|CASP8AP2|NUP37|CCDC22|NUP43|CCDC59|NUP85|NUP98|SPP1|ADRM1|RANBP2|ASXL1|RANGAP1|THRA|CNTN3|THRB|CNTN4|DERL1|RUVBL1|FKBP8|COMMD1|FOXK1|FOXK2|COMMD2|IDE|SMC1A|COMMD4|JOSD1|MBD5|OS9|SMC3|MBD6|PSMA1|COMMD8|MUL1|CPM|MYSM1|PSMA3|PSMA4|STAG1|BACE1|OTUB2|PSMA5|S…
MITOCHONDRIAL TRANSLATION INITIATION	6	mitochondrial translation termination	-0.3384	-2.9685	0	0	0	58	MTFMT|MTIF2|MTIF3|OXA1L|MRPL1|MRPL10|MRPL11|MRPL14|MRPL15|MRPL16|MRPL17|MRPL2|MRPL20|MRPL21|MRPL22|MRPL24|PTCD3|MRPL27|MRPL28|MRPL3|MRPL35|MRPL36|DAP3|MRPL39|MRPL4|MRPL40|MRPL41|MRPL43|MRPL44|MRPL45|MRPL46|MRPL47|MRPL48|MRPL49|MRPL51|MRPL52|MRPL53|MRPL54|MRPL57|MRPL58|MRPL9|ERAL1|MRPS10|MRPS14|MRPS15|MRPS16|MRPS18B|MRPS18C|MRPS2|MRPS22|MRPS23|MRPS25|MRPS30|MRPS33|MRPS36|MRPS5|MRPS7|MRPS9
MITOCHONDRIAL TRANSLATION TERMINATION	6	mitochondrial translation termination	-0.3384	-3.0092	0	0	0	58	MTRF1L|OXA1L|MRPL1|MRPL10|MRPL11|MRPL14|MRPL15|MRPL16|MRPL17|MRPL2|MRPL20|MRPL21|MRPL22|MRPL24|PTCD3|MRPL27|MRPL28|MRPL3|MRPL35|MRPL36|DAP3|MRPL39|MRPL4|MRPL40|MRPL41|MRPL43|MRPL44|MRPL45|MRPL46|MRPL47|MRPL48|MRPL49|MRPL51|MRPL52|MRPL53|MRPL54|MRPL57|MRPL58|MRPL9|ERAL1|MRPS10|MRPS14|MRPS15|MRPS16|MRPS18B|MRPS18C|MRPS2|MRPS22|MRPS23|MRPS25|MRPS30|MRPS33|MRPS36|MRPS5|MRPS7|MRPS9|MRRF|GFM2
MITOCHONDRIAL TRANSLATION ELONGATION	6	mitochondrial translation termination	-0.3384	-3.0447	0	0	0	58	TSFM|TUFM|OXA1L|MRPL1|MRPL10|MRPL11|MRPL14|MRPL15|MRPL16|MRPL17|MRPL2|MRPL20|MRPL21|MRPL22|MRPL24|PTCD3|MRPL27|MRPL28|MRPL3|MRPL35|MRPL36|DAP3|MRPL39|MRPL4|MRPL40|MRPL41|MRPL43|MRPL44|MRPL45|MRPL46|MRPL47|MRPL48|MRPL49|MRPL51|MRPL52|MRPL53|MRPL54|MRPL57|MRPL58|MRPL9|ERAL1|MRPS10|MRPS14|MRPS15|MRPS16|MRPS18B|MRPS18C|MRPS2|MRPS22|MRPS23|MRPS25|MRPS30|MRPS33|MRPS36|MRPS5|MRPS7|MRPS9|GFM1
MITOCHONDRIAL TRANSLATION	6	mitochondrial translation termination	-0.3531	-3.3253	0	0	0	64	MTFMT|MTIF2|TSFM|MTIF3|TUFM|MTRF1L|OXA1L|MRPL1|MRPL10|MRPL11|MRPL14|MRPL15|MRPL16|MRPL17|MRPL2|MRPL20|MRPL21|MRPL22|PTCD3|MRPL24|MRPL27|MRPL28|MRPL3|MRPL35|MRPL36|DAP3|MRPL39|MRPL4|MRPL40|MRPL41|MRPL43|MRPL44|MRPL45|MRPL46|MRPL47|MRPL48|MRPL49|MRPL51|MRPL52|MRPL53|MRPL54|MRPL57|MRPL58|MRPL9|ERAL1|MRPS10|MRPS14|MRPS15|MRPS16|MRPS18B|MRPS18C|MRPS2|MRPS22|MRPS23|MRPS25|MRPS30|MRPS33|MRPS36|MRPS5|MRP…
TRANSLATION	6	mitochondrial translation termination	-0.328	-5.3128	0	0	0	192	MTFMT|MTIF2|MTIF3|MTRF1L|EIF3A|EIF3B|EIF3D|NARS2|EIF3E|EIF3F|EIF3H|EIF3I|EIF3J|EIF3K|EEF1B2|EIF3L|EEF1D|EIF3M|EIF4A1|APEH|EIF4A2|EIF4B|EIF4E|EIF4H|SRPRA|FAU|AARS2|OXA1L|SSR1|RPS11|RPS12|RPS13|PARS2|RPS14|RPS15A|RPS17|RPS18|RPS19|EEF2|RPS21|RPS23|RPS27L|RPS29|RPS3|RPS5|RPS6|RPS7|RPS8|PTCD3|RPL10A|RPL11|RPL12|RPL13A|RPL14|DAP3|RPL18|DARS2|RPL18A|RPL19|RPL22L1|RPL23|RPL24|EEF1A1|RARS2|RPL29|RPL31|RP…
CELL CYCLE	1	proteasome degradation signaling	0.1339	3.1501	0	0	0	409	MYBL2|SEH1L|MZT1|NBN|NCAPD2|NCAPD3|NCAPG|NCAPG2|NCAPH|NCAPH2|NHP2|BIRC5|BUB1|NME7|NOP10|CENPA|NPM1|NSD2|CENPF|NUMA1|CENPI|OPTN|CENPK|PCBP4|CENPL|PDS5A|CENPM|PDS5B|CENPN|PHF20|CENPO|PHLDA1|PIAS4|PIF1|PKMYT1|PPME1|CLIP1|PPP1CB|DSN1|PPP1R12A|PPP1R12B|PPP2R2A|KNTC1|PSMC3IP|PTK6|NDC80|NDEL1|RAD21|NSL1|NUDC|RAD51|RAD51C|NUP107|RAN|NUP133|RB1|NUP160|RBBP8|NUP37|RBL1|NUP43|RBL2|NUP85|RCC1|NUP98|REC8|RHNO…
CELL CYCLE, MITOTIC	1	proteasome degradation signaling	0.1322	2.7929	0	0.0009	0.009	343	MYBL2|SEH1L|MZT1|NCAPD2|NCAPD3|NCAPG|NCAPG2|NCAPH|NCAPH2|BIRC5|BUB1|NME7|CENPA|CENPF|NUMA1|CENPI|OPTN|CENPK|CENPL|PDS5A|CENPM|PDS5B|CENPN|CENPO|PHLDA1|PKMYT1|PPME1|CLIP1|PPP1CB|DSN1|PPP1R12A|PPP1R12B|PPP2R2A|KNTC1|PTK6|NDC80|NDEL1|RAD21|NSL1|NUDC|NUP107|RAN|NUP133|RB1|NUP160|NUP37|RBL1|LYN|NUP43|RBL2|NUP85|RCC1|NUP98|PPP1CC|RANBP2|RANGAP1|RCC2|RRM2|SKA2|SPC25|SPDL1|SMC1A|TAOK1|XPO1|PRKCA|SMC2|ZW1…
MITOTIC PROMETAPHASE	1	proteasome degradation signaling	0.2098	2.7584	0	0.0008	0.009	126	SEH1L|MZT1|NCAPD2|NCAPG|NCAPH|BIRC5|BUB1|NME7|CENPA|CENPF|NUMA1|CENPI|CENPK|CENPL|PDS5A|CENPM|PDS5B|CENPN|DYNC1LI1|CENPO|DYNC1LI2|CLIP1|DSN1|KNTC1|NDC80|NDEL1|RAD21|NSL1|NUDC|NUP107|NUP133|NUP160|NUP37|NUP43|NUP85|NUP98|PPP1CC|RANBP2|RANGAP1|RCC2|SKA2|SPC25|SPDL1|SMC1A|TAOK1|XPO1|SMC2|ZW10|SMC3|ZWILCH|SMC4|PPP2CA|PPP2CB|STAG1|PPP2R1A|STAG2|PPP2R1B|PPP2R5A|PPP2R5B|PPP2R5C|PPP2R5D|PPP2R5E|CSNK2A2|C…
DNA STRAND ELONGATION	1	proteasome degradation signaling	0.4335	2.4219	0	0.0075	0.134	22	RFC4|FEN1|RFC5|RPA1|LIG1|RPA2|CDC45|POLA1|DNA2|PCNA|MCM3|POLD2|MCM4|MCM5|MCM7|RFC1|GINS1|GINS2|GINS3|GINS4|RFC2|RFC3
CYCLIN E ASSOCIATED EVENTS DURING G1/S TRANSITION	1	proteasome degradation signaling	-0.2186	-2.0876	0	0.01	0.741	65	PTK6|AKT1|AKT3|RB1|CDKN1A|CCNH|CDKN1B|RBL2|CDK4|CDK7|CKS1B|RBBP4|CDC25A|PSMA1|PSMA3|PSMA4|PSMA5|PSMA6|PSMA7|E2F4|E2F5|PSMB1|PSMB10|PSMB2|PSMB3|PSMB4|PSMB5|PSMB6|PSMB7|PSMC1|PSMC2|PSMC3|PSMC4|PSMC5|PSMD1|PSMD10|PSMD11|PSMD12|PSMD13|PSMD14|PSMD2|PSMD3|PSMD4|PSMD5|PSMD6|PSMD7|PSMD8|LIN37|LIN52|PSME2|LIN9|CCNA1|PSMF1|CCNA2|WEE1|CCNE1|CCNE2|CDK2|MAX|CUL1|TFDP1|UBA52|TFDP2|UBB|SKP2
CDC20:PHOSPHO-APC/C MEDIATED DEGRADATION OF CYCLIN A	1	proteasome degradation signaling	-0.2344	-2.0891	0.0039	0.01	0.738	58	PSMA1|PSMA3|PSMA4|PSMA5|PSMA6|PSMA7|PSMA8|PSMB1|PSMB10|PSMB2|PSMB3|PSMB4|PSMB5|PSMB6|PSMB7|ANAPC1|PSMC1|PSMC2|PSMC3|ANAPC15|PSMC4|ANAPC16|PSMC5|ANAPC2|ANAPC4|PSMD1|ANAPC5|PSMD10|ANAPC7|PSMD11|PSMD12|BUB3|PSMD13|CDC16|PSMD14|CDC20|PSMD2|CDC23|PSMD3|CDC26|PSMD4|CDC27|PSMD5|MAD2L1|PSMD6|PSMD7|PSMD8|UBE2C|UBE2D1|UBE2E1|PSME2|PSME4|CCNA1|PSMF1|CCNA2|CDK1|UBA52|UBB
REGULATION OF RAS BY GAPS	1	proteasome degradation signaling	-0.2457	-2.1191	0.002	0.0082	0.669	52	NF1|CUL3|RASA2|RASA3|RASAL1|RASAL2|RASA1|RASAL3|SPRED1|SPRED2|PSMA1|PSMA3|PSMA4|PSMA5|PSMA6|SYNGAP1|PSMA7|PSMA8|PSMB1|PSMB10|DAB2IP|PSMB2|PSMB3|PSMB4|PSMB5|PSMB6|PSMB7|PSMC1|PSMC2|PSMC3|PSMC4|PSMC5|PSMD1|PSMD10|PSMD11|PSMD12|PSMD13|PSMD14|PSMD2|PSMD3|PSMD4|PSMD5|PSMD6|PSMD7|PSMD8|PSME2|KRAS|PSME4|PSMF1|UBA52|UBB|RBX1
DISORDERS OF TRANSMEMBRANE TRANSPORTERS	1	proteasome degradation signaling	-0.1683	-2.1469	0.004	0.0072	0.609	116	SEH1L|SLCO2A1|SLC16A1|NDC1|NUP155|NUP188|NUP205|SLC1A3|NUP214|NUP35|NUP50|NUP54|NUP58|NUP88|NUP93|TPR|ABCA1|ABCA12|NUP107|NUP133|ABCB11|NUP160|NUP37|ABCB6|NUP43|NUP85|ABCC6|NUP98|ABCC8|ABCC9|ABCD1|RANBP2|ABCD4|DERL1|ERLEC1|ERLIN1|ERLIN2|KCNJ11|OS9|PSMA1|SLC4A1|PSMA3|PSMA4|PSMA5|PSMA6|PSMA7|PSMA8|PSMB1|PSMB10|PSMB2|PSMB3|PSMB4|PSMB5|PSMB6|PSMB7|PSMC1|PSMC2|PSMC3|PSMC4|PSMC5|PSMD1|PSMD10|PSMD11|PSM…
REGULATION OF APC/C ACTIVATORS BETWEEN G1/S AND EARLY ANAPHASE	1	proteasome degradation signaling	-0.227	-2.1575	0	0.0068	0.585	64	PSMA1|PSMA3|PSMA4|PSMA5|PSMA6|PSMA7|PSMA8|PSMB1|PSMB10|PSMB2|PSMB3|PSMB4|PSMB5|PSMB6|PSMB7|ANAPC1|PSMC1|PSMC2|PSMC3|ANAPC15|PSMC4|ANAPC16|PSMC5|ANAPC2|ANAPC4|PSMD1|ANAPC5|PSMD10|ANAPC7|PSMD11|PSMD12|BUB3|PSMD13|CDC16|PSMD14|CDC20|PSMD2|CDC23|PSMD3|CDC26|PSMD4|CDC27|PSMD5|MAD2L1|PSMD6|PSMD7|PSMD8|UBE2C|UBE2D1|UBE2E1|PSME2|BTRC|PSME4|CCNA1|PSMF1|CCNA2|CCNB1|CDK1|CDK2|CUL1|UBA52|FBXO5|UBB|PLK1
FC EPSILON RECEPTOR (FCERI) SIGNALING	1	proteasome degradation signaling	-0.1822	-2.163	0	0.0066	0.57	105	UBE2N|UBE2V1|LCP2|VAV1|TXK|LYN|RASGRP4|CHUK|PSMA1|PSMA3|PSMA4|PSMA5|NFATC1|PSMA6|NFATC2|PSMA7|NFATC3|PSMA8|TEC|PSMB1|PSMB10|PSMB2|MAP2K4|PSMB3|PSMB4|MAP2K7|PSMB5|PSMB6|GRAP2|PSMB7|PSMC1|PSMC2|PIK3CB|PSMC3|PSMC4|PSMC5|PSMD1|PSMD10|PSMD11|PSMD12|PSMD13|PSMD14|PPP3CA|PSMD2|PPP3CB|PSMD3|PRKCQ|PSMD4|PSMD5|PSMD6|RAC1|PSMD7|PSMD8|UBE2D1|GRB2|PSME2|KRAS|PSME4|BTRC|PSMF1|SOS1|FYN|UBA52|BCL10|CUL1|PIK3CA|U…
APC/C:CDH1 MEDIATED DEGRADATION OF CDC20 AND OTHER APC/C:CDH1 TARGETED PROTEINS IN LATE MITOSIS/EARLY G1	1	proteasome degradation signaling	-0.2505	-2.1848	0.0044	0.0057	0.508	57	PSMA1|PSMA3|PSMA4|PSMA5|PSMA6|PSMA7|PSMA8|PSMB1|PSMB10|PSMB2|PSMB3|PSMB4|PSMB5|PSMB6|PSMB7|ANAPC1|PSMC1|PSMC2|PSMC3|ANAPC15|PSMC4|ANAPC16|PSMC5|ANAPC2|ANAPC4|PSMD1|ANAPC5|PSMD10|ANAPC7|PSMD11|PSMD12|PSMD13|CDC16|PSMD14|CDC20|PSMD2|CDC23|PSMD3|CDC26|PSMD4|CDC27|PSMD5|PSMD6|PSMD7|PSMD8|UBE2C|UBE2D1|UBE2E1|AURKA|PSME2|AURKB|PSME4|PSMF1|UBA52|UBB|PLK1|SKP2
ANTIGEN PROCESSING-CROSS PRESENTATION	1	proteasome degradation signaling	-0.2253	-2.1862	0	0.0057	0.507	68	CTSS|CYBA|CYBB|SEC22B|VAMP3|SEC61A1|SEC61A2|SEC61G|LNPEP|CALR|CHUK|BTK|SNAP23|MRC1|MYD88|NCF1|NCF2|NCF4|STX4|PSMA1|PSMA3|TAPBP|PSMA4|PSMA5|TIRAP|PSMA6|PSMA7|TLR2|PSMA8|TLR6|PSMB1|PSMB10|PSMB2|PSMB3|PSMB4|PSMB5|PSMB6|TLR4|PSMB7|ITGAV|PDIA3|PSMC1|PSMC2|ITGB5|PSMC3|PSMC4|PSMC5|PSMD1|PSMD10|PSMD11|CD36|PSMD12|PSMD13|PSMD14|PSMD2|PSMD3|PSMD4|PSMD5|PSMD6|PSMD7|PSMD8|PSME2|PSME4|PSMF1|UBA52|UBB|IKBKB|IK…
ION CHANNEL TRANSPORT	1	proteasome degradation signaling	-0.1848	-2.1912	0	0.0057	0.498	103	SGK1|WWP1|RYR1|RYR3|SRI|ATP11A|ATP11B|ATP6V0A1|ATP6V0A2|ATP6V0A4|ATP8A1|ATP8B4|NEDD4L|RAF1|UBA52|UBB|ANO10|ANO5|ANO9|ASIC1|ASIC2|ASIC3|ATP10B|ATP10D|ATP11C|ATP12A|ATP13A1|CAMK2A|ATP13A2|CAMK2B|ATP13A4|CAMK2G|ATP2C2|ATP7B|ATP8A2|ATP8B1|ATP8B2|TRPC3|TRPC4|ATP9B|TRPC6|BEST2|BEST3|CLCA2|CLCN1|CLCN2|ATP7A|CLCN3|CLCN4|CLCN5|CLCN7|CUTC|MCOLN1|MCOLN2|MCOLN3|NALCN|SCNN1A|SCNN1B|SCNN1G|SGK3|CALM1|STOML3|TP…
METABOLISM OF POLYAMINES	1	proteasome degradation signaling	-0.2824	-2.1996	0	0.0054	0.479	46	SRM|PSMA1|PSMA3|PSMA4|PSMA5|PSMA6|OAZ1|PSMA7|OAZ2|PSMA8|OAZ3|PSMB1|PSMB10|PSMB2|PSMB3|PSMB4|PSMB5|PSMB6|PSMB7|SMOX|PSMC1|PSMC2|PSMC3|AZIN1|PSMC4|PSMC5|PSMD1|PSMD10|PSMD11|PSMD12|PSMD13|PSMD14|PSMD2|PSMD3|PSMD4|PSMD5|PSMD6|PSMD7|PSMD8|PSME2|PSME4|PSMF1|SAT1|SMS|NQO1|AZIN2
PCP/CE PATHWAY	1	proteasome degradation signaling	-0.222	-2.234	0	0.0045	0.411	73	DVL2|FZD1|FZD3|AP2A1|FZD4|AP2A2|FZD5|AP2B1|DAAM1|FZD7|AP2M1|PARD6A|FZD6|PRICKLE1|SCRIB|VANGL2|WNT5A|PFN1|PRKCG|RAC2|RAC3|ROR1|ROR2|RYK|CLTB|WNT11|WNT4|WNT5B|SMURF1|SMURF2|PRKCA|PSMA1|PSMA3|PSMA4|PSMA5|PSMA6|PSMA7|PSMA8|PSMB1|ARRB2|PSMB10|PSMB2|PSMB3|PSMB4|PSMB5|PSMB6|PSMB7|PSMC1|PSMC2|PSMC3|PSMC4|PSMC5|PSMD1|PSMD10|PSMD11|PSMD12|PSMD13|PSMD14|PSMD2|PSMD3|PSMD4|PSMD5|PSMD6|RAC1|PSMD7|PSMD8|PSME2|P…
C-TYPE LECTIN RECEPTORS (CLRS)	1	proteasome degradation signaling	-0.2035	-2.2341	0.002	0.0045	0.411	87	RELA|UBE2N|AHCYL1|UBE2V1|TAB1|TAB3|CREBBP|EP300|SRC|LYN|CHUK|MAP3K14|PAK1|PAK2|CALM1|TAB2|PSMA1|PSMA3|PSMA4|PSMA5|NFATC1|PSMA6|NFATC2|PSMA7|NFATC3|PSMA8|PSMB1|CARD9|PSMB10|PSMB2|TRAF6|PSMB3|PSMB4|PSMB5|PSMB6|CLEC4E|PSMB7|PSMC1|PSMC2|PSMC3|PSMC4|PRKCD|PSMC5|ITPR1|ITPR2|PSMD1|ITPR3|PSMD10|PSMD11|PSMD12|PSMD13|PSMD14|PPP3CA|PSMD2|PPP3CB|PSMD3|PSMD4|PSMD5|PSMD6|PSMD7|PSMD8|UBE2D1|NFKB2|PSME2|KRAS|REL…
CDT1 ASSOCIATION WITH THE CDC6:ORC:ORIGIN COMPLEX	1	proteasome degradation signaling	-0.2815	-2.2397	0.002	0.0044	0.399	46	PSMA1|CDT1|PSMA3|CDC6|PSMA4|PSMA5|PSMA6|PSMA7|PSMA8|PSMB1|PSMB10|PSMB2|PSMB3|PSMB4|PSMB5|PSMB6|PSMB7|ORC1|ORC2|ORC3|PSMC1|ORC4|PSMC2|ORC5|PSMC3|ORC6|PSMC4|PSMC5|PSMD1|PSMD10|PSMD11|PSMD12|PSMD13|PSMD14|PSMD2|PSMD3|PSMD4|PSMD5|PSMD6|PSMD7|PSMD8|PSME2|PSME4|PSMF1|UBA52|UBB
INTERLEUKIN-1 FAMILY SIGNALING	1	proteasome degradation signaling	-0.1984	-2.2515	0	0.004	0.371	93	PTPN12|NKIRAS1|RELA|NKIRAS2|NOD1|UBE2N|ALOX5|UBE2V1|PELI2|TAB1|PELI3|TAB3|PTPN13|PTPN14|PTPN4|PTPN5|PTPN7|IL1F10|IL1R1|IL1RAP|CHUK|MAP3K8|IL1RL2|IL1RN|SIGIRR|SMAD3|MYD88|TAB2|PSMA1|PSMA3|PSMA4|PSMA5|PSMA6|PSMA7|PSMA8|PSMB1|PSMB10|MAP2K4|PSMB2|TRAF6|PSMB3|TBK1|PSMB4|PSMB5|PSMB6|PSMB7|PSMC1|PSMC2|PSMC3|AGER|PSMC4|APP|PSMC5|HMGB1|PSMD1|PSMD10|PSMD11|IRAK1|PSMD12|IRAK2|PSMD13|S100B|PSMD14|STAT3|IRAK4…
RUNX1 REGULATES TRANSCRIPTION OF GENES INVOLVED IN DIFFERENTIATION OF HSCS	1	proteasome degradation signaling	-0.2576	-2.2599	0	0.0037	0.354	57	ABL1|H2AFV|H2AFX|CBFB|LMO1|MYB|LMO2|CCNH|CDK7|GATA2|RUNX1|PSMA1|PSMA3|PSMA4|SPI1|PSMA5|PSMA6|PSMA7|PSMA8|PSMB1|PSMB10|PSMB2|PSMB3|PSMB4|PSMB5|PSMB6|PSMB7|ITCH|PSMC1|TCF12|PSMC2|TCF3|PSMC3|PSMC4|PSMC5|PSMD1|PSMD10|PSMD11|PSMD12|PSMD13|PSMD14|PSMD2|YAP1|PSMD3|GATA3|PSMD4|PSMD5|PSMD6|PSMD7|PSMD8|PSME2|PSME4|PSMF1|UBA52|UBB|LDB1|TP73
SCF-BETA-TRCP MEDIATED DEGRADATION OF EMI1	1	proteasome degradation signaling	-0.3063	-2.2845	0.0019	0.0032	0.307	42	PSMA1|PSMA3|PSMA4|PSMA5|PSMA6|PSMA7|PSMA8|PSMB1|PSMB10|PSMB2|PSMB3|PSMB4|PSMB5|PSMB6|PSMB7|PSMC1|PSMC2|PSMC3|PSMC4|PSMC5|PSMD1|PSMD10|PSMD11|PSMD12|PSMD13|PSMD14|CDC20|PSMD2|PSMD3|PSMD4|PSMD5|PSMD6|PSMD7|PSMD8|PSME2|BTRC|PSME4|PSMF1|CUL1|UBA52|FBXO5|UBB
REGULATION OF PTEN STABILITY AND ACTIVITY	1	proteasome degradation signaling	-0.2757	-2.2981	0	0.003	0.286	49	RNF146|TNKS2|AKT1|AKT3|STUB1|PSMA1|PSMA3|NEDD4|PSMA4|OTUD3|PSMA5|PSMA6|PSMA7|PSMA8|PSMB1|PSMB10|CSNK2A2|PSMB2|CSNK2B|PSMB3|PSMB4|PSMB5|PSMB6|PSMB7|PSMC1|PSMC2|PSMC3|PSMC4|PSMC5|PSMD1|PSMD10|PSMD11|USP13|PSMD12|PSMD13|PSMD14|PSMD2|PSMD3|PSMD4|PSMD5|PSMD6|PSMD7|PSMD8|PSME2|PSME4|PSMF1|UBA52|UBB|WWP2
APC/C:CDC20 MEDIATED DEGRADATION OF SECURIN	1	proteasome degradation signaling	-0.2641	-2.3054	0	0.0029	0.28	53	PSMA1|PSMA3|PSMA4|PSMA5|PSMA6|PSMA7|PSMA8|PSMB1|PSMB10|PSMB2|PSMB3|PSMB4|PSMB5|PSMB6|PSMB7|ANAPC1|PSMC1|PSMC2|PSMC3|ANAPC15|PSMC4|ANAPC16|PSMC5|ANAPC2|ANAPC4|PSMD1|ANAPC5|PSMD10|ANAPC7|PSMD11|PSMD12|PSMD13|CDC16|PSMD14|CDC20|PSMD2|CDC23|PSMD3|CDC26|PSMD4|CDC27|PSMD5|PSMD6|PSMD7|PSMD8|UBE2C|UBE2D1|UBE2E1|PSME2|PSME4|PSMF1|UBA52|UBB
INTERLEUKIN-1 SIGNALING	1	proteasome degradation signaling	-0.2222	-2.3253	0	0.0026	0.253	77	NKIRAS1|RELA|NKIRAS2|NOD1|UBE2N|UBE2V1|PELI2|TAB1|PELI3|TAB3|IL1R1|IL1RAP|CHUK|MAP3K8|IL1RN|MYD88|TAB2|PSMA1|PSMA3|PSMA4|PSMA5|PSMA6|PSMA7|PSMA8|PSMB1|PSMB10|MAP2K4|PSMB2|TRAF6|PSMB3|PSMB4|PSMB5|PSMB6|PSMB7|PSMC1|PSMC2|PSMC3|AGER|PSMC4|APP|PSMC5|HMGB1|PSMD1|PSMD10|PSMD11|IRAK1|PSMD12|IRAK2|PSMD13|S100B|PSMD14|IRAK4|PSMD2|PSMD3|PSMD4|PSMD5|PSMD6|TNIP2|PSMD7|PSMD8|NFKB2|PSME2|SQSTM1|BTRC|PSME4|PSMF…
SCF(SKP2)-MEDIATED DEGRADATION OF P27/P21	1	proteasome degradation signaling	-0.2915	-2.3294	0	0.0026	0.248	48	PSMA1|PSMA3|PSMA4|PSMA5|PSMA6|PSMA7|PSMB1|PSMB10|PSMB2|PSMB3|PSMB4|PSMB5|PSMB6|PSMB7|PSMC1|PSMC2|PSMC3|PSMC4|PSMC5|PSMD1|PSMD10|PSMD11|PSMD12|PSMD13|PSMD14|PSMD2|PSMD3|PSMD4|PSMD5|PTK6|PSMD6|PSMD7|PSMD8|PSME2|CDKN1A|CCNA1|PSMF1|CDKN1B|CCNA2|CCNE1|CCNE2|CDK2|CDK4|CUL1|UBA52|UBB|SKP2|CKS1B
REGULATION OF MRNA STABILITY BY PROTEINS THAT BIND AU-RICH ELEMENTS	1	proteasome degradation signaling	-0.2414	-2.3456	0.0019	0.0024	0.231	68	ELAVL1|ENPP2|GPRC5A|YWHAB|NUP214|DCP2|DIS3|EXOSC1|EXOSC2|EXOSC3|EXOSC4|EXOSC7|EXOSC8|EXOSC9|MAPK14|KHSRP|MAPKAPK2|AKT1|PARN|MAPK11|EIF4G1|HNRNPD|HSPB1|PRKCA|XPO1|PSMA1|PSMA3|PSMA4|PSMA5|PSMA6|DCP1A|PSMA7|PSMA8|XRN1|PSMB1|ZFP36L1|PSMB10|PSMB2|PSMB3|PSMB4|PSMB5|PSMB6|PSMB7|PSMC1|PSMC2|PSMC3|PSMC4|PRKCD|PSMC5|PSMD1|TNPO1|PSMD10|PSMD11|PSMD12|PSMD13|PSMD14|PSMD2|PSMD3|PSMD4|PSMD5|PSMD6|PSMD7|PSMD8|PS…
TCF DEPENDENT SIGNALING IN RESPONSE TO WNT	1	proteasome degradation signaling	-0.1838	-2.3491	0	0.0023	0.223	121	CSNK1G2|RSPO3|LGR6|LRP6|RNF146|RSPO1|RSPO2|TNKS2|DACT1|KLHL12|CUL3|DVL2|FZD1|FZD4|AXIN2|FZD5|FZD6|ASH2L|CREBBP|LEF1|WNT5A|EP300|DKK2|RYK|TCF7L1|TCF7L2|AKT1|WNT4|KMT2D|GSK3B|RUVBL1|XPO1|RBBP5|PSMA1|AXIN1|PSMA3|PPP2CA|PSMA4|PPP2CB|PSMA5|PPP2R1A|PSMA6|CTNNB1|PPP2R1B|PSMA7|PPP2R5A|PSMA8|SFRP1|PPP2R5B|PSMB1|SFRP2|PPP2R5C|PSMB10|SOST|PPP2R5D|WIF1|PPP2R5E|PSMB2|CSNK2A2|PSMB3|CSNK2B|PSMB4|PSMB5|PSMB6|PSM…
MAPK6/MAPK4 SIGNALING	1	proteasome degradation signaling	-0.2596	-2.3626	0	0.0021	0.203	60	CDC42EP2|CDC42EP3|AGO1|AGO2|AGO4|MOV10|IGF2BP1|DNAJB1|TNRC6A|TNRC6B|CCND3|NCOA3|PAK1|PAK2|HSPB1|XPO1|PSMA1|PSMA3|PSMA4|PSMA5|PSMA6|PSMA7|PSMA8|PSMB1|PSMB10|PSMB2|PSMB3|PSMB4|PSMB5|PSMB6|PSMB7|PSMC1|PSMC2|PSMC3|PSMC4|PSMC5|PSMD1|PSMD10|PSMD11|PSMD12|PSMD13|PSMD14|PSMD2|PSMD3|PSMD4|PSMD5|MMP2|PSMD6|RAC1|PSMD7|PSMD8|PSME2|PSME4|PSMF1|CDC42|CDC14A|CDK1|UBA52|UBB|PRKACB
AUTODEGRADATION OF CDH1 BY CDH1:APC/C	1	proteasome degradation signaling	-0.2807	-2.3844	0	0.002	0.185	50	PSMA1|PSMA3|PSMA4|PSMA5|PSMA6|PSMA7|PSMB1|PSMB10|PSMB2|PSMB3|PSMB4|PSMB5|PSMB6|PSMB7|ANAPC1|PSMC1|PSMC2|PSMC3|ANAPC15|PSMC4|ANAPC16|PSMC5|ANAPC2|ANAPC4|PSMD1|ANAPC5|PSMD10|ANAPC7|PSMD11|PSMD12|PSMD13|CDC16|PSMD14|PSMD2|CDC23|PSMD3|CDC26|PSMD4|CDC27|PSMD5|PSMD6|PSMD7|PSMD8|UBE2C|UBE2D1|UBE2E1|PSME2|PSMF1|UBA52|UBB
NIK-->NONCANONICAL NF-KB SIGNALING	1	proteasome degradation signaling	-0.3033	-2.4062	0	0.0017	0.155	46	PSMA1|PSMA3|PSMA4|PSMA5|PSMA6|PSMA7|PSMA8|PSMB1|PSMB10|PSMB2|PSMB3|PSMB4|PSMB5|PSMB6|PSMB7|PSMC1|PSMC2|PSMC3|PSMC4|PSMC5|PSMD1|PSMD10|PSMD11|PSMD12|PSMD13|PSMD14|PSMD2|PSMD3|PSMD4|PSMD5|PSMD6|PSMD7|PSMD8|NFKB2|PSME2|RELB|BTRC|PSME4|PSMF1|UBA3|CHUK|MAP3K14|CUL1|UBA52|UBB|FBXW11
FCERI MEDIATED NF-KB ACTIVATION	1	proteasome degradation signaling	-0.2593	-2.4419	0	0.0013	0.124	65	RELA|UBE2N|UBE2V1|TAB1|TAB3|IGKC|LYN|RASGRP4|CHUK|RASGRP1|TAB2|PSMA1|PSMA3|PSMA4|PSMA5|PSMA6|PSMA7|PSMA8|PSMB1|PSMB10|PSMB2|TRAF6|PSMB3|PSMB4|PSMB5|PSMB6|PSMB7|PSMC1|PSMC2|PSMC3|PSMC4|PSMC5|PSMD1|PSMD10|PSMD11|PSMD12|PSMD13|PSMD14|PSMD2|PSMD3|PRKCQ|PSMD4|PSMD5|PSMD6|PSMD7|PSMD8|UBE2D1|PSME2|BTRC|PSME4|PSMF1|CDC34|BCL10|CUL1|UBA52|CARD11|UBB|UBE2D2|FBXW11|RASGRP2|IKBKB|IKBKG|MALT1|MAP3K7|NFKB1
REGULATION OF ORNITHINE DECARBOXYLASE (ODC)	1	proteasome degradation signaling	-0.3255	-2.4461	0	0.0013	0.124	41	PSMA1|PSMA3|PSMA4|PSMA5|PSMA6|OAZ1|PSMA7|OAZ2|PSMA8|OAZ3|PSMB1|PSMB10|PSMB2|PSMB3|PSMB4|PSMB5|PSMB6|PSMB7|PSMC1|PSMC2|PSMC3|AZIN1|PSMC4|PSMC5|PSMD1|PSMD10|PSMD11|PSMD12|PSMD13|PSMD14|PSMD2|PSMD3|PSMD4|PSMD5|PSMD6|PSMD7|PSMD8|PSME2|PSME4|PSMF1|NQO1
REGULATION OF RUNX3 EXPRESSION AND ACTIVITY	1	proteasome degradation signaling	-0.3302	-2.491	0	0.001	0.092	42	PSMA1|RUNX3|PSMA3|PSMA4|PSMA5|PSMA6|PSMA7|PSMB1|PSMB10|PSMB2|PSMB3|PSMB4|PSMB5|PSMB6|PSMB7|CBFB|PSMC1|PSMC2|PSMC3|PSMC4|PSMC5|PSMD1|EP300|PSMD10|PSMD11|PSMD12|PSMD13|PSMD14|PSMD2|PSMD3|PSMD4|PSMD5|SRC|PSMD6|PSMD7|PSMD8|PSME2|PSMF1|UBA52|SMURF1|UBB|SMURF2
SIGNALING BY THE B CELL RECEPTOR (BCR)	1	proteasome degradation signaling	-0.2318	-2.4918	0	0.001	0.092	84	REL|RELA|IGHM|AHCYL1|DAPP1|IGKC|VAV1|SH3KBP1|BLK|LYN|BLNK|CHUK|NCK1|BTK|CALM1|RASGRP1|RASGRP3|STIM1|PSMA1|PSMA3|PSMA4|PSMA5|NFATC1|PSMA6|NFATC2|PSMA7|NFATC3|PSMA8|PSMB1|PSMB10|ORAI2|PSMB2|PSMB3|PSMB4|PSMB5|PSMB6|PSMB7|PSMC1|PIK3AP1|PSMC2|PSMC3|PSMC4|PSMC5|ITPR1|ITPR2|PSMD1|ITPR3|PSMD10|PSMD11|PSMD12|PSMD13|PSMD14|PPP3CA|PSMD2|PPP3CB|PSMD3|PSMD4|PSMD5|PSMD6|PSMD7|PSMD8|PTPN6|GRB2|PSME2|TRPC1|KRAS|…
SIGNALING BY NOTCH4	1	proteasome degradation signaling	-0.2628	-2.4961	0	0.001	0.09	62	CREBBP|EP300|AKT1|KAT2A|KAT2B|SMAD3|FLT4|PSMA1|PSMA3|FBXW7|PSMA4|ADAM10|PSMA5|PSMA6|APH1A|PSMA7|APH1B|PSMB1|PSMB10|PSMB2|PSMB3|DLL4|PSMB4|PSMB5|PSMB6|PSMB7|JAG1|PSMC1|PSMC2|PSMC3|PSMC4|NCSTN|PSMC5|PSMD1|NOTCH1|PSMD10|NOTCH2|PSMD11|PSEN1|PSMD12|PSEN2|PSMD13|PSMD14|PSMD2|PSMD3|PSMD4|PSMD5|PSMD6|PSMD7|PSMD8|PSME2|PSMF1|CUL1|UBA52|HES5|UBB|HEY1|HEY2|MAML1|RBX1|ACTA2|RBPJ
DECTIN-1 MEDIATED NONCANONICAL NF-KB SIGNALING	1	proteasome degradation signaling	-0.3079	-2.5026	0.002	0.0009	0.085	47	RELA|PSMA1|PSMA3|PSMA4|PSMA5|PSMA6|PSMA7|PSMA8|PSMB1|PSMB10|PSMB2|PSMB3|PSMB4|PSMB5|PSMB6|PSMB7|PSMC1|PSMC2|PSMC3|PSMC4|PSMC5|PSMD1|PSMD10|PSMD11|PSMD12|PSMD13|PSMD14|PSMD2|PSMD3|PSMD4|PSMD5|PSMD6|PSMD7|PSMD8|NFKB2|PSME2|RELB|BTRC|PSME4|PSMF1|UBA3|CHUK|MAP3K14|CUL1|UBA52|UBB|FBXW11
DEGRADATION OF GLI1 BY THE PROTEASOME	1	proteasome degradation signaling	-0.3207	-2.5183	0	0.0009	0.081	45	PSMA1|PSMA3|PSMA4|PSMA5|PSMA6|PSMA7|GLI1|PSMA8|SUFU|PSMB1|PSMB10|PSMB2|PSMB3|PSMB4|PSMB5|PSMB6|PSMB7|ITCH|PSMC1|PSMC2|PSMC3|PSMC4|PSMC5|PSMD1|PSMD10|PSMD11|PSMD12|PSMD13|PSMD14|PSMD2|PSMD3|PSMD4|PSMD5|PSMD6|PSMD7|PSMD8|PSME2|BTRC|PSME4|PSMF1|CUL1|UBA52|UBB|RBX1|PRKACB
DEGRADATION OF GLI2 BY THE PROTEASOME	1	proteasome degradation signaling	-0.3207	-2.5428	0	0.0008	0.07	45	PSMA1|PSMA3|PSMA4|PSMA5|PSMA6|PSMA7|PSMA8|SUFU|PSMB1|GLI2|PSMB10|PSMB2|PSMB3|PSMB4|PSMB5|PSMB6|PSMB7|PSMC1|PSMC2|PSMC3|PSMC4|PSMC5|PSMD1|PSMD10|PSMD11|PSMD12|PSMD13|PSMD14|PSMD2|PSMD3|PSMD4|PSMD5|PSMD6|PSMD7|PSMD8|PSME2|BTRC|PSME4|PSMF1|GSK3B|CUL1|UBA52|UBB|RBX1|PRKACB
GLI3 IS PROCESSED TO GLI3R BY THE PROTEASOME	1	proteasome degradation signaling	-0.3207	-2.545	0	0.0008	0.069	45	PSMA1|PSMA3|PSMA4|PSMA5|PSMA6|PSMA7|PSMA8|SUFU|PSMB1|PSMB10|PSMB2|PSMB3|PSMB4|PSMB5|PSMB6|PSMB7|PSMC1|PSMC2|PSMC3|PSMC4|PSMC5|PSMD1|PSMD10|GLI3|PSMD11|PSMD12|PSMD13|PSMD14|PSMD2|PSMD3|PSMD4|PSMD5|PSMD6|PSMD7|PSMD8|PSME2|BTRC|PSME4|PSMF1|GSK3B|CUL1|UBA52|UBB|RBX1|PRKACB
CROSS-PRESENTATION OF SOLUBLE EXOGENOUS ANTIGENS (ENDOSOMES)	1	proteasome degradation signaling	-0.3585	-2.5526	0.002	0.0008	0.068	37	PSMA1|PSMA3|PSMA4|PSMA5|PSMA6|PSMA7|PSMA8|PSMB1|PSMB10|PSMB2|PSMB3|PSMB4|PSMB5|PSMB6|PSMB7|PSMC1|PSMC2|PSMC3|PSMC4|PSMC5|PSMD1|PSMD10|PSMD11|PSMD12|PSMD13|PSMD14|PSMD2|PSMD3|PSMD4|PSMD5|PSMD6|PSMD7|PSMD8|PSME2|PSME4|PSMF1|MRC1
GENERIC TRANSCRIPTION PATHWAY	1	proteasome degradation signaling	-0.0905	-2.5562	0	0.0008	0.067	594	MYBL2|RSPO3|RUNX2|SESN1|TFAP2E|RXRB|SESN2|RXRG|YEATS4|NBN|RYBP|SLC38A9|MET|SATB2|SESN3|SETD9|BIRC5|GLI2|SGK1|MYL9|NPM1|SMAD6|PCBP4|PHF20|SOCS4|PLXNA4|STEAP3|RAD51|SURF1|RB1|RBBP8|RBL1|TEAD3|RBL2|TEAD4|RHNO1|RMI1|SPP1|RRM2|CCNG2|THRA|FOXG1|THRB|MSTN|TMEM219|SIRT3|TP53I3|TP53INP1|TP53RK|PSMA1|CBX5|TTC5|PSMA3|TWIST2|PSMA4|PSMA5|PSMA6|PSMA7|PSMA8|UXT|PSMB1|SUMO1|VDR|PSMB10|PSMB2|YAF2|PSMB3|SMAD2|PSMB…
DEGRADATION OF AXIN	1	proteasome degradation signaling	-0.3346	-2.557	0	0.0008	0.065	43	RNF146|AXIN1|PSMA1|TNKS2|PSMA3|PSMA4|PSMA5|PSMA6|PSMA7|PSMA8|PSMB1|PSMB10|PSMB2|PSMB3|PSMB4|PSMB5|AXIN2|PSMB6|PSMB7|PSMC1|PSMC2|PSMC3|PSMC4|PSMC5|PSMD1|PSMD10|PSMD11|PSMD12|PSMD13|PSMD14|PSMD2|PSMD3|PSMD4|PSMD5|PSMD6|PSMD7|PSMD8|PSME2|PSME4|PSMF1|UBA52|UBB|SMURF2
CLEC7A (DECTIN-1) SIGNALING	1	proteasome degradation signaling	-0.2574	-2.564	0	0.0007	0.062	76	RELA|UBE2N|AHCYL1|UBE2V1|TAB1|TAB3|SRC|CHUK|MAP3K14|CALM1|TAB2|PSMA1|PSMA3|PSMA4|PSMA5|NFATC1|PSMA6|NFATC2|PSMA7|NFATC3|PSMA8|PSMB1|CARD9|PSMB10|PSMB2|TRAF6|PSMB3|PSMB4|PSMB5|PSMB6|PSMB7|PSMC1|PSMC2|PSMC3|PSMC4|PRKCD|PSMC5|ITPR1|ITPR2|PSMD1|ITPR3|PSMD10|PSMD11|PSMD12|PSMD13|PSMD14|PPP3CA|PSMD2|PPP3CB|PSMD3|PSMD4|PSMD5|PSMD6|PSMD7|PSMD8|UBE2D1|NFKB2|PSME2|RELB|BTRC|PSME4|PSMF1|UBA3|CDC34|BCL10|CUL…
OXYGEN-DEPENDENT PROLINE HYDROXYLATION OF HYPOXIA-INDUCIBLE FACTOR ALPHA	1	proteasome degradation signaling	-0.3167	-2.5676	0	0.0007	0.062	49	CUL2|EGLN3|HIF1A|HIF3A|LIMD1|ELOB|ELOC|PSMA1|PSMA3|PSMA4|PSMA5|PSMA6|PSMA7|PSMA8|PSMB1|PSMB10|PSMB2|PSMB3|PSMB4|EPAS1|PSMB5|PSMB6|PSMB7|PSMC1|PSMC2|PSMC3|PSMC4|PSMC5|PSMD1|PSMD10|PSMD11|PSMD12|PSMD13|PSMD14|PSMD2|PSMD3|PSMD4|PSMD5|PSMD6|PSMD7|PSMD8|UBE2D1|PSME2|PSME4|PSMF1|UBA52|UBB|UBE2D2|RBX1
HEDGEHOG LIGAND BIOGENESIS	1	proteasome degradation signaling	-0.3124	-2.5739	0	0.0007	0.059	48	SYVN1|DHH|OS9|PSMA1|PSMA3|PSMA4|PSMA5|ADAM17|PSMA6|PSMA7|PSMA8|PSMB1|SHH|PSMB10|HHAT|PSMB2|PSMB3|PSMB4|PSMB5|PSMB6|PSMB7|PSMC1|PSMC2|PSMC3|PSMC4|PSMC5|SCUBE2|PSMD1|PSMD10|PSMD11|PSMD12|PSMD13|PSMD14|PSMD2|PSMD3|PSMD4|PSMD5|PSMD6|PSMD7|PSMD8|PSME2|PSME4|PSMF1|SEL1L|UBA52|UBB|VCP|ERLEC1
REGULATION OF APOPTOSIS	1	proteasome degradation signaling	-0.3302	-2.5765	0	0.0007	0.057	42	PSMA1|PSMA3|PSMA4|PSMA5|PSMA6|PSMA7|PSMA8|PSMB1|PSMB10|PSMB2|PSMB3|PSMB4|PSMB5|PSMB6|PSMB7|OMA1|OPA1|PSMC1|PSMC2|PSMC3|PSMC4|PSMC5|PSMD1|PSMD10|PSMD11|PSMD12|PSMD13|PSMD14|PSMD2|PSMD3|PSMD4|PSMD5|PSMD6|PSMD7|PSMD8|PSME2|ARHGAP10|PSME4|PSMF1|PAK2|UBA52|UBB
PROGRAMMED CELL DEATH	1	proteasome degradation signaling	-0.2033	-2.587	0	0.0006	0.051	117	KPNB1|ACIN1|AKT1|ADD1|APIP|AKT3|APPL1|ARHGAP10|CASP9|BCAP31|BCL2L1|BMX|C1QBP|CASP6|CFLAR|DAPK2|DBNL|DFFA|DFFB|DNM1L|DSG1|DSG2|DSG3|PSMA1|PSMA3|FASLG|PSMA4|FNTA|PSMA5|CTNNB1|GAS2|PSMA6|PSMA7|PSMA8|PSMB1|PSMB10|GSN|PSMB2|HMGB2|PSMB3|LMNA|PSMB4|LMNB1|NMT1|PSMB5|PSMB6|TLR4|PSMB7|OMA1|OPA1|PSMC1|PSMC2|PKP1|PSMC3|PLEC|PSMC4|PRKCD|PSMC5|PTK2|HMGB1|PSMD1|RIPK1|PSMD10|PSMD11|SATB1|PSMD12|PSMD13|SPTAN1|PSM…
UCH PROTEINASES	1	proteasome degradation signaling	-0.271	-2.5891	0	0.0006	0.051	68	BAP1|ACTB|OGT|BARD1|ACTL6A|ADRM1|ASXL1|RUVBL1|FOXK1|FOXK2|MBD5|MBD6|PSMA1|PSMA3|PSMA4|PSMA5|PSMA6|PSMA7|PSMA8|PSMB1|PSMB10|SENP8|PSMB2|PSMB3|HCFC1|PSMB4|PSMB5|SMAD7|PSMB6|PSMB7|PSMC1|TGFBR1|PSMC2|TGFBR2|PSMC3|PSMC4|PSMC5|UCHL1|UCHL3|PSMD1|UCHL5|PSMD10|PSMD11|PSMD12|PSMD13|USP15|PSMD14|PSMD2|PSMD3|PSMD4|PSMD5|PSMD6|PSMD7|PSMD8|PSME2|PSME4|PSMF1|ACTR5|UBA52|ACTR8|UBB|INO80|INO80C|INO80D|INO80E|NFRK…
HIV INFECTION	1	proteasome degradation signaling	-0.1771	-2.5893	0	0.0006	0.051	160	SEH1L|HMGA1|CTDP1|LIG4|PSIP1|KPNB1|XRCC4|NCBP1|XRCC5|XRCC6|NDC1|NELFA|CUL5|NELFB|NELFCD|NUP155|NELFE|NUP188|POLR2A|NUP205|POLR2B|NUP214|NPM1|NUP35|POLR2E|POLR2F|NUP50|POLR2G|NUP54|CCNT1|POLR2H|NUP58|CCNT2|NUP88|POLR2K|NUP93|LCK|SUPT5H|ELOB|ELOC|TPR|DOCK2|ELL|ERCC3|NUP107|RAN|NUP133|NUP160|NUP37|NUP43|NUP85|RCC1|NUP98|RANBP2|RANGAP1|GTF2H3|GTF2A1|XPO1|GTF2A2|GTF2B|GTF2E1|PSMA1|GTF2E2|PSMA3|CHMP2A|…
HH MUTANTS ABROGATE LIGAND SECRETION	1	proteasome degradation signaling	-0.3251	-2.5917	0	0.0006	0.05	46	SYVN1|DHH|OS9|PSMA1|PSMA3|PSMA4|PSMA5|PSMA6|PSMA7|PSMA8|PSMB1|SHH|PSMB10|HHAT|PSMB2|PSMB3|PSMB4|PSMB5|PSMB6|PSMB7|PSMC1|PSMC2|PSMC3|PSMC4|PSMC5|PSMD1|PSMD10|PSMD11|PSMD12|PSMD13|PSMD14|PSMD2|PSMD3|PSMD4|PSMD5|PSMD6|PSMD7|PSMD8|PSME2|PSME4|PSMF1|SEL1L|UBA52|UBB|VCP|ERLEC1
G1/S DNA DAMAGE CHECKPOINTS	1	proteasome degradation signaling	-0.3003	-2.5935	0	0.0006	0.048	54	PCBP4|PHF20|CDKN1A|CDKN1B|ATM|CHEK2|CDC25A|PSMA1|PSMA3|PSMA4|PSMA5|CHEK1|PSMA6|PSMA7|PSMA8|PSMB1|PSMB10|PSMB2|PSMB3|PSMB4|PSMB5|PSMB6|PSMB7|PSMC1|PSMC2|PSMC3|PSMC4|PSMC5|PSMD1|PSMD10|PSMD11|PSMD12|PSMD13|PSMD14|PSMD2|PSMD3|PSMD4|PSMD5|PSMD6|PSMD7|PSMD8|PSME2|PSME4|CCNA1|PSMF1|CCNA2|CCNE1|ZNF385A|CCNE2|CDK2|UBA52|UBB|MDM4|TP53
THE ROLE OF GTSE1 IN G2/M PROGRESSION AFTER G2 CHECKPOINT	1	proteasome degradation signaling	-0.3251	-2.6133	0	0.0006	0.045	46	CCNB2|PSMA1|PSMA3|PSMA4|PSMA5|PSMA6|PSMA7|PSMA8|PSMB1|PSMB10|PSMB2|PSMB3|PSMB4|PSMB5|PSMB6|PSMB7|PSMC1|PSMC2|PSMC3|PSMC4|PSMC5|PSMD1|PSMD10|PSMD11|PSMD12|PSMD13|HSP90AA1|PSMD14|PSMD2|PSMD3|PSMD4|PSMD5|PSMD6|PSMD7|PSMD8|PSME2|PSME4|CDKN1A|PSMF1|CCNB1|CDK1|UBA52|UBB|TP53|PLK1|HSP90AB1
FBXL7 DOWN-REGULATES AURKA DURING MITOTIC ENTRY AND IN EARLY MITOSIS	1	proteasome degradation signaling	-0.3346	-2.6151	0	0.0006	0.044	43	PSMA1|PSMA3|PSMA4|PSMA5|PSMA6|PSMA7|PSMA8|PSMB1|PSMB10|PSMB2|PSMB3|PSMB4|PSMB5|PSMB6|PSMB7|PSMC1|PSMC2|PSMC3|PSMC4|PSMC5|PSMD1|PSMD10|PSMD11|PSMD12|PSMD13|PSMD14|PSMD2|PSMD3|PSMD4|FBXL18|PSMD5|PSMD6|PSMD7|PSMD8|AURKA|PSME2|FBXL7|PSME4|PSMF1|CUL1|UBA52|UBB|RBX1
P53-DEPENDENT G1 DNA DAMAGE RESPONSE	1	proteasome degradation signaling	-0.3093	-2.6152	0	0.0006	0.044	52	PCBP4|PHF20|CDKN1A|CDKN1B|ATM|CHEK2|PSMA1|PSMA3|PSMA4|PSMA5|PSMA6|PSMA7|PSMA8|PSMB1|PSMB10|PSMB2|PSMB3|PSMB4|PSMB5|PSMB6|PSMB7|PSMC1|PSMC2|PSMC3|PSMC4|PSMC5|PSMD1|PSMD10|PSMD11|PSMD12|PSMD13|PSMD14|PSMD2|PSMD3|PSMD4|PSMD5|PSMD6|PSMD7|PSMD8|PSME2|PSME4|CCNA1|PSMF1|CCNA2|CCNE1|ZNF385A|CCNE2|CDK2|UBA52|UBB|MDM4|TP53
P53-DEPENDENT G1/S DNA DAMAGE CHECKPOINT	1	proteasome degradation signaling	-0.3093	-2.6248	0	0.0005	0.038	52	PCBP4|PHF20|CDKN1A|CDKN1B|ATM|CHEK2|PSMA1|PSMA3|PSMA4|PSMA5|PSMA6|PSMA7|PSMA8|PSMB1|PSMB10|PSMB2|PSMB3|PSMB4|PSMB5|PSMB6|PSMB7|PSMC1|PSMC2|PSMC3|PSMC4|PSMC5|PSMD1|PSMD10|PSMD11|PSMD12|PSMD13|PSMD14|PSMD2|PSMD3|PSMD4|PSMD5|PSMD6|PSMD7|PSMD8|PSME2|PSME4|CCNA1|PSMF1|CCNA2|CCNE1|ZNF385A|CCNE2|CDK2|UBA52|UBB|MDM4|TP53
DEGRADATION OF BETA-CATENIN BY THE DESTRUCTION COMPLEX	1	proteasome degradation signaling	-0.2852	-2.6258	0.002	0.0005	0.038	60	ZRANB1|AXIN2|LEF1|TCF7L1|TCF7L2|GSK3B|AXIN1|PSMA1|PPP2CA|PSMA3|PPP2CB|PSMA4|PPP2R1A|PSMA5|CTNNB1|PPP2R1B|PSMA6|PPP2R5A|PSMA7|PPP2R5B|PSMA8|PPP2R5C|PSMB1|PPP2R5D|PSMB10|PPP2R5E|PSMB2|PSMB3|PSMB4|PSMB5|PSMB6|PSMB7|PSMC1|PSMC2|PSMC3|PSMC4|PSMC5|CTBP1|PSMD1|PSMD10|PSMD11|PSMD12|PSMD13|PSMD14|PSMD2|PSMD3|PSMD4|PSMD5|PSMD6|PSMD7|PSMD8|PSME2|TLE3|BTRC|PSME4|PSMF1|CUL1|UBA52|UBB|RBX1
APOPTOSIS	1	proteasome degradation signaling	-0.2033	-2.6309	0	0.0005	0.037	117	KPNB1|ACIN1|AKT1|ADD1|APIP|AKT3|APPL1|ARHGAP10|CASP9|BCAP31|BCL2L1|BMX|C1QBP|CASP6|CFLAR|DAPK2|DBNL|DFFA|DFFB|DNM1L|DSG1|DSG2|DSG3|PSMA1|PSMA3|FASLG|PSMA4|FNTA|PSMA5|CTNNB1|GAS2|PSMA6|PSMA7|PSMA8|PSMB1|PSMB10|GSN|PSMB2|HMGB2|PSMB3|LMNA|PSMB4|LMNB1|NMT1|PSMB5|PSMB6|TLR4|PSMB7|OMA1|OPA1|PSMC1|PSMC2|PKP1|PSMC3|PLEC|PSMC4|PRKCD|PSMC5|PTK2|HMGB1|PSMD1|RIPK1|PSMD10|PSMD11|SATB1|PSMD12|PSMD13|SPTAN1|PSM…
DOWNSTREAM SIGNALING EVENTS OF B CELL RECEPTOR (BCR)	1	proteasome degradation signaling	-0.2875	-2.6481	0	0.0004	0.03	61	REL|RELA|CHUK|CALM1|RASGRP1|RASGRP3|PSMA1|PSMA3|PSMA4|PSMA5|NFATC1|PSMA6|NFATC2|PSMA7|NFATC3|PSMA8|PSMB1|PSMB10|PSMB2|PSMB3|PSMB4|PSMB5|PSMB6|PSMB7|PSMC1|PSMC2|PSMC3|PSMC4|PSMC5|PSMD1|PSMD10|PSMD11|PSMD12|PSMD13|PSMD14|PPP3CA|PSMD2|PPP3CB|PSMD3|PSMD4|PSMD5|PSMD6|PSMD7|PSMD8|PSME2|KRAS|BTRC|PSME4|PSMF1|BCL10|CUL1|UBA52|CARD11|UBB|FBXW11|IKBKB|IKBKG|MALT1|MAP3K7|NFKB1|PRKCB
REGULATION OF ACTIVATED PAK-2P34 BY PROTEASOME MEDIATED DEGRADATION	1	proteasome degradation signaling	-0.3668	-2.7112	0	0.0003	0.018	39	PSMA1|PSMA3|PSMA4|PSMA5|PSMA6|PSMA7|PSMA8|PSMB1|PSMB10|PSMB2|PSMB3|PSMB4|PSMB5|PSMB6|PSMB7|PSMC1|PSMC2|PSMC3|PSMC4|PSMC5|PSMD1|PSMD10|PSMD11|PSMD12|PSMD13|PSMD14|PSMD2|PSMD3|PSMD4|PSMD5|PSMD6|PSMD7|PSMD8|PSME2|PSME4|PSMF1|PAK2|UBA52|UBB
UBIQUITIN-DEPENDENT DEGRADATION OF CYCLIN D	1	proteasome degradation signaling	-0.3707	-2.717	0	0.0003	0.018	40	PSMA1|PSMA3|PSMA4|PSMA5|PSMA6|PSMA7|PSMA8|PSMB1|PSMB10|PSMB2|PSMB3|PSMB4|PSMB5|PSMB6|PSMB7|PSMC1|PSMC2|PSMC3|PSMC4|PSMC5|PSMD1|PSMD10|PSMD11|PSMD12|PSMD13|PSMD14|PSMD2|PSMD3|PSMD4|PSMD5|PSMD6|PSMD7|PSMD8|PSME2|PSME4|PSMF1|GSK3B|CDK4|UBA52|UBB
ADAPTIVE IMMUNE SYSTEM	1	proteasome degradation signaling	-0.1157	-2.7197	0	0.0003	0.018	431	PSMA1|PSMA3|PSMA4|PSMA5|PSMA6|PSMA7|PSMA8|PSMB1|PSMB10|PSMB2|PSMB3|PSMB4|PSMB5|PSMB6|PSMB7|PSMC1|PSMC2|PSMC3|PSMC4|PSMC5|PSMD1|PSMD10|PSMD11|PSMD12|PSMD13|PSMD14|PSMD2|PSMD3|PSMD4|PSMD5|PSMD6|PSMD7|PSMD8|PSME2|PSME4|PSMF1|UBA52|UBB|ACTR10|ACTR1B|AHCYL1|ANAPC13|AP1B1|AP1G1|AP1M1|AP1M2|AP1S1|AP1S2|AP1S3|AP2A1|AP2A2|AP2B1|AP2M1|AREL1|ARIH2|ASB1|ASB11|ASB13|ASB14|ASB15|ASB16|ASB17|ASB2|ASB3|ASB4|ASB5…
NEDDYLATION	1	proteasome degradation signaling	-0.185	-2.7228	0	0.0003	0.018	161	KLHL11|KLHL20|CUL2|CUL3|CUL5|KLHL25|NEURL2|BIRC5|KLHL42|KLHL5|ELOB|ELOC|DCAF13|ANKRD9|FBXL14|FBXL16|FBXL18|WSB1|FBXL19|LMO7|FBXL20|FBXL3|ZBTB16|LRR1|FBXL4|FBXL5|ERCC8|FBXL7|CCDC22|FBXO11|FBXO21|FBXO22|FBXO30|COPS2|FBXO31|CISH|COPS3|FBXO32|SOCS2|COPS4|FBXO4|SOCS5|COPS5|FBXO40|COMMD1|COPS6|COPS7A|COMMD2|CAND1|COPS7B|COMMD4|FBXO7|PUM2|FBXO9|RBBP5|RBBP7|COMMD8|PSMA1|FBXW2|FBXW4|PSMA3|FBXW5|PSMA4|FBXW…
UB-SPECIFIC PROCESSING PROTEASES	1	proteasome degradation signaling	-0.2055	-2.7269	0	0.0003	0.017	127	RNF146|TNKS2|USP11|AXIN2|ADRM1|SMAD3|FKBP8|RUVBL1|IDE|MUL1|PSMA1|AXIN1|PSMA3|PSMA4|PSMA5|PSMA6|PSMA7|PTRH2|PSMA8|ARRB1|PSMB1|RHOT1|ARRB2|PSMB10|RNF128|HGS|PSMB2|PSMB3|SMAD2|USP7|PSMB4|SMAD4|PSMB5|SMAD7|PSMB6|SNX3|PSMB7|PSMC1|TGFBR1|PSMC2|PSMC3|PSMC4|PSMC5|PSMD1|RIPK1|PSMD10|USP12|PSMD11|USP13|PSMD12|USP14|PSMD13|USP15|PSMD14|USP16|PSMD2|CDC20|PSMD3|STAM2|PSMD4|GATA3|PSMD5|PSMD6|PSMD7|PSMD8|TRAF2|…
VPU MEDIATED DEGRADATION OF CD4	1	proteasome degradation signaling	-0.3668	-2.7381	0	0.0002	0.016	39	PSMA1|PSMA3|PSMA4|PSMA5|PSMA6|PSMA7|PSMA8|PSMB1|PSMB10|PSMB2|PSMB3|PSMB4|PSMB5|PSMB6|PSMB7|PSMC1|PSMC2|PSMC3|PSMC4|PSMC5|PSMD1|PSMD10|PSMD11|PSMD12|PSMD13|PSMD14|PSMD2|PSMD3|PSMD4|PSMD5|PSMD6|PSMD7|PSMD8|PSME2|BTRC|PSME4|PSMF1|UBA52|UBB
TRANSPORT OF SMALL MOLECULES	1	proteasome degradation signaling	-0.1148	-2.7434	0	0.0002	0.014	444	SLCO2A1|CYB5R1|CYB5R2|CYB5R4|SLC2A13|SLC5A11|SLC5A3|SGK1|SLC30A5|SLC30A6|SLC30A7|A2M|STEAP3|ABCA1|ABCA12|ABCB6|ABCC6|ABCC9|ABCD1|DERL1|ERLEC1|AKAP1|ERLIN1|ERLIN2|KCNJ11|OS9|PSMA1|PSMA3|PSMA4|PSMA5|PSMA6|PSMA7|PSMA8|PSMB1|PSMB10|PSMB2|PSMB3|PSMB4|PSMB5|PSMB6|PSMB7|PSMC1|PSMC2|PSMC3|PSMC4|PSMC5|PSMD1|PSMD10|PSMD11|PSMD12|PSMD13|PSMD14|CYGB|PSMD2|BMP1|MB|PSMD3|PSMD4|PSMD5|PSMD6|PSMD7|PSMD8|PSME2|PSM…
CELLULAR RESPONSE TO HYPOXIA	1	proteasome degradation signaling	-0.3155	-2.7623	0	0.0002	0.011	57	CUL2|EGLN3|EPO|HIF1A|HIF1AN|HIF3A|HIGD1A|LIMD1|VEGFA|CREBBP|ELOB|ELOC|EP300|ARNT|PSMA1|PSMA3|PSMA4|PSMA5|PSMA6|PSMA7|PSMA8|PSMB1|PSMB10|PSMB2|PSMB3|PSMB4|EPAS1|PSMB5|PSMB6|PSMB7|PSMC1|PSMC2|PSMC3|PSMC4|PSMC5|PSMD1|PSMD10|PSMD11|PSMD12|PSMD13|PSMD14|PSMD2|PSMD3|PSMD4|PSMD5|PSMD6|PSMD7|PSMD8|UBE2D1|PSME2|PSME4|PSMF1|UBA52|UBB|UBE2D2|RBX1|CITED2
INFECTIOUS DISEASE	1	proteasome degradation signaling	-0.1197	-2.767	0	0.0001	0.009	399	SEH1L|HMGA1|LIG4|PSIP1|XRCC4|MET|XRCC5|XRCC6|NPM1|MYO10|MYO9B|FAU|RPS11|RPS12|RPS13|RPS14|RPS15A|RPS17|RPS18|RPS19|RPS21|RPS23|NUP107|RAN|NUP133|RPS27L|NUP160|NUP37|RPS29|NUP43|RPS3|NUP85|RCC1|RAB5A|NUP98|RANBP2|RPS5|RANGAP1|RPS6|RPS7|RPS8|RPL10A|XPO1|RPL11|RPL12|PSMA1|RPL13A|RPL14|PSMA3|PSMA4|PSMA5|RPL18|PSMA6|RPL18A|PSMA7|RPL19|PSMA8|PSMB1|PSMB10|RPL22L1|RPL23|PSMB2|PSMB3|RPL24|PSMB4|PSMB5|NMT1…
HH MUTANTS THAT DON'T UNDERGO AUTOCATALYTIC PROCESSING ARE DEGRADED BY ERAD	1	proteasome degradation signaling	-0.3617	-2.7826	0	0.0001	0.006	44	SYVN1|OS9|PSMA1|PSMA3|PSMA4|PSMA5|PSMA6|PSMA7|PSMA8|PSMB1|SHH|PSMB10|PSMB2|PSMB3|PSMB4|PSMB5|PSMB6|PSMB7|PSMC1|PSMC2|PSMC3|PSMC4|PSMC5|PSMD1|PSMD10|PSMD11|PSMD12|PSMD13|PSMD14|PSMD2|PSMD3|PSMD4|PSMD5|PSMD6|PSMD7|PSMD8|PSME2|PSME4|PSMF1|SEL1L|UBA52|UBB|VCP|ERLEC1
UBIQUITIN MEDIATED DEGRADATION OF PHOSPHORYLATED CDC25A	1	proteasome degradation signaling	-0.3744	-2.7964	0	0.0001	0.006	41	CDC25A|PSMA1|PSMA3|PSMA4|PSMA5|CHEK1|PSMA6|PSMA7|PSMA8|PSMB1|PSMB10|PSMB2|PSMB3|PSMB4|PSMB5|PSMB6|PSMB7|PSMC1|PSMC2|PSMC3|PSMC4|PSMC5|PSMD1|PSMD10|PSMD11|PSMD12|PSMD13|PSMD14|PSMD2|PSMD3|PSMD4|PSMD5|PSMD6|PSMD7|PSMD8|PSME2|PSME4|PSMF1|UBA52|UBB|CHEK2
ACTIVATION OF NF-KAPPAB IN B CELLS	1	proteasome degradation signaling	-0.3286	-2.7991	0	0.0001	0.006	52	REL|RELA|CHUK|PSMA1|PSMA3|PSMA4|PSMA5|PSMA6|PSMA7|PSMA8|PSMB1|PSMB10|PSMB2|PSMB3|PSMB4|PSMB5|PSMB6|PSMB7|PSMC1|PSMC2|PSMC3|PSMC4|PSMC5|PSMD1|PSMD10|PSMD11|PSMD12|PSMD13|PSMD14|PSMD2|PSMD3|PSMD4|PSMD5|PSMD6|PSMD7|PSMD8|PSME2|BTRC|PSME4|PSMF1|BCL10|CUL1|UBA52|CARD11|UBB|FBXW11|IKBKB|IKBKG|MALT1|MAP3K7|NFKB1|PRKCB
ASYMMETRIC LOCALIZATION OF PCP PROTEINS	1	proteasome degradation signaling	-0.3248	-2.8033	0	0.0001	0.006	51	DVL2|FZD1|FZD3|FZD4|FZD5|FZD7|PARD6A|PRICKLE1|SCRIB|VANGL2|WNT5A|SMURF1|SMURF2|PSMA1|PSMA3|PSMA4|PSMA5|PSMA6|PSMA7|PSMA8|PSMB1|PSMB10|PSMB2|PSMB3|PSMB4|PSMB5|PSMB6|PSMB7|PSMC1|PSMC2|PSMC3|PSMC4|PSMC5|PSMD1|PSMD10|PSMD11|PSMD12|PSMD13|PSMD14|PSMD2|PSMD3|PSMD4|PSMD5|PSMD6|PSMD7|PSMD8|PSME2|PSME4|PSMF1|UBA52|UBB
P53-INDEPENDENT G1/S DNA DAMAGE CHECKPOINT	1	proteasome degradation signaling	-0.3744	-2.8306	0	0.0001	0.004	41	CDC25A|PSMA1|PSMA3|PSMA4|PSMA5|CHEK1|PSMA6|PSMA7|PSMA8|PSMB1|PSMB10|PSMB2|PSMB3|PSMB4|PSMB5|PSMB6|PSMB7|PSMC1|PSMC2|PSMC3|PSMC4|PSMC5|PSMD1|PSMD10|PSMD11|PSMD12|PSMD13|PSMD14|PSMD2|PSMD3|PSMD4|PSMD5|PSMD6|PSMD7|PSMD8|PSME2|PSME4|PSMF1|UBA52|UBB|CHEK2
ER-PHAGOSOME PATHWAY	1	proteasome degradation signaling	-0.3196	-2.8451	0	0.0001	0.004	58	SEC22B|SEC61A1|VAMP3|SEC61A2|SEC61G|CALR|CHUK|BTK|SNAP23|MYD88|STX4|PSMA1|PSMA3|TAPBP|PSMA4|PSMA5|TIRAP|PSMA6|PSMA7|TLR2|PSMA8|TLR6|PSMB1|PSMB10|PSMB2|PSMB3|PSMB4|PSMB5|PSMB6|TLR4|PSMB7|PDIA3|PSMC1|PSMC2|PSMC3|PSMC4|PSMC5|PSMD1|PSMD10|CD36|PSMD11|PSMD12|PSMD13|PSMD14|PSMD2|PSMD3|PSMD4|PSMD5|PSMD6|PSMD7|PSMD8|PSME2|PSME4|PSMF1|UBA52|UBB|IKBKB|IKBKG
P53-INDEPENDENT DNA DAMAGE RESPONSE	1	proteasome degradation signaling	-0.3744	-2.9111	0	0	0.002	41	CDC25A|PSMA1|PSMA3|PSMA4|PSMA5|CHEK1|PSMA6|PSMA7|PSMA8|PSMB1|PSMB10|PSMB2|PSMB3|PSMB4|PSMB5|PSMB6|PSMB7|PSMC1|PSMC2|PSMC3|PSMC4|PSMC5|PSMD1|PSMD10|PSMD11|PSMD12|PSMD13|PSMD14|PSMD2|PSMD3|PSMD4|PSMD5|PSMD6|PSMD7|PSMD8|PSME2|PSME4|PSMF1|UBA52|UBB|CHEK2
CLASS I MHC MEDIATED ANTIGEN PROCESSING & PRESENTATION	1	proteasome degradation signaling	-0.1566	-2.9122	0	0	0.002	256	KLHL11|KLHL20|KLHL25|KLHL42|KLHL5|LMO7|LNPEP|LNX1|LRR1|LRSAM1|MGRN1|MRC1|MYD88|MYLIP|NCF1|NCF2|NCF4|PSMA1|PSMA3|NEDD4|PSMA4|NEDD4L|PSMA5|PSMA6|PSMA7|PSMA8|PSMB1|NPEPPS|PSMB10|PSMB2|PSMB3|PSMB4|PSMB5|PSMB6|PSMB7|ITCH|PDIA3|PSMC1|PSMC2|PSMC3|PSMC4|PSMC5|PSMD1|PSMD10|PSMD11|PSMD12|PSMD13|PSMD14|PSMD2|PSMD3|PSMD4|PSMD5|PSMD6|PSMD7|PSMD8|PSME2|PSME4|PSMF1|UBA52|UBB|RBCK1|RBX1|RCHY1|RLIM|RNF111|RNF114|…
ABC TRANSPORTER DISORDERS	1	proteasome degradation signaling	-0.329	-2.9155	0	0	0.002	56	ABCA1|ABCA12|ABCB11|ABCB6|ABCC6|ABCC8|ABCC9|ABCD1|ABCD4|DERL1|ERLEC1|ERLIN1|ERLIN2|KCNJ11|OS9|PSMA1|PSMA3|PSMA4|PSMA5|PSMA6|PSMA7|PSMA8|PSMB1|PSMB10|PSMB2|PSMB3|PSMB4|PSMB5|PSMB6|PSMB7|PSMC1|PSMC2|PSMC3|PSMC4|PSMC5|PSMD1|PSMD10|PSMD11|PSMD12|PSMD13|PSMD14|PSMD2|PSMD3|PSMD4|PSMD5|PSMD6|PSMD7|PSMD8|PSME2|PSME4|PSMF1|RNF185|SEL1L|UBA52|UBB|VCP
DEGRADATION OF DVL	1	proteasome degradation signaling	-0.3813	-2.9213	0	0	0.001	43	PSMA1|DACT1|PSMA3|PSMA4|CUL3|KLHL12|PSMA5|PSMA6|PSMA7|PSMA8|PSMB1|PSMB10|DVL2|PSMB2|PSMB3|PSMB4|PSMB5|PSMB6|PSMB7|PSMC1|PSMC2|PSMC3|PSMC4|PSMC5|PSMD1|PSMD10|PSMD11|PSMD12|PSMD13|PSMD14|PSMD2|PSMD3|PSMD4|PSMD5|PSMD6|PSMD7|PSMD8|PSME2|PSME4|PSMF1|UBA52|UBB|RBX1
VIF-MEDIATED DEGRADATION OF APOBEC3G	1	proteasome degradation signaling	-0.3779	-2.9312	0	0	0.001	42	PSMA1|PSMA3|PSMA4|PSMA5|CUL5|PSMA6|PSMA7|PSMA8|PSMB1|PSMB10|PSMB2|PSMB3|PSMB4|PSMB5|PSMB6|PSMB7|PSMC1|PSMC2|PSMC3|PSMC4|ELOB|PSMC5|ELOC|PSMD1|PSMD10|PSMD11|PSMD12|PSMD13|PSMD14|PSMD2|PSMD3|PSMD4|PSMD5|PSMD6|PSMD7|PSMD8|PSME2|PSME4|PSMF1|UBA52|UBB|RBX1
STABILIZATION OF P53	1	proteasome degradation signaling	-0.3813	-2.9382	0	0	0.001	43	PSMA1|PSMA3|PSMA4|PSMA5|PSMA6|PSMA7|PSMA8|PSMB1|PSMB10|PSMB2|PSMB3|PSMB4|PSMB5|PSMB6|PSMB7|PSMC1|PHF20|PSMC2|PSMC3|PSMC4|PSMC5|PSMD1|PSMD10|PSMD11|PSMD12|PSMD13|PSMD14|PSMD2|PSMD3|PSMD4|PSMD5|PSMD6|PSMD7|PSMD8|PSME2|PSME4|PSMF1|ATM|UBA52|UBB|MDM4|TP53|CHEK2
AUTODEGRADATION OF THE E3 UBIQUITIN LIGASE COP1	1	proteasome degradation signaling	-0.3958	-2.9428	0	0	0.001	40	PSMA1|PSMA3|PSMA4|PSMA5|PSMA6|PSMA7|PSMA8|PSMB1|PSMB10|PSMB2|PSMB3|PSMB4|PSMB5|PSMB6|PSMB7|PSMC1|PSMC2|PSMC3|PSMC4|PSMC5|PSMD1|PSMD10|PSMD11|PSMD12|PSMD13|PSMD14|PSMD2|PSMD3|PSMD4|PSMD5|PSMD6|PSMD7|PSMD8|PSME2|PSME4|PSMF1|ATM|UBA52|UBB|TP53
REGULATION OF RUNX2 EXPRESSION AND ACTIVITY	1	proteasome degradation signaling	-0.3327	-2.9909	0	0	0	57	RUNX2|CBFB|STAT1|WWP1|MSX2|PPARGC1A|GSK3B|SMURF1|NR3C1|STUB1|PSMA1|PSMA3|FBXW7|PSMA4|PSMA5|PSMA6|PSMA7|PSMA8|PSMB1|PSMB10|BMP2|PSMB2|PSMB3|PSMB4|PSMB5|PSMB6|PSMB7|PSMC1|PSMC2|PSMC3|ESR1|PSMC4|PSMC5|PSMD1|PSMD10|PSMD11|PSMD12|PSMD13|PSMD14|PPARGC1B|PSMD2|PSMD3|PSMD4|PSMD5|PSMD6|PSMD7|PSMD8|PSME2|ESRRA|PSME4|PSMF1|CUL1|UBA52|UBB|RBX1|SKP2|HIVEP3
NEGATIVE REGULATION OF NOTCH4 SIGNALING	1	proteasome degradation signaling	-0.3958	-2.9993	0	0	0	40	PSMA1|PSMA3|FBXW7|PSMA4|PSMA5|PSMA6|PSMA7|PSMB1|PSMB10|PSMB2|PSMB3|PSMB4|PSMB5|PSMB6|PSMB7|PSMC1|PSMC2|PSMC3|PSMC4|PSMC5|PSMD1|PSMD10|PSMD11|PSMD12|PSMD13|PSMD14|PSMD2|PSMD3|PSMD4|PSMD5|PSMD6|PSMD7|AKT1|PSMD8|PSME2|PSMF1|CUL1|UBA52|UBB|RBX1
DEFECTIVE CFTR CAUSES CYSTIC FIBROSIS	1	proteasome degradation signaling	-0.377	-3.0215	0	0	0	46	ERLIN2|OS9|PSMA1|PSMA3|PSMA4|PSMA5|PSMA6|PSMA7|PSMA8|PSMB1|PSMB10|PSMB2|PSMB3|PSMB4|PSMB5|PSMB6|PSMB7|PSMC1|PSMC2|PSMC3|PSMC4|PSMC5|PSMD1|PSMD10|PSMD11|PSMD12|PSMD13|PSMD14|PSMD2|PSMD3|PSMD4|PSMD5|PSMD6|PSMD7|PSMD8|PSME2|PSME4|PSMF1|RNF185|SEL1L|UBA52|UBB|VCP|DERL1|ERLEC1|ERLIN1
ANTIGEN PROCESSING: UBIQUITINATION & PROTEASOME DEGRADATION	1	proteasome degradation signaling	-0.1784	-3.0426	0	0	0	217	KLHL11|KLHL20|KLHL25|KLHL42|KLHL5|LMO7|LNPEP|LNX1|LRR1|LRSAM1|MGRN1|MYLIP|PSMA1|PSMA3|NEDD4|PSMA4|NEDD4L|PSMA5|PSMA6|PSMA7|PSMA8|PSMB1|NPEPPS|PSMB10|PSMB2|PSMB3|PSMB4|PSMB5|PSMB6|PSMB7|ITCH|PSMC1|PSMC2|PSMC3|PSMC4|PSMC5|PSMD1|PSMD10|PSMD11|PSMD12|PSMD13|PSMD14|PSMD2|PSMD3|PSMD4|PSMD5|PSMD6|PSMD7|PSMD8|PSME2|PSME4|PSMF1|UBA52|UBB|RBCK1|RBX1|RCHY1|RLIM|RNF111|RNF114|RNF115|RNF123|RNF130|RNF138|RNF1…
DEUBIQUITINATION	1	proteasome degradation signaling	-0.2003	-3.0476	0	0	0	174	RNF146|NOD1|BAP1|TNKS2|USP11|ZRANB1|AXIN2|EP300|ACTL6A|ADRM1|ASXL1|SMAD3|FKBP8|RUVBL1|FOXK1|FOXK2|IDE|JOSD1|MBD5|MBD6|MUL1|PSMA1|AXIN1|MYSM1|PSMA3|OTUB2|PSMA4|OTUD3|PSMA5|PSMA6|PSMA7|PTRH2|PSMA8|ARRB1|PSMB1|RHOT1|ARRB2|PSMB10|RNF128|SENP8|HGS|PSMB2|PSMB3|SMAD2|USP7|HCFC1|PSMB4|SMAD4|PSMB5|SMAD7|PSMB6|SNX3|PSMB7|STAMBP|TRAF3|STAMBPL1|PSMC1|TGFBR1|PSMC2|TGFBR2|PSMC3|PSMC4|PSMC5|UCHL1|UCHL3|PSMD1|UC…
AUF1 (HNRNP D0) BINDS AND DESTABILIZES MRNA	1	proteasome degradation signaling	-0.3989	-3.0589	0	0	0	41	PSMA1|PSMA3|PSMA4|PSMA5|PSMA6|PSMA7|PSMA8|PSMB1|PSMB10|PSMB2|PSMB3|PSMB4|PSMB5|PSMB6|PSMB7|PSMC1|PSMC2|PSMC3|PSMC4|PSMC5|PSMD1|PSMD10|PSMD11|PSMD12|PSMD13|PSMD14|PSMD2|PSMD3|PSMD4|PSMD5|PSMD6|PSMD7|PSMD8|PSME2|PSME4|PSMF1|EIF4G1|HNRNPD|UBA52|HSPB1|UBB
RNA POLYMERASE II TRANSCRIPTION	1	proteasome degradation signaling	-0.1054	-3.0594	0	0	0	681	MYBL2|RSPO3|RUNX2|SESN1|TFAP2E|RXRB|SESN2|RXRG|YEATS4|NBN|RYBP|SLC38A9|SARNP|MET|SATB2|SESN3|SETD9|BIRC5|GLI2|SGK1|SLBP|MYL9|NPM1|SMAD6|SNAPC1|SNAPC3|PCBP4|SNRPB|PHF20|SNRPF|SNRPG|SOCS4|SRRM1|SRRT|SRSF11|SRSF3|SRSF4|SRSF5|SRSF6|PLXNA4|SRSF9|STEAP3|RAD51|SURF1|SYMPK|RB1|RBBP8|RBM8A|RBL1|TEAD3|RBL2|TEAD4|RHNO1|THOC1|RMI1|SPP1|THOC2|THOC3|THOC5|THOC6|RRM2|THOC7|CCNG2|RNPS1|THRA|FOXG1|THRB|MSTN|TMEM2…
TCR SIGNALING	1	proteasome degradation signaling	-0.2881	-3.0651	0	0	0	83	RELA|UBE2N|UBE2V1|LCK|LCP2|EVL|VASP|WAS|ZAP70|CHUK|NCK1|PAK1|PAK2|TAB2|PSMA1|PSMA3|PSMA4|PSMA5|PSMA6|PSMA7|PSMA8|PSMB1|PSMB10|PSMB2|TRAF6|PSMB3|PSMB4|PAG1|PSMB5|INPP5D|TRAT1|GRAP2|PSMB6|CD247|PSMB7|PSMC1|PSMC2|PIK3CB|PSMC3|PSMC4|ITK|PSMC5|PSMD1|PSMD10|PSMD11|PSMD12|PSMD13|CD3E|PSMD14|CD3G|PSMD2|PSMD3|PRKCQ|PSMD4|PSMD5|PSMD6|PSMD7|PSMD8|UBE2D1|PSME2|PTPRJ|BTRC|HLA-DRA|PSME4|PSMF1|CDC34|BCL10|CUL1|…
GENE EXPRESSION (TRANSCRIPTION)	1	proteasome degradation signaling	-0.1003	-3.1043	0	0	0	779	MYBL2|RSPO3|SEH1L|RUNX2|SESN1|RXRB|SESN2|RXRG|NBN|RYBP|SLC38A9|SARNP|SATB2|SESN3|SETD9|BIRC5|GLI2|SGK1|SLBP|NPM1|SMAD6|SNAPC1|SNAPC3|PCBP4|SNRPB|PHF20|SNRPF|SNRPG|SOCS4|SRRM1|SRRT|SRSF11|SRSF3|SRSF4|SRSF5|SRSF6|SRSF9|SSB|STEAP3|RAD51|SURF1|SYMPK|NUP107|RAN|NUP133|RB1|NUP160|RBBP8|NUP37|RBL1|TEAD3|NUP43|RBL2|TEAD4|NUP85|NUP98|RHNO1|THOC1|RMI1|SPP1|THOC2|RANBP2|THOC3|THOC5|THOC6|RRM2|THOC7|THRA|THR…
DOWNSTREAM TCR SIGNALING	1	proteasome degradation signaling	-0.3384	-3.3153	0	0	0	69	RELA|UBE2N|UBE2V1|LCK|CHUK|TAB2|PSMA1|PSMA3|PSMA4|PSMA5|PSMA6|PSMA7|PSMA8|PSMB1|PSMB10|PSMB2|TRAF6|PSMB3|PSMB4|PSMB5|INPP5D|TRAT1|PSMB6|CD247|PSMB7|PSMC1|PSMC2|PIK3CB|PSMC3|PSMC4|PSMC5|PSMD1|PSMD10|PSMD11|PSMD12|PSMD13|CD3E|PSMD14|CD3G|PSMD2|PSMD3|PRKCQ|PSMD4|PSMD5|PSMD6|PSMD7|PSMD8|UBE2D1|PSME2|BTRC|HLA-DRA|PSME4|PSMF1|CDC34|BCL10|CUL1|UBA52|CARD11|PIK3CA|UBB|UBE2D2|FBXW11|PIK3R1|IKBKB|IKBKG|MAL…
ABC-FAMILY PROTEINS MEDIATED TRANSPORT	1	proteasome degradation signaling	-0.3413	-3.4301	0	0	0	72	ABCG4|PEX3|ABCA4|ABCB10|ABCB7|ABCB8|ABCB9|ABCC1|ABCC10|ABCC11|ABCC4|ABCC5|ABCF1|EIF2S1|EIF2S2|ABCA12|ABCB6|ABCC6|ABCC9|ABCD1|DERL1|ERLEC1|ERLIN1|ERLIN2|KCNJ11|OS9|PSMA1|PSMA3|PSMA4|PSMA5|PSMA6|PSMA7|PSMA8|PSMB1|PSMB10|PSMB2|PSMB3|PSMB4|PSMB5|PSMB6|PSMB7|PSMC1|PSMC2|PSMC3|PSMC4|PSMC5|PSMD1|PSMD10|PSMD11|PSMD12|PSMD13|PSMD14|PSMD2|PSMD3|PSMD4|PSMD5|PSMD6|PSMD7|PSMD8|PSME2|PSME4|PSMF1|RNF185|SEL1L|U…
CELLULAR RESPONSES TO STRESS	1	proteasome degradation signaling	-0.1643	-3.5018	0	0	0	348	SEH1L|SESN1|HMGA1|SESN2|SH3BP4|MAPK7|NBN|SLC38A9|WDR24|WDR59|FAU|RPS11|RPS12|RPS13|RPS14|RPS15A|RPS17|RPS18|RPS19|RPS21|RPS23|NUP107|NUP133|RB1|RPS27L|NUP160|NUP37|RPS29|NUP43|RPS3|NUP85|NUP98|RANBP2|RPS5|RPS6|RPS7|RPS8|MLST8|MTOR|RPL10A|NCF1|NCF2|RPL11|NCF4|RPL12|PSMA1|RPL13A|RPL14|PSMA3|PSMA4|PSMA5|RPL18|PSMA6|RPL18A|PSMA7|RPL19|PSMA8|PSMB1|PSMB10|RPL22L1|RPL23|PSMB2|PSMB3|RPL24|PSMB4|PSMB5|PSM…
CELLULAR RESPONSES TO EXTERNAL STIMULI	1	proteasome degradation signaling	-0.1677	-3.6491	0	0	0	351	SEH1L|SESN1|HMGA1|SESN2|SH3BP4|MAPK7|NBN|SLC38A9|WDR24|WDR59|FAU|RPS11|RPS12|RPS13|RPS14|RPS15A|RPS17|RPS18|RPS19|RPS21|RPS23|NUP107|NUP133|RB1|RPS27L|NUP160|NUP37|RPS29|NUP43|RPS3|NUP85|NUP98|RANBP2|RPS5|RPS6|RPS7|RPS8|MLST8|MTOR|RPL10A|NCF1|NCF2|RPL11|NCF4|RPL12|PSMA1|RPL13A|RPL14|PSMA3|PSMA4|PSMA5|RPL18|PSMA6|RPL18A|PSMA7|RPL19|PSMA8|PSMB1|PSMB10|RPL22L1|RPL23|PSMB2|PSMB3|RPL24|PSMB4|PSMB5|PSM…
SIGNALING BY ROBO RECEPTORS	1	proteasome degradation signaling	-0.278	-3.7204	0	0	0	136	MSI1|NCBP1|CUL2|MYO9B|NELL2|NRP1|FAU|ELOB|RPS11|ELOC|GPC1|RPS12|PFN1|RPS13|PFN2|RPS14|EVL|VASP|RPS15A|RPS17|RPS18|RPS19|SRC|RPS21|RPS23|RPS27L|RBM8A|RPS29|RPS3|RPS5|RPS6|RPS7|RNPS1|RPS8|RPL10A|PRKCA|RPL11|RPL12|PSMA1|RPL13A|RPL14|PSMA3|PSMA4|PSMA5|RPL18|PSMA6|RPL18A|PSMA7|RPL19|PSMA8|PSMB1|PSMB10|RPL22L1|RPL23|PSMB2|PSMB3|RPL24|PSMB4|PSMB5|PSMB6|PSMB7|RPL29|PSMC1|PSMC2|PSMC3|RPL31|PSMC4|RPL32|PSM…
METABOLISM OF AMINO ACIDS AND DERIVATIVES	1	proteasome degradation signaling	-0.2485	-4.397	0	0	0	236	DUOX1|DUOX2|EEFSEC|ENOPH1|CDO1|ALDH7A1|CSAD|BHMT|MPST|DMGDH|SARDH|SLC44A1|SUOX|AMT|TST|FAH|FAU|PXMP2|TSTD1|GLDC|MCCC1|RPS11|MCCC2|RPS12|RPS13|RPS14|RPS15A|RPS17|RPS18|RPS19|GCAT|RPS21|RPS23|RPS27L|ACAD8|RPS29|ACADSB|RPS3|ACAT1|ALDH6A1|HAAO|BCAT1|RPS5|HPD|RPS6|BCKDHB|RPS7|BCKDK|RPS8|DBT|DLD|IDO2|SAT1|HIBADH|HIBCH|HSD17B10|RPL10A|PPM1K|RPL11|SLC25A44|RPL12|PSMA1|RPL13A|RPL14|PSMA3|PSMA4|KMO|PSMA5|R…
REGULATION OF EXPRESSION OF SLITS AND ROBOS	1	proteasome degradation signaling	-0.3675	-4.4252	0	0	0	102	CUL2|MSI1|NCBP1|FAU|ELOB|ELOC|RPS11|RPS12|RPS13|RPS14|RPS15A|RPS17|RPS18|RPS19|RPS21|RPS23|RPS27L|RBM8A|RPS29|RPS3|RPS5|RPS6|RPS7|RNPS1|RPS8|RPL10A|RPL11|RPL12|PSMA1|RPL13A|RPL14|PSMA3|PSMA4|PSMA5|RPL18|PSMA6|RPL18A|PSMA7|RPL19|PSMA8|PSMB1|PSMB10|RPL22L1|RPL23|PSMB2|PSMB3|RPL24|PSMB4|PSMB5|PSMB6|PSMB7|RPL29|PSMC1|PSMC2|PSMC3|RPL31|PSMC4|RPL32|PSMC5|RPL35|PSMD1|RPL35A|PSMD10|RPL36|PSMD11|PSMD12|PS…
PEROXISOMAL PROTEIN IMPORT	11	protein localization import	-0.2883	-2.1618	0.002	0.0066	0.573	39	EHHADH|MLYCD|IDH1|LONP2|NOS2|HACL1|PEX1|PEX6|PHYH|AGPS|PEX7|ZFAND6|PEX12|PEX13|PEX2|CAT|AGXT|PEX5|HMGCL|HAO1|UBE2D1|GNPAT|ACOT8|ACOX2|ACOX3|UBA52|AMACR|UBB|UBE2D2|CRAT|CROT|HSD17B4|SCP2|ACAA1|ACOX1|DECR2|IDE|PEX10|ECI2
MITOCHONDRIAL PROTEIN IMPORT	11	protein localization import	-0.3551	-2.5663	0.002	0.0007	0.062	38	HSPD1|ACO2|CS|HSPA9|ATP5F1B|PMPCA|SLC25A4|PMPCB|TAZ|BCS1L|CHCHD3|CHCHD4|CHCHD7|CMC2|COA4|DNAJC19|MTX1|MTX2|GRPEL1|SAMM50|GRPEL2|SLC25A12|LDHD|PAM16|PITRM1|TOMM20|COQ2|TIMM17B|TOMM22|TIMM21|TOMM40|TIMM22|TIMM44|TOMM70|CYC1|TIMM8B|TIMM9|VDAC1
PROTEIN LOCALIZATION	11	protein localization import	-0.2438	-2.9292	0	0	0.001	105	IDH1|LONP2|ACO2|CS|NOS2|ASNA1|BAG6|CAMLG|CYB5A|GET4|ATP5F1B|OTOF|ACBD5|ATAD1|UBL4A|FIS1|WRB|GDAP1|PEX11B|PEX12|PEX13|PEX16|PEX2|PXMP2|PXMP4|CHCHD3|MTX1|MTX2|SAMM50|PRNP|ACOT8|ACOX2|ACOX3|ABCD1|AMACR|CRAT|CROT|HSD17B4|SCP2|ACAA1|ACOX1|DECR2|IDE|ECI2|EHHADH|MLYCD|TAZ|APP|AGXT|PEX5|HAO1|UBE2D1|TOMM20|TOMM22|TOMM40|HMOX1|TOMM70|UBA52|UBB|VDAC1|ABCD2|PEX10|ABCD3|STX5|HSPD1|PEX3|VAPA|HSPA9|ALDH3A2|HACL…
STRIATED MUSCLE CONTRACTION		striated muscle contraction	-0.5173	-3.2994	0	0	0	28	DES|MYBPC1|ACTN2|MYBPC3|MYH3|MYH6|MYH8|MYL1|MYL2|MYL4|NEB|TCAP|TMOD1|TMOD2|TMOD3|TMOD4|TNNC1|TNNC2|TNNI1|TNNT1|TNNT2|TPM1|TPM2|TPM3|TPM4|ACTN3|VIM|TTN

## Sheet: Tumors_All.by-pop_enr_map
name	__mclCluster	cluster	EnrichmentMap::Dataset_Chart	EnrichmentMap::NES (Tumor_all.WPP.TKN.classic.GseaPreranked)	EnrichmentMap::NES (Tumor_all.TKN.BR.classic.GseaPreranked)	EnrichmentMap::NES (Tumor_all.BR.WPP.classic.GseaPreranked)	EnrichmentMap::ES (Tumor_all.WPP.TKN.classic.GseaPreranked)	EnrichmentMap::ES (Tumor_all.TKN.BR.classic.GseaPreranked)	EnrichmentMap::ES (Tumor_all.BR.WPP.classic.GseaPreranked)	EnrichmentMap::pvalue (Tumor_all.WPP.TKN.classic.GseaPreranked)	EnrichmentMap::pvalue (Tumor_all.TKN.BR.classic.GseaPreranked)	EnrichmentMap::pvalue (Tumor_all.BR.WPP.classic.GseaPreranked)	EnrichmentMap::fdr_qvalue (Tumor_all.WPP.TKN.classic.GseaPreranked)	EnrichmentMap::fdr_qvalue (Tumor_all.TKN.BR.classic.GseaPreranked)	EnrichmentMap::fdr_qvalue (Tumor_all.BR.WPP.classic.GseaPreranked)	EnrichmentMap::fwer_qvalue (Tumor_all.WPP.TKN.classic.GseaPreranked)	EnrichmentMap::fwer_qvalue (Tumor_all.TKN.BR.classic.GseaPreranked)	EnrichmentMap::fwer_qvalue (Tumor_all.BR.WPP.classic.GseaPreranked)	EnrichmentMap::gs_size	EnrichmentMap::Genes
CA2+ PATHWAY		ca2 pathway	0|1|0	0.9637	2.4551	-1.5985	0.1285	0.3256	-0.2097	0.4836	0.0021	0.0354	0.9022	0.0048	0.2537	1	0.096	1	63	CAMK2A|AGO1|AGO2|FZD2|AGO3|FZD3|AGO4|FZD4|AXIN2|FZD5|FZD6|GNAO1|GNAT2|LEF1|WNT5A|MIR92B|MOV10|MYC|NLK|PRKG2|TCF7|TCF7L1|TCF7L2|TNRC6A|TNRC6B|TNRC6C|WNT11|CALM1|PLCB1|PDE6A|PLCB2|PDE6B|PLCB3|PDE6G|PRKCA|CTNNB1|GNB1|NFATC1|GNB2|GNB3|GNB4|GNB5|GNG10|GNG11|GNG12|GNG13|GNG2|GNG3|GNG4|GNG5|GNG7|GNG8|GNGT1|GNGT2|ITPR1|ITPR2|ITPR3|PPP3CA|PPP3CB|PRKG1|PPP3R1|KRAS|MAP3K7
CHAPERONIN-MEDIATED PROTEIN FOLDING	12	chaperonin protein folding	0|0|1	-1.9383	-0.7901	2.3192	-0.226	-0.0916	0.2741	0.0042	0.7437	0	0.0235	0.8181	0.0022	0.963	1	0.249	96	KIF13A|KIFC3|LONP2|NOP56|SKIV2L|ACTB|SPHK1|TCP1|USP11|WRAP53|XRN2|GNAO1|GNAT2|HDAC3|FBXL3|FBXL5|FBXO4|GNAT1|FBXO6|FBXW10|GNAI1|FBXW2|GNAI2|FBXW4|GNAI3|FBXW5|FBXW7|GNAT3|GNAZ|FBXW9|GNB1|GNB2|GNB3|GNB4|GNB5|CSNK2A1|GNG10|CSNK2A2|GNG11|CSNK2B|GNG12|PDCL|TUBA1B|GNG13|PFDN1|TUBA1C|GNG2|PFDN2|TUBA3C|GNG3|PFDN4|TUBA3D|GNG4|PFDN5|TUBA3E|GNG5|PFDN6|TUBB1|GNG7|RGS11|TUBB2A|GNG8|RGS6|TUBB2B|GNGT1|RGS7|TUBB3…
PROTEIN FOLDING	12	chaperonin protein folding	0|0|1	-2.0824	-0.8846	2.488	-0.2372	-0.1003	0.2815	0.0096	0.6207	0	0.0108	0.7171	0.0007	0.754	1	0.086	102	KIF13A|KIFC3|LONP2|NOP56|SKIV2L|SPHK1|TCP1|USP11|WRAP53|XRN2|GNAO1|GNAT2|HDAC3|ARL2|FBXL3|FBXL5|FBXO4|GNAT1|FBXO6|FBXW10|FBXW2|FBXW4|FBXW5|FBXW7|FBXW9|CSNK2A1|CSNK2A2|CSNK2B|STAT3|TUBA4B|TUBA8|TUBAL3|TBCA|TBCB|TBCC|TBCD|TBCE|ACTB|GNAI1|GNAI2|GNAI3|GNAT3|GNAZ|GNB1|GNB2|GNB3|GNB4|GNB5|GNG10|GNG11|GNG12|PDCL|TUBA1B|GNG13|PFDN1|TUBA1C|GNG2|PFDN2|TUBA3C|GNG3|PFDN4|TUBA3D|GNG4|PFDN5|TUBA3E|GNG5|PFDN6|T…
RRNA MODIFICATION IN THE NUCLEUS AND CYTOSOL	2	decay rrna translation	1|0|0	-2.7835	0.6603	1.8899	-0.3516	0.0833	0.2355	0	0.8753	0.014	0.0001	0.9368	0.0288	0.009	1	0.991	63	TRMT112|NOP56|TSR3|NHP2|NOP10|NAT10|BMS1|RPS14|DCAF13|DDX47|DDX49|DDX52|DHX37|DIEXF|RPS2|EMG1|FBL|FCF1|HEATR1|IMP3|IMP4|KRR1|MPHOSPH10|RPS6|RPS7|RPS9|NOC4L|NOL11|NOP2|NOL6|NOP14|NOP58|PDCD11|PNO1|DKC1|PWP2|RCL1|RRP36|RRP7A|RRP9|SNORD3A|DIMT1|SNU13|GAR1|TBL3|UTP11|UTP14A|UTP14C|UTP15|UTP18|UTP20|UTP3|UTP4|UTP6|WBSCR22|WDR3|WDR36|WDR43|WDR46|WDR75|THUMPD1|RNA45S5|28S RRNA
NERVOUS SYSTEM DEVELOPMENT	2	decay rrna translation	1|0|1	-2.658	-2.0818	2.8158	-0.1187	-0.0928	0.1257	0	0	0	0.0002	0.0132	0	0.019	0.753	0.005	562	MAGOHB|MAP2K1|MAP2K2|MAPK13|18S RRNA|MAPK7|MET|MSI1|MSN|MYH10|MYH11|MYH14|MYL12A|MYL12B|MYL6|MYL9|MYO10|MYO9B|AGRN|NCAM1|NELL2|NEO1|NFASC|NGEF|NRCAM|NRP1|NRP2|FAU|NRTN|NTN1|RPS10|NTN4|RPS11|GPC1|PDLIM7|RPS12|CLASP2|PFN1|RPS13|PFN2|RPS14|PIP5K1C|RPS15|PITPNA|RPS15A|PLXNA1|RPS16|PLXNA2|RPS17|NCAN|PLXNA3|RPS18|PLXNA4|RPS19|PLXNB1|RPS2|SDC2|PLXNB3|RPS20|PLXNC1|RPS21|PLXND1|RPS23|PRNP|RPS24|PSPN|RPS25…
AXON GUIDANCE	2	decay rrna translation	1|1|1	-2.8363	-2.3178	2.9865	-0.1298	-0.1058	0.1401	0	0.002	0	0.0001	0.0033	0	0.006	0.247	0	536	MAGOHB|MAP2K1|MAP2K2|MAPK13|18S RRNA|MAPK7|MET|MSI1|MSN|MYH10|MYH11|MYH14|MYL12A|MYL12B|MYL6|MYL9|MYO10|MYO9B|AGRN|NCAM1|NELL2|NEO1|NFASC|NGEF|NRCAM|NRP1|NRP2|FAU|NRTN|NTN1|RPS10|NTN4|RPS11|GPC1|PDLIM7|RPS12|CLASP2|PFN1|RPS13|PFN2|RPS14|PIP5K1C|RPS15|PITPNA|RPS15A|PLXNA1|RPS16|PLXNA2|RPS17|NCAN|PLXNA3|RPS18|PLXNA4|RPS19|PLXNB1|RPS2|SDC2|PLXNB3|RPS20|PLXNC1|RPS21|PLXND1|RPS23|PRNP|RPS24|PSPN|RPS25…
METABOLISM OF RNA	2	decay rrna translation	1|0|1	-4.3533	-1.5246	3.1401	-0.1824	-0.0642	0.1318	0	0.0462	0	0	0.1649	0	0	1	0	721	MAGOHB|SEH1L|TSEN2|TSEN34|TSEN54|TSR3|18S RRNA|TXNL4A|SARNP|TYW1|TYW3|TYW5|U2SURP|UPF1|URM1|NHP2|USP39|WBP11|SLBP|WBP4|NOP10|SLU7|WDR4|WTAP|XPOT|YBX1|ZBTB8OS|EIF4A1|ZCRB1|EIF4A2|ZFP36|EIF4B|SNRPB|ZMAT5|EIF4E|SNRPD3|ZRSR2|SNRPE|SNRPF|FAU|SNRPG|RPS10|RPS11|IGF2BP1|RPS12|SRRM1|IGF2BP2|RPS13|SRRT|IGF2BP3|RPS14|SRSF1|RPS15|SRSF11|RPS15A|SRSF2|PPP2R2A|RPS16|SRSF3|RPS17|SRSF4|RPS18|SRSF5|RPS19|SRSF6|RPS…
INFECTIOUS DISEASE	2	decay rrna translation	1|1|1	-3.8478	-2.2984	3.6732	-0.1698	-0.1042	0.1675	0	0.002	0	0	0.0035	0	0	0.267	0	1002	SEH1L|BANF1|HMGA1|LIG4|PSIP1|XRCC4|XRCC5|XRCC6|GAG|GAG-POL|REV|VIF|VPR|VPU|NPM1|NUP107|RAN|NUP133|NUP160|NUP37|NUP43|NUP85|RCC1|NUP98|RANBP2|RANGAP1|XPO1|PSMA1|PSMA2|PSMA3|PSMA4|PSMA5|PSMA6|PSMA7|PSMA8|PSMB1|PSMB10|PSMB11|PSMB2|PSMB3|LTF|PSMB4|PSMB5|PSMB6|PSMB7|PSMB8|PSMB9|TAF9B|PSMC1|PSMC2|PSMC3|PSMC4|PSMC5|PSMC6|PSMD1|PSMD10|PSMD11|PSMD12|PSMD13|PSMD14|PSMD2|PSMD3|PSMD4|PSMD5|PSMD6|PSMD7|PSMD8|…
INFLUENZA INFECTION	2	decay rrna translation	1|1|1	-4.1818	-3.4486	4.3842	-0.374	-0.3124	0.3958	0	0	0	0	0	0	0	0	0	168	KPNA3|SEH1L|KPNA4|KPNA5|KPNA7|18S RRNA|GTF2F1|KPNB1|GTF2F2|NDC1|NS|NUP153|NUP155|NUP188|NUP205|POLR2A|NUP210|POLR2B|NUP214|POLR2C|NUP35|POLR2D|NUP42|POLR2E|NUP50|POLR2F|NUP54|POLR2G|NUP58|POLR2H|NUP62|POLR2I|NUP88|POLR2J|NUP93|POLR2K|POLR2L|CPSF4|FAU|TGFB1|RPS10|RPS11|RPS12|POM121|RPS13|POM121C|RPS14|RPS15|RAE1|RPS15A|RPS16|RPS17|RPS18|TPR|DNAJC3|RPS19|RPS2|RPS20|RPS21|RPS23|RPS24|RPS25|RPS26|NUP…
RIBOSOMAL SCANNING AND START CODON RECOGNITION	2	decay rrna translation	1|1|1	-4.6993	-3.2969	4.4382	-0.6362	-0.4483	0.6005	0	0	0	0	0	0	0	0	0	60	18S RRNA|EIF1AX|EIF3A|EIF3B|EIF3C|EIF3D|EIF3E|EIF3F|EIF3G|EIF3H|EIF3I|EIF3J|EIF3K|EIF3L|EIF3M|EIF2S1|EIF4A1|EIF2S2|EIF4A2|EIF2S3|EIF4B|EIF4E|EIF4H|FAU|RPS10|RPS11|RPS12|RPS13|RPS14|RPS15|RPS15A|RPS16|RPS17|RPS18|RPS19|RPS2|RPS20|RPS21|RPS23|RPS24|RPS25|RPS26|RPS27|RPS27L|RPS28|RPS29|RPS3|EIF4G1|RPS3A|RPS4X|RPS4Y1|RPS4Y2|EIF5|RPS5|RPS6|RPS7|RPS8|RPS9|RPSA|RPS27A
ACTIVATION OF THE MRNA UPON BINDING OF THE CAP-BINDING COMPLEX AND EIFS, AND SUBSEQUENT BINDING TO 43S	2	decay rrna translation	1|1|1	-4.6553	-3.3386	4.5333	-0.6569	-0.4675	0.6204	0	0	0	0	0	0	0	0	0	61	18S RRNA|EIF1AX|EIF3A|EIF3B|EIF3C|EIF3D|EIF3E|EIF3F|EIF3G|EIF3H|EIF3I|EIF3J|EIF3K|EIF3L|EIF3M|EIF2S1|EIF4A1|EIF2S2|EIF4A2|EIF2S3|EIF4B|EIF4E|EIF4EBP1|EIF4H|FAU|RPS10|RPS11|RPS12|RPS13|RPS14|RPS15|RPS15A|RPS16|RPS17|RPS18|RPS19|RPS2|RPS20|RPS21|RPS23|RPS24|RPS25|RPS26|RPS27|RPS27L|RPS28|RPS29|RPS3|EIF4G1|RPS3A|RPS4X|RPS4Y1|RPS4Y2|RPS5|PABPC1|RPS6|RPS7|RPS8|RPS9|RPSA|RPS27A
RRNA PROCESSING	2	decay rrna translation	1|1|1	-5.8701	-2.9922	4.5699	-0.4403	-0.2251	0.3495	0	0	0	0	0.0001	0	0	0.003	0	237	TRMT112|TSR3|18S RRNA|NHP2|NOP10|FAU|RPS10|RPS11|RPS12|RPS13|RPS14|RPS15|RPS15A|RPS16|RPS17|RPS18|RPS19|RPS2|RPS20|RPS21|RPS23|RPS24|RPS25|RPS26|RPS27|RPS27L|RPS28|RPS29|RPS3|RPS3A|RPS4X|RPS4Y1|RPS4Y2|RPS5|RPS6|RPS7|RPS8|RPS9|RPSA|HSD17B10|RPL10|RPL10A|RPL10L|RPL11|RPL12|RPL13|RPL13A|RPL14|RPL15|RPL17|RPL18|RPL18A|RPL19|RPL21|RPL22|RPL22L1|RPL23|RPL23A|RPL24|RPL26|RPL26L1|RPL27|RPL27A|RPL28|RPL29…
TRANSLATION INITIATION COMPLEX FORMATION	2	decay rrna translation	1|1|1	-4.7259	-3.4346	4.5989	-0.6569	-0.4675	0.6204	0	0	0	0	0	0	0	0	0	60	18S RRNA|EIF1AX|EIF3A|EIF3B|EIF3C|EIF3D|EIF3E|EIF3F|EIF3G|EIF3H|EIF3I|EIF3J|EIF3K|EIF3L|EIF3M|EIF2S1|EIF4A1|EIF2S2|EIF4A2|EIF2S3|EIF4B|EIF4E|EIF4H|FAU|RPS10|RPS11|RPS12|RPS13|RPS14|RPS15|RPS15A|RPS16|RPS17|RPS18|RPS19|RPS2|RPS20|RPS21|RPS23|RPS24|RPS25|RPS26|RPS27|RPS27L|RPS28|RPS29|RPS3|EIF4G1|RPS3A|RPS4X|RPS4Y1|RPS4Y2|RPS5|PABPC1|RPS6|RPS7|RPS8|RPS9|RPSA|RPS27A
MAJOR PATHWAY OF RRNA PROCESSING IN THE NUCLEOLUS AND CYTOSOL	2	decay rrna translation	1|1|1	-5.6089	-3.3213	4.6656	-0.4657	-0.2665	0.3795	0	0	0	0	0	0	0	0	0	189	NOP56|18S RRNA|XRN2|FAU|RPS10|BMS1|RPS11|BOP1|RPS12|BYSL|RPS13|C1D|RPS14|DCAF13|RPS15|DDX47|RPS15A|DDX49|RPS16|DDX52|RPS17|DHX37|RPS18|DIEXF|RPS19|EBNA1BP2|RPS2|EMG1|RPS20|ERI1|RPS21|EXOSC10|RPS23|FBL|RPS24|FCF1|RPS25|FTSJ3|RPS26|GNL3|RPS27|HEATR1|RPS27L|IMP3|RPS28|IMP4|RPS29|ISG20L2|RPS3|KRR1|RPS3A|LAS1L|RPS4X|LTV1|RPS4Y1|MPHOSPH10|RPS4Y2|MPHOSPH6|RPS5|MTREX|RPS6|NCL|RPS7|NIP7|RPS8|NOB1|RPS9|NOC…
RRNA PROCESSING IN THE NUCLEUS AND CYTOSOL	2	decay rrna translation	1|1|1	-5.5325	-3.1667	4.7073	-0.4411	-0.2444	0.3638	0	0	0	0	0	0	0	0	0	199	TRMT112|TSR3|18S RRNA|NHP2|NOP10|FAU|RPS10|RPS11|RPS12|RPS13|RPS14|RPS15|RPS15A|RPS16|RPS17|RPS18|RPS19|RPS2|RPS20|RPS21|RPS23|RPS24|RPS25|RPS26|RPS27|RPS27L|RPS28|RPS29|RPS3|RPS3A|RPS4X|RPS4Y1|RPS4Y2|RPS5|RPS6|RPS7|RPS8|RPS9|RPSA|RPL10|RPL10A|RPL10L|RPL11|RPL12|RPL13|RPL13A|RPL14|RPL15|RPL17|RPL18|RPL18A|RPL19|RPL21|RPL22|RPL22L1|RPL23|RPL23A|RPL24|RPL26|RPL26L1|RPL27|RPL27A|RPL28|RPL29|RPL3|RPL…
INFLUENZA VIRAL RNA TRANSCRIPTION AND REPLICATION	2	decay rrna translation	1|1|1	-4.6952	-4.0103	4.7553	-0.4404	-0.376	0.4659	0	0	0	0	0	0	0	0	0	148	SEH1L|18S RRNA|GTF2F1|GTF2F2|NDC1|NS|NUP153|NUP155|NUP188|NUP205|POLR2A|NUP210|POLR2B|NUP214|POLR2C|NUP35|POLR2D|NUP42|POLR2E|NUP50|POLR2F|NUP54|POLR2G|NUP58|POLR2H|NUP62|POLR2I|NUP88|POLR2J|NUP93|POLR2K|POLR2L|FAU|RPS10|RPS11|RPS12|POM121|RPS13|POM121C|RPS14|RPS15|RAE1|RPS15A|RPS16|RPS17|RPS18|TPR|DNAJC3|RPS19|RPS2|RPS20|RPS21|RPS23|RPS24|RPS25|RPS26|NUP107|RPS27|NUP133|RPS27L|NUP160|RPS28|NUP37…
FORMATION OF THE TERNARY COMPLEX, AND SUBSEQUENTLY, THE 43S COMPLEX	2	decay rrna translation	1|1|1	-4.8897	-3.6123	4.9863	-0.744	-0.5277	0.7346	0	0	0	0	0	0	0	0	0	53	18S RRNA|EIF1AX|EIF3A|EIF3B|EIF3C|EIF3D|EIF3E|EIF3F|EIF3G|EIF3H|EIF3I|EIF3J|EIF3K|EIF3L|EIF3M|EIF2S1|EIF2S2|EIF2S3|FAU|RPS10|RPS11|RPS12|RPS13|RPS14|RPS15|RPS15A|RPS16|RPS17|RPS18|RPS19|RPS2|RPS20|RPS21|RPS23|RPS24|RPS25|RPS26|RPS27|RPS27L|RPS28|RPS29|RPS3|RPS3A|RPS4X|RPS4Y1|RPS4Y2|RPS5|RPS6|RPS7|RPS8|RPS9|RPSA|RPS27A
NONSENSE MEDIATED DECAY (NMD) ENHANCED BY THE EXON JUNCTION COMPLEX (EJC)	2	decay rrna translation	1|1|1	-4.8223	-4.8583	5.4496	-0.5226	-0.5095	0.5749	0	0	0	0	0	0	0	0	0	120	MAGOHB|18S RRNA|NCBP1|NCBP2|UPF1|FAU|RPS10|RPS11|RPS12|RPS13|RPS14|RPS15|RPS15A|PPP2R2A|RPS16|RPS17|RPS18|RPS19|RPS2|RPS20|RPS21|RPS23|RPS24|RPS25|RPS26|RPS27|RPS27L|RBM8A|RPS28|RPS29|RPS3|RPS3A|RPS4X|RPS4Y1|RPS4Y2|RPS5|RPS6|RPS7|RNPS1|RPS8|RPS9|RPSA|RPL10|RPL10A|RPL10L|RPL11|RPL12|RPL13|RPL13A|RPL14|PPP2CA|RPL15|RPL17|PPP2R1A|RPL18|RPL18A|DCP1A|RPL19|RPL21|RPL22|RPL22L1|RPL23|RPL23A|RPL24|RPL26|…
NONSENSE-MEDIATED DECAY (NMD)	2	decay rrna translation	1|1|1	-4.9228	-4.8008	5.462	-0.5226	-0.5095	0.5749	0	0	0	0	0	0	0	0	0	120	MAGOHB|18S RRNA|NCBP1|NCBP2|UPF1|FAU|RPS10|RPS11|RPS12|RPS13|RPS14|RPS15|RPS15A|PPP2R2A|RPS16|RPS17|RPS18|RPS19|RPS2|RPS20|RPS21|RPS23|RPS24|RPS25|RPS26|RPS27|RPS27L|RBM8A|RPS28|RPS29|RPS3|RPS3A|RPS4X|RPS4Y1|RPS4Y2|RPS5|RPS6|RPS7|RNPS1|RPS8|RPS9|RPSA|RPL10|RPL10A|RPL10L|RPL11|RPL12|RPL13|RPL13A|RPL14|PPP2CA|RPL15|RPL17|PPP2R1A|RPL18|RPL18A|DCP1A|RPL19|RPL21|RPL22|RPL22L1|RPL23|RPL23A|RPL24|RPL26|…
SELENOAMINO ACID METABOLISM	2	decay rrna translation	1|1|1	-5.2399	-4.9149	5.6859	-0.5614	-0.5094	0.5876	0	0	0	0	0	0	0	0	0	122	18S RRNA|EEFSEC|FAU|RPS10|RPS11|RPS12|RPS13|RPS14|RPS15|RPS15A|RPS16|RPS17|RPS18|RPS19|RPS2|RPS20|RPS21|CBS|RPS23|RPS24|CTH|RPS25|RPS26|RPS27|RPS27L|RPS28|RPS29|RPS3|RPS3A|RPS4X|RPS4Y1|RPS4Y2|RPS5|RPS6|RPS7|RPS8|RPS9|RPSA|INMT|RPL10|RPL10A|RPL10L|RPL11|RPL12|RPL13|RPL13A|RPL14|RPL15|RPL17|RPL18|RPL18A|RPL19|RPL21|RPL22|RPL22L1|RPL23|RPL23A|RPL24|RPL26|RPL26L1|RPL27|RPL27A|RPL28|RPL29|RPL3|RPL30|R…
METABOLISM OF AMINO ACIDS AND DERIVATIVES	2	decay rrna translation	1|1|1	-5.5366	-4.615	6.0524	-0.3199	-0.2709	0.3624	0	0	0	0	0	0	0	0	0	379	DIO3|18S RRNA|DUOX1|DUOX2|EEFSEC|ENOPH1|ADO|CDO1|ALDH7A1|CSAD|BHMT|ETHE1|CHDH|MPST|DMGDH|SLC25A10|SARDH|SQRDL|SLC44A1|SUOX|AMT|TST|FAH|FAU|GCSH|PXMP2|TSTD1|GLDC|RPS10|MCCC1|RPS11|MCCC2|RPS12|RPS13|RPS14|RPS15|RPS15A|RPS16|RPS17|RPS18|RPS19|GCAT|RPS2|RPS20|RPS21|RPS23|RPS24|RPS25|RPS26|RPS27|RPS27L|RPS28|ACAD8|RPS29|ACADSB|RPS3|ACAT1|RPS3A|ALDH6A1|RPS4X|AUH|HAAO|RPS4Y1|BCAT1|RPS4Y2|BCAT2|HGD|RPS5|…
SIGNALING BY ROBO RECEPTORS	2	decay rrna translation	1|1|1	-5.278	-3.997	6.1014	-0.387	-0.2974	0.4484	0	0	0	0	0	0	0	0	0	223	MAGOHB|18S RRNA|MSI1|NCBP1|NCBP2|MYO9B|NELL2|NRP1|FAU|NTN1|RPS10|RPS11|GPC1|RPS12|CLASP2|PFN1|RPS13|PFN2|RPS14|RPS15|RPS15A|RPS16|RPS17|RPS18|RPS19|RPS2|RPS20|RPS21|RPS23|RPS24|RPS25|RPS26|RPS27|RPS27L|RBM8A|RPS28|RPS29|RPS3|RPS3A|RPS4X|RPS4Y1|RHOA|RPS4Y2|RPS5|RPS6|RPS7|RNPS1|RPS8|ROBO2|RPS9|ROBO3|RPSA|ROBO3.1|RPL10|RPL10A|RPL10L|PRKCA|RPL11|RPL12|RPL13|PSMA1|RPL13A|PSMA2|RPL14|PSMA3|RPL15|PSMA4|…
NONSENSE MEDIATED DECAY (NMD) INDEPENDENT OF THE EXON JUNCTION COMPLEX (EJC)	2	decay rrna translation	1|1|1	-5.7686	-5.3021	6.4172	-0.6936	-0.66	0.7752	0	0	0	0	0	0	0	0	0	100	18S RRNA|NCBP1|NCBP2|UPF1|FAU|RPS10|RPS11|RPS12|RPS13|RPS14|RPS15|RPS15A|RPS16|RPS17|RPS18|RPS19|RPS2|RPS20|RPS21|RPS23|RPS24|RPS25|RPS26|RPS27|RPS27L|RPS28|RPS29|RPS3|RPS3A|RPS4X|RPS4Y1|RPS4Y2|RPS5|RPS6|RPS7|RPS8|RPS9|RPSA|RPL10|RPL10A|RPL10L|RPL11|RPL12|RPL13|RPL13A|RPL14|RPL15|RPL17|RPL18|RPL18A|RPL19|RPL21|RPL22|RPL22L1|RPL23|RPL23A|RPL24|RPL26|RPL26L1|RPL27|RPL27A|RPL28|RPL29|RPL3|RPL30|RPL3…
EUKARYOTIC TRANSLATION INITIATION	2	decay rrna translation	1|1|1	-6.4328	-5.0798	6.4811	-0.6348	-0.5279	0.654	0	0	0	0	0	0	0	0	0	124	18S RRNA|EIF1AX|EIF3A|EIF3B|EIF3C|EIF3D|EIF3E|EIF3F|EIF3G|EIF3H|EIF3I|EIF3J|EIF3K|EIF3L|EIF3M|EIF4A1|EIF4A2|EIF4B|EIF4E|EIF4EBP1|EIF4H|FAU|RPS10|RPS11|RPS12|RPS13|RPS14|RPS15|RPS15A|RPS16|RPS17|RPS18|RPS19|RPS2|RPS20|RPS21|RPS23|RPS24|RPS25|RPS26|RPS27|RPS27L|RPS28|RPS29|RPS3|RPS3A|RPS4X|RPS4Y1|RPS4Y2|RPS5|RPS6|RPS7|RPS8|RPS9|RPSA|RPL10|RPL10A|RPL10L|RPL11|RPL12|RPL13|RPL13A|RPL14|RPL15|RPL17|RPL…
CAP-DEPENDENT TRANSLATION INITIATION	2	decay rrna translation	1|1|1	-6.3422	-5.1837	6.4891	-0.6348	-0.5279	0.654	0	0	0	0	0	0	0	0	0	124	18S RRNA|EIF1AX|EIF3A|EIF3B|EIF3C|EIF3D|EIF3E|EIF3F|EIF3G|EIF3H|EIF3I|EIF3J|EIF3K|EIF3L|EIF3M|EIF4A1|EIF4A2|EIF4B|EIF4E|EIF4EBP1|EIF4H|FAU|RPS10|RPS11|RPS12|RPS13|RPS14|RPS15|RPS15A|RPS16|RPS17|RPS18|RPS19|RPS2|RPS20|RPS21|RPS23|RPS24|RPS25|RPS26|RPS27|RPS27L|RPS28|RPS29|RPS3|RPS3A|RPS4X|RPS4Y1|RPS4Y2|RPS5|RPS6|RPS7|RPS8|RPS9|RPSA|RPL10|RPL10A|RPL10L|RPL11|RPL12|RPL13|RPL13A|RPL14|RPL15|RPL17|RPL…
REGULATION OF EXPRESSION OF SLITS AND ROBOS	2	decay rrna translation	1|1|1	-6.0843	-4.6501	6.5436	-0.526	-0.3975	0.566	0	0	0	0	0	0	0	0	0	177	MAGOHB|18S RRNA|CUL2|MSI1|NCBP1|NCBP2|FAU|ELOB|RPS10|ELOC|RPS11|RPS12|RPS13|RPS14|RPS15|RPS15A|HOXA2|RPS16|RPS17|RPS18|RPS19|RPS2|RPS20|RPS21|RPS23|RPS24|RPS25|RPS26|RPS27|RPS27L|RBM8A|RPS28|RPS29|RPS3|RPS3A|RPS4X|RPS4Y1|RPS4Y2|RPS5|RPS6|RPS7|RNPS1|RPS8|ROBO2|RPS9|ROBO3|RPSA|ROBO3.1|RPL10|RPL10A|RPL10L|RPL11|RPL12|RPL13|PSMA1|RPL13A|PSMA2|RPL14|PSMA3|RPL15|PSMA4|RPL17|PSMA5|RPL18|PSMA6|RPL18A|PSM…
EUKARYOTIC TRANSLATION TERMINATION	2	decay rrna translation	1|1|1	-5.94	-5.5911	6.5772	-0.7274	-0.6982	0.8135	0	0	0	0	0	0	0	0	0	98	TRMT112|18S RRNA|APEH|FAU|RPS10|RPS11|RPS12|RPS13|RPS14|RPS15|RPS15A|RPS16|RPS17|RPS18|RPS19|RPS2|RPS20|RPS21|RPS23|RPS24|RPS25|RPS26|RPS27|RPS27L|RPS28|RPS29|RPS3|RPS3A|RPS4X|RPS4Y1|RPS4Y2|RPS5|RPS6|RPS7|RPS8|RPS9|RPSA|RPL10|RPL10A|RPL10L|RPL11|RPL12|RPL13|RPL13A|RPL14|RPL15|RPL17|RPL18|RPL18A|RPL19|RPL21|RPL22|RPL22L1|RPL23|RPL23A|RPL24|RPL26|RPL26L1|RPL27|RPL27A|RPL28|RPL29|RPL3|RPL30|RPL31|RP…
SELENOCYSTEINE SYNTHESIS	2	decay rrna translation	1|1|1	-5.8791	-5.7374	6.6226	-0.6977	-0.6821	0.7773	0	0	0	0	0	0	0	0	0	98	18S RRNA|EEFSEC|FAU|RPS10|RPS11|RPS12|RPS13|RPS14|RPS15|RPS15A|RPS16|RPS17|RPS18|RPS19|RPS2|RPS20|RPS21|RPS23|RPS24|RPS25|RPS26|RPS27|RPS27L|RPS28|RPS29|RPS3|RPS3A|RPS4X|RPS4Y1|RPS4Y2|RPS5|RPS6|RPS7|RPS8|RPS9|RPSA|RPL10|RPL10A|RPL10L|RPL11|RPL12|RPL13|RPL13A|RPL14|RPL15|RPL17|RPL18|RPL18A|RPL19|RPL21|RPL22|RPL22L1|RPL23|RPL23A|RPL24|RPL26|RPL26L1|RPL27|RPL27A|RPL28|RPL29|RPL3|RPL30|RPL31|RPL32|RP…
VIRAL MRNA TRANSLATION	2	decay rrna translation	1|1|1	-5.9195	-5.6042	6.6644	-0.7274	-0.6982	0.8135	0	0	0	0	0	0	0	0	0	102	18S RRNA|NS|FAU|RPS10|RPS11|RPS12|RPS13|RPS14|RPS15|RPS15A|RPS16|RPS17|RPS18|DNAJC3|RPS19|RPS2|RPS20|RPS21|RPS23|RPS24|RPS25|RPS26|RPS27|RPS27L|RPS28|RPS29|RPS3|RPS3A|RPS4X|RPS4Y1|RPS4Y2|RPS5|RPS6|RPS7|RPS8|RPS9|RPSA|RPL10|RPL10A|GRSF1|RPL10L|RPL11|PA|RPL12|PB1|RPL13|PB2|RPL13A|RPL14|RPL15|RPL17|RPL18|RPL18A|RPL19|RPL21|RPL22|RPL22L1|RPL23|RPL23A|RPL24|RPL26|RPL26L1|RPL27|HA|RPL27A|RPL28|RPL29|RP…
SRP-DEPENDENT COTRANSLATIONAL PROTEIN TARGETING TO MEMBRANE	2	decay rrna translation	1|1|1	-6.6306	-5.1957	6.694	-0.6952	-0.5434	0.7178	0	0	0	0	0	0	0	0	0	119	18S RRNA|7SL RNA (ENSG00000222619)|7SL RNA (ENSG00000222639)|SRPRA|FAU|SRPRB|RPS10|SSR1|RPS11|RPS12|RPS13|RPS14|RPS15|RPS15A|RPS16|RPS17|RPS18|RPS19|RPS2|RPS20|RPS21|RPS23|RPS24|RPS25|RPS26|RPS27|RPS27L|RPS28|RPS29|RPS3|RPS3A|RPS4X|RPS4Y1|RPS4Y2|RPS5|RPS6|RPS7|RPS8|RPS9|RPSA|RPL10|RPL10A|RPL10L|RPL11|RPL12|RPL13|RPL13A|RPL14|RPL15|RPL17|RPL18|RPL18A|RPL19|RPL21|RPL22|RPL22L1|RPL23|RPL23A|RPL24|RP…
GTP HYDROLYSIS AND JOINING OF THE 60S RIBOSOMAL SUBUNIT	2	decay rrna translation	1|1|1	-6.4878	-5.2367	6.7004	-0.6773	-0.5573	0.6986	0	0	0	0	0	0	0	0	0	117	18S RRNA|EIF1AX|EIF3A|EIF3B|EIF3C|EIF3D|EIF3E|EIF3F|EIF3G|EIF3H|EIF3I|EIF3J|EIF3K|EIF3L|EIF3M|EIF4A1|EIF4A2|EIF4B|EIF4E|EIF4H|FAU|RPS10|RPS11|RPS12|RPS13|RPS14|RPS15|RPS15A|RPS16|RPS17|RPS18|RPS19|RPS2|RPS20|RPS21|RPS23|RPS24|RPS25|RPS26|RPS27|RPS27L|RPS28|RPS29|RPS3|RPS3A|RPS4X|RPS4Y1|RPS4Y2|RPS5|RPS6|RPS7|RPS8|RPS9|RPSA|RPL10|RPL10A|RPL10L|RPL11|RPL12|RPL13|RPL13A|RPL14|RPL15|RPL17|RPL18|RPL18A…
RESPONSE OF EIF2AK4 (GCN2) TO AMINO ACID DEFICIENCY	2	decay rrna translation	1|1|1	-5.9962	-5.5792	6.7227	-0.6823	-0.6275	0.7438	0	0	0	0	0	0	0	0	0	106	18S RRNA|FAU|RPS10|RPS11|RPS12|RPS13|RPS14|RPS15|RPS15A|RPS16|RPS17|RPS18|RPS19|RPS2|RPS20|RPS21|RPS23|RPS24|RPS25|RPS26|RPS27|RPS27L|RPS28|RPS29|RPS3|RPS3A|RPS4X|RPS4Y1|RPS4Y2|RPS5|RPS6|RPS7|RPS8|RPS9|RPSA|RPL10|RPL10A|RPL10L|RPL11|RPL12|RPL13|RPL13A|RPL14|RPL15|RPL17|RPL18|RPL18A|RPL19|RPL21|RPL22|RPL22L1|RPL23|RPL23A|RPL24|RPL26|RPL26L1|RPL27|RPL27A|RPL28|RPL29|RPL3|RPL30|RPL31|RPL32|RPL34|RPL…
L13A-MEDIATED TRANSLATIONAL SILENCING OF CERULOPLASMIN EXPRESSION	2	decay rrna translation	1|1|1	-6.5801	-5.4595	6.7288	-0.7024	-0.5829	0.7247	0	0	0	0	0	0	0	0	0	116	18S RRNA|EIF1AX|EIF3A|EIF3B|EIF3C|EIF3D|EIF3E|EIF3F|EIF3G|EIF3H|EIF3I|EIF3J|EIF3K|EIF3L|EIF3M|EIF4A1|EIF4A2|EIF4B|EIF4E|EIF4H|FAU|RPS10|RPS11|RPS12|RPS13|RPS14|RPS15|RPS15A|RPS16|RPS17|RPS18|RPS19|RPS2|RPS20|RPS21|RPS23|RPS24|RPS25|RPS26|RPS27|RPS27L|RPS28|RPS29|RPS3|RPS3A|RPS4X|RPS4Y1|RPS4Y2|RPS5|RPS6|RPS7|RPS8|RPS9|RPSA|RPL10|RPL10A|RPL10L|RPL11|RPL12|RPL13|RPL13A|RPL14|RPL15|RPL17|RPL18|RPL18A…
PEPTIDE CHAIN ELONGATION	2	decay rrna translation	1|1|1	-6.0088	-5.9782	6.9495	-0.7488	-0.7409	0.8562	0	0	0	0	0	0	0	0	0	94	18S RRNA|FAU|RPS10|RPS11|RPS12|RPS13|RPS14|RPS15|RPS15A|RPS16|RPS17|RPS18|RPS19|RPS2|RPS20|EEF2|RPS21|RPS23|RPS24|RPS25|RPS26|RPS27|RPS27L|RPS28|RPS29|RPS3|RPS3A|RPS4X|RPS4Y1|RPS4Y2|RPS5|RPS6|RPS7|RPS8|RPS9|RPSA|RPL10|RPL10A|RPL10L|RPL11|RPL12|RPL13|RPL13A|RPL14|RPL15|RPL17|RPL18|RPL18A|RPL19|RPL21|RPL22|RPL22L1|RPL23|RPL23A|RPL24|EEF1A1|RPL26|RPL26L1|RPL27|RPL27A|RPL28|RPL29|RPL3|RPL30|RPL31|RPL…
EUKARYOTIC TRANSLATION ELONGATION	2	decay rrna translation	1|1|1	-6.0519	-6.0748	7.001	-0.7464	-0.7419	0.8572	0	0	0	0	0	0	0	0	0	99	18S RRNA|EEF1A1P5|EEF1A2|EEF1B2|EEF1D|EEF1G|FAU|RPS10|RPS11|RPS12|RPS13|RPS14|RPS15|RPS15A|RPS16|RPS17|RPS18|RPS19|RPS2|RPS20|EEF2|RPS21|RPS23|RPS24|RPS25|RPS26|RPS27|RPS27L|RPS28|RPS29|RPS3|RPS3A|RPS4X|RPS4Y1|RPS4Y2|RPS5|RPS6|RPS7|RPS8|RPS9|RPSA|RPL10|RPL10A|RPL10L|RPL11|RPL12|RPL13|RPL13A|RPL14|RPL15|RPL17|RPL18|RPL18A|RPL19|RPL21|RPL22|RPL22L1|RPL23|RPL23A|RPL24|EEF1A1|RPL26|RPL26L1|RPL27|RPL2…
FORMATION OF A POOL OF FREE 40S SUBUNITS	2	decay rrna translation	1|1|1	-6.6355	-5.8451	7.0751	-0.749	-0.6571	0.8116	0	0	0	0	0	0	0	0	0	106	18S RRNA|EIF1AX|EIF3A|EIF3B|EIF3C|EIF3D|EIF3E|EIF3F|EIF3G|EIF3H|EIF3I|EIF3J|EIF3K|EIF3L|EIF3M|FAU|RPS10|RPS11|RPS12|RPS13|RPS14|RPS15|RPS15A|RPS16|RPS17|RPS18|RPS19|RPS2|RPS20|RPS21|RPS23|RPS24|RPS25|RPS26|RPS27|RPS27L|RPS28|RPS29|RPS3|RPS3A|RPS4X|RPS4Y1|RPS4Y2|RPS5|RPS6|RPS7|RPS8|RPS9|RPSA|RPL10|RPL10A|RPL10L|RPL11|RPL12|RPL13|RPL13A|RPL14|RPL15|RPL17|RPL18|RPL18A|RPL19|RPL21|RPL22|RPL22L1|RPL23…
CARGO CONCENTRATION IN THE ER	7	er golgi anterograde	1|0|0	-2.4424	1.1154	1.6586	-0.4742	0.2174	0.3319	0	0.2982	0.0346	0.0011	0.5318	0.0805	0.116	1	1	33	TGFA|TMED10|F5|TMED2|F8|FOLR1|AREG|PREB|SAR1B|SEC22B|SEC23A|SEC24A|SEC24B|SEC24C|SEC24D|GOSR2|LMAN1|SERPINA1|CD59|LMAN1L|LMAN2|LMAN2L|COL7A1|CNIH1|CNIH2|CNIH3|MCFD2|MIA2|GRIA1|MIA3|CTSZ|CTSC|STX5
COPII-MEDIATED VESICLE TRANSPORT	7	er golgi anterograde	1|0|0	-2.3044	1.1237	1.7546	-0.3023	0.1471	0.2306	0	0.2968	0.0224	0.0027	0.5261	0.0528	0.28	1	1	68	TBC1D20|TFG|TGFA|TMED10|F5|TMED2|F8|FOLR1|TRAPPC1|TRAPPC10|TRAPPC2|TRAPPC2L|TRAPPC3|TRAPPC4|TRAPPC5|TRAPPC6A|TRAPPC6B|TRAPPC9|SAR1B|SEC13|SEC22B|SEC23A|GOLGA2|SEC24A|SEC24B|GORASP1|SEC24C|SEC24D|GOSR2|SEC31A|USO1|YKT6|LMAN1|LMAN1L|LMAN2|LMAN2L|MCFD2|GRIA1|NAPA|NAPB|NAPG|NSF|ANKRD28|PPP6C|AREG|PPP6R1|CSNK1D|PPP6R3|PREB|RAB1A|RAB1B|SCFD1|SEC16A|SEC16B|SEC22A|BET1|SEC22C|SEC23IP|SERPINA1|CD59|COL7A1…
ER TO GOLGI ANTEROGRADE TRANSPORT	7	er golgi anterograde	1|0|1	-2.6314	1.3016	2.0992	-0.2418	0.1188	0.1909	0	0.1745	0	0.0002	0.3584	0.0092	0.026	1	0.712	136	F5|F8|FOLR1|DCTN4|DCTN5|GBF1|DCTN6|DYNC1I1|DYNC1LI1|DYNC1LI2|GOLGA2|GOLGB1|GORASP1|GOSR1|GOSR2|KDELR1|KDELR2|KDELR3|LMAN1|LMAN1L|LMAN2|LMAN2L|MCFD2|MIA2|MIA3|NAPA|NAPB|NAPG|NSF|PPP6C|INS|PPP6R1|PPP6R3|PREB|RAB1A|RAB1B|SCFD1|SEC16A|SEC16B|SEC22A|SEC22C|SEC23IP|SERPINA1|SPTAN1|COL7A1|SPTA1|SPTB|SPTBN1|SPTBN4|SPTBN5|STX17|STX5|TBC1D20|TFG|TGFA|TMED10|TMED2|ACTR10|TMED3|TMED7|TMED9|TMEM115|TRAPPC1|TR…
ASPARAGINE N-LINKED GLYCOSYLATION	7	er golgi anterograde	1|0|1	-2.4676	-1.2448	2.6136	-0.1557	-0.0786	0.1606	0	0.1972	0	0.0009	0.3976	0.0003	0.096	1	0.033	286	DPM3|EDEM1|EDEM2|EDEM3|ENGASE|F5|F8|FCSK|FOLR1|FPGT|FUCA1|FUOM|FUT3|FUT8|GANAB|GBF1|GFPT1|GFPT2|GLB1|GMDS|GMPPA|GMPPB|GNE|GNPNAT1|GOLGA2|GOLGB1|GORASP1|GOSR1|GOSR2|KDELR1|KDELR2|KDELR3|LMAN1|LMAN1L|LMAN2|LMAN2L|MAGT1|MAN1A1|MAN1A2|MAN1B1|MAN1C1|MAN2A1|MAN2A2|MANEA|MARCH6|MCFD2|MGAT1|MGAT2|MGAT3|MGAT4A|MGAT4B|MGAT4C|MGAT5|MIA2|MIA3|MLEC|MOGS|MPDU1|MPI|DERL1|NAGK|DERL2|NANP|NANS|NAPA|NAPB|NAPG|NEU1…
METABOLISM OF COFACTORS	9	fatty oxidation metabolism	1|0|0	-2.1856	-0.7846	1.9391	-0.4447	-0.1642	0.3998	0.0019	0.7298	0.0124	0.0057	0.8229	0.0227	0.513	1	0.963	19	PDSS1|HSP90AA1|PDSS2|IDH1|DHFR|GCH1|PTS|GCHFR|AKT1|COQ2|COQ3|COQ5|COQ6|COQ7|COQ9|NOS3|CALM1|SPR|PRKG2
MITOCHONDRIAL FATTY ACID BETA-OXIDATION	9	fatty oxidation metabolism	0|0|1	-1.6056	-1.9018	2.107	-0.2733	-0.3237	0.3635	0.0536	0.0141	0.0059	0.1013	0.0329	0.0088	1	0.98	0.697	38	MMUT|ACADS|ACSM3|ACSM6|ECHS1|HADH|ACADM|MCAT|MECR|ACADL|MCEE|ACADVL|PCTP|HADHA|HADHB|THEM5|PCCA|PCCB|ACAA2|ACAD10|ACAD11|ACBD6|ACBD7|ACOT1|ACOT11|ACOT12|ACOT13|ACOT2|ACOT7|ACOT7L|ACOT9|ACSF2|THEM4|NDUFAB1|DBI|DECR1|ECI1|MMAA
METABOLISM OF NUCLEOTIDES	9	fatty oxidation metabolism	1|0|1	-2.2154	-1.2941	2.3391	-0.2267	-0.1286	0.2341	0	0.1667	0	0.0047	0.3468	0.0019	0.448	1	0.218	100	DNPH1|DPYD|DPYS|ENTPD2|ENTPD3|ENTPD4|TK2|ENTPD6|ENTPD7|ENTPD8|TYMP|UCK1|UCK2|UCKL1|UMPS|GART|UPB1|UPP1|AK1|UPP2|AK2|DUT|AK4|XDH|AK5|AMPD3|GDA|AK6|AK7|AK8|APRT|AK9|CMPK1|CTPS1|GMPR|CTPS2|GMPR2|DCTD|GMPS|DCTPP1|DTYMK|GLRX|SAMHD1|NME1|NME2P1|NME3|HPRT1|NME4|NUDT13|RRM2|RRM1|ITPA|CDA|LHPP|TK1|AGXT2|TYMS|IMPDH1|IMPDH2|NT5C|NT5C1A|NT5C1B|NT5C3A|NT5M|NUDT1|NUDT15|NUDT16|NUDT18|NUDT5|NUDT9|PAICS|NME2|GPX…
METABOLISM	9	fatty oxidation metabolism	1|1|1	-5.3636	-3.5521	5.8365	-0.1388	-0.0908	0.1517	0	0	0	0	0	0	0	0	0	2121	RXRB|SCO1|SCO2|PRPS1|PRPS1L1|PRPS2|AGRN|B3GALT6|B3GAT1|B3GAT2|B3GAT3|B4GALT7|BCAN|BGN|CSPG4|CSPG5|PIAS4|DCN|GPC1|GPC2|GPC3|PPP1CB|GPC4|GPC5|GPC6|HSPG2|NCAN|SDC1|SDC2|SDC3|SDC4|VCAN|XYLT1|SURF1|XYLT2|ABCA1|RAN|TACO1|ABCB11|ABCB4|ABCC2|ABCC8|ABCD1|ABCD4|RRM2|APOA1|RTEL1|TMEM55B|KCNJ11|PSMA1|PSMA2|PSMA3|PSMA4|PSMA5|PSMA6|PSMA7|PSMA8|PSMB1|VDR|PSMB10|PSMB11|PSMB2|PSMB3|PSMB4|PSMB5|PSMB6|PSMB7|PSMB8|P…
GENE SILENCING BY RNA	5	gene rna polymerase	0|1|0	0.7122	2.7201	-2.1815	0.0779	0.304	-0.2409	0.816	0	0	0.9226	0.0008	0.0529	1	0.008	0.535	108	SEH1L|NDC1|NUP153|NUP155|NUP188|NUP205|POLR2A|NUP210|POLR2B|AGO1|NUP214|POLR2C|AGO2|NUP35|POLR2D|AGO3|NUP42|POLR2E|AGO4|ASZ1|NUP50|POLR2F|BCDIN3D|NUP54|POLR2G|DDX4|NUP58|POLR2H|DGCR8|NUP62|POLR2I|DICER1|NUP88|POLR2J|DROSHA|NUP93|POLR2K|HENMT1|POLR2L|IPO8|MAEL|MIR145|MIR23B|MOV10L1|MYBL1|POM121|PIWIL1|POM121C|PIWIL2|PIWIL4|RAE1|PLD6|PRKRA|TARBP2|TPR|TDRD1|TDRD12|TDRD6|TDRD9|TDRKH|TNRC6A|TNRC6B|TSN…
FORMATION OF THE BETA-CATENIN:TCF TRANSACTIVATING COMPLEX	5	gene rna polymerase	0|1|0	0.8914	2.479	-1.3053	0.1528	0.4235	-0.2182	0.5697	0	0.1526	0.893	0.0049	0.4176	1	0.081	1	61	H2AC7|H2AFJ|H2AFV|H2AFX|H2AZ1|RUNX3|H2BC1|H2BC11|H2BC12|H2BC13|H2BC14|H2BC15|H2BC4|H2BFS|H3-3A|H3C1|H4C1|HIST1H2AC|HIST1H2BB|AXIN2|HIST1H2BD|HIST1H2BH|HIST1H2BO|HIST2H2AA3|HIST2H2AC|ASH2L|HIST2H2BE|HIST2H3A|CREBBP|HIST3H2BB|LEF1|MYC|EP300|TCF7|TCF7L1|TCF7L2|SMARCA4|KMT2D|RUVBL1|RBBP5|TRRAP|CTNNB1|TERT|BCL9|TCF4|BCL9L|MEN1|HDAC1|PYGO1|PYGO2|HIST3H3|KAT5|TLE1|TLE2|TLE3|TLE4|CDC73|LEO1|H2AB1|H2AC14|…
NORC NEGATIVELY REGULATES RRNA EXPRESSION	5	gene rna polymerase	1|0|0	-2.1054	1.2078	0.8479	-0.3181	0.1766	0.1276	0.0039	0.2372	0.6427	0.0095	0.4538	0.7719	0.708	1	1	77	H2AC7|UBTF|H2AFJ|H2AFV|H2AFX|H2AZ1|H2BC1|H2BC11|H2BC12|H2BC13|H2BC14|ERCC2|H2BC15|H2BC4|H2BFS|H3-3A|H3C1|H4C1|HIST1H2AC|POLR2E|HIST1H2BB|POLR2F|SIN3A|HIST1H2BD|HIST1H2BH|POLR2H|HIST1H2BO|HIST2H2AA3|HIST2H2AC|POLR2K|HIST2H2BE|POLR2L|HIST2H3A|HIST3H2BB|SAP130|SAP18|SAP30|SAP30L|45S PRE-RRNA GENE|TTF1|ERCC3|CD3EAP|CCNH|ARID4B|POLR1A|CDK7|POLR1B|SUDS3|POLR1C|POLR1D|POLR1E|SMARCA5|GTF2H1|TAF1A|GTF2H2|…
RNA POLYMERASE I PROMOTER ESCAPE	5	gene rna polymerase	1|0|0	-2.3058	1.0713	1.4752	-0.4203	0.1954	0.2641	0	0.3717	0.0739	0.0027	0.5664	0.1684	0.277	1	1	60	H2AC7|UBTF|H2AFJ|H2AFV|H2AFX|H2AZ1|H2BC1|H2BC11|H2BC12|H2BC13|H2BC14|ERCC2|H2BC15|H2BC4|H2BFS|H3-3A|H3C1|H4C1|HIST1H2AC|POLR2E|HIST1H2BB|POLR2F|HIST1H2BD|HIST1H2BH|POLR2H|HIST1H2BO|HIST2H2AA3|HIST2H2AC|POLR2K|HIST2H2BE|POLR2L|HIST2H3A|HIST3H2BB|CBX3|ERCC3|CD3EAP|CCNH|POLR1A|CDK7|POLR1B|POLR1C|POLR1D|POLR1E|GTF2H1|TAF1A|GTF2H2|TAF1B|GTF2H3|TAF1C|GTF2H4|TAF1D|GTF2H5|TBP|TWISTNB|ZNRD1|MNAT1|H2AB1|H2…
RNA POLYMERASE I TRANSCRIPTION TERMINATION	5	gene rna polymerase	1|0|0	-2.482	-1.1882	1.8121	-0.4707	-0.2339	0.3564	0.002	0.2374	0.0099	0.0008	0.4514	0.0419	0.084	1	0.998	33	GTF2H5|TBP|UBTF|TWISTNB|ZNRD1|ERCC2|POLR2E|POLR2F|POLR2H|POLR2K|POLR2L|45S PRE-RRNA GENE|TTF1|PTRF|ERCC3|CD3EAP|CCNH|RNA45S5|POLR1A|CDK7|POLR1B|POLR1C|POLR1D|POLR1E|MNAT1|GTF2H1|TAF1A|GTF2H2|TAF1B|GTF2H3|TAF1C|GTF2H4|TAF1D
MITOTIC PROMETAPHASE	3	interphase microtubule centrosome	0|1|0	-0.8173	4.0082	-2.5425	-0.0634	0.3089	-0.1928	0.7049	0	0	0.7734	0	0.0132	1	0	0.047	188	SEH1L|MZT1|MZT2A|MZT2B|NCAPD2|NCAPG|AHCTF1|NCAPH|APITD1|B9D2|BIRC5|BUB1|NME7|CDCA8|CENPA|CENPC|CENPF|NUMA1|CENPH|CENPI|CENPK|CENPL|PDS5A|CENPM|DYNC1I1|PDS5B|CENPN|DYNC1LI1|CENPO|DYNC1LI2|CENPP|CENPQ|CENPT|CENPU|CLASP2|CLIP1|DSN1|ERCC6L|INCENP|ITGB3BP|KNL1|KNTC1|MAD1L1|MIS12|NDC80|NDEL1|RAD21|NSL1|NUDC|NUF2|NUP107|RPS27|NUP133|NUP160|NUP37|NUP43|NUP85|NUP98|PMF1|PPP1CC|RANBP2|RANGAP1|RCC2|SGO1|SGO…
ANCHORING OF THE BASAL BODY TO THE PLASMA MEMBRANE	3	interphase microtubule centrosome	0|1|0	-0.8	2.4086	-1.9691	-0.0873	0.2646	-0.2092	0.6933	0	0.0021	0.7932	0.0059	0.1027	1	0.134	0.936	97	B9D2|PPP2R1A|NEK2|AHI1|B9D1|C2CD3|CC2D2A|CEP162|CEP83|CEP89|CEP97|CDK1|FBF1|IQCB1|KIF24|MARK4|MKS1|NPHP1|PLK1|NPHP4|RAB11A|RAB3IP|RAB8A|RPGRIP1L|SCLT1|SEPTIN2|TCTN1|TCTN2|TCTN3|TMEM216|TMEM67|TTBK2|ACTR1A|AKAP9|ALMS1|CCP110|CDK5RAP2|CENPJ|CEP131|CEP135|CEP152|CEP164|CEP192|CEP250|CEP290|CEP41|CEP57|CEP63|CEP70|CEP72|CEP76|CEP78|CETN2|CKAP5|CLASP1|CNTRL|CSNK1D|CSNK1E|DCTN1|DCTN2|DCTN3|DYNC1H1|DYNC…
AURKA ACTIVATION BY TPX2	3	interphase microtubule centrosome	0|1|0	-1.2591	2.7036	-1.9369	-0.1591	0.3358	-0.2446	0.2063	0	0.0097	0.3083	0.0008	0.1139	1	0.009	0.961	72	ACTR1A|AKAP9|ALMS1|CCP110|CDK5RAP2|CENPJ|CEP131|CEP135|CEP152|CEP164|CEP192|CEP250|CEP290|CEP41|CEP57|CEP63|CEP70|PPP2R1A|CEP72|CEP76|CEP78|CETN2|CKAP5|CLASP1|CNTRL|CSNK1D|CSNK1E|DCTN1|DCTN2|DCTN3|DYNC1H1|DYNC1I2|DYNLL1|FGFR1OP|HAUS1|HAUS2|HAUS3|HAUS4|HAUS5|HAUS6|HAUS7|HAUS8|HMMR|HSP90AA1|MAPRE1|NDE1|NEDD1|NINL|ODF2|NEK2|OFD1|PAFAH1B1|PCM1|PCNT|AURKA|PLK4|SDCCAG8|SFI1|SSNA1|TPX2|TUBA1A|TUBA4A|CDK…
RECRUITMENT OF NUMA TO MITOTIC CENTROSOMES	3	interphase microtubule centrosome	0|1|0	-0.9398	2.7273	-1.8514	-0.1137	0.33	-0.2274	0.5238	0	0.0059	0.6312	0.0006	0.1347	1	0.005	0.994	80	MZT1|MZT2A|MZT2B|NME7|NUMA1|ACTR1A|AKAP9|ALMS1|CCP110|CDK5RAP2|CENPJ|CEP131|CEP135|CEP152|CEP164|CEP192|CEP250|CEP290|CEP41|CEP57|CEP63|CEP70|PPP2R1A|CEP72|CEP76|CEP78|CETN2|CKAP5|CLASP1|CNTRL|CSNK1D|CSNK1E|DCTN1|DCTN2|DCTN3|DYNC1H1|DYNC1I2|DYNLL1|FGFR1OP|HAUS1|HAUS2|HAUS3|HAUS4|HAUS5|HAUS6|HAUS7|HAUS8|HSP90AA1|MAPRE1|NDE1|NEDD1|TUBG2|NINL|TUBGCP2|ODF2|TUBGCP3|NEK2|OFD1|TUBGCP4|PAFAH1B1|TUBGCP5|P…
CENTROSOME MATURATION	3	interphase microtubule centrosome	0|1|0	-1.0147	2.6407	-1.8313	-0.1243	0.3261	-0.221	0.4257	0.0022	0.0081	0.5564	0.0017	0.1383	1	0.021	0.999	81	MZT1|MZT2A|MZT2B|NME7|CDK11A|CDK11B|ACTR1A|AKAP9|ALMS1|CCP110|CDK5RAP2|CENPJ|CEP131|CEP135|CEP152|CEP164|CEP192|CEP250|CEP290|CEP41|CEP57|CEP63|CEP70|PPP2R1A|CEP72|CEP76|CEP78|CETN2|CKAP5|CLASP1|CNTRL|CSNK1D|CSNK1E|DCTN1|DCTN2|DCTN3|DYNC1H1|DYNC1I2|DYNLL1|FGFR1OP|HAUS1|HAUS2|HAUS3|HAUS4|HAUS5|HAUS6|HAUS7|HAUS8|HSP90AA1|MAPRE1|NDE1|NEDD1|TUBG2|NINL|TUBGCP2|ODF2|TUBGCP3|NEK2|OFD1|TUBGCP4|PAFAH1B1|T…
CILIUM ASSEMBLY	3	interphase microtubule centrosome	0|1|0	0.8606	2.7785	-1.8286	0.0658	0.2161	-0.1381	0.6365	0	0.0139	0.9082	0.0005	0.1365	1	0.004	0.999	187	TCP1|B9D2|GBF1|CNGB1|RHO|PPP2R1A|TNPO1|NEK2|AHI1|B9D1|C2CD3|CC2D2A|CEP162|CEP83|CEP89|CEP97|CDK1|FBF1|IQCB1|ARL3|KIF24|ASAP1|MARK4|CNGA2|MKS1|CNGA4|HDAC6|NPHP1|PLK1|CYS1|NPHP4|EXOC1|IFT88|RAB11A|EXOC2|RAB3IP|EXOC3|RAB8A|EXOC4|RPGRIP1L|EXOC5|SCLT1|EXOC6|SEPTIN2|EXOC7|TCTN1|EXOC8|TCTN2|NPHP3|TCTN3|PKD1|TMEM216|PKD2|TMEM67|ARL13B|RAB11FIP3|TTBK2|INPP5E|RP2|PDE6D|UNC119B|KIF17|ACTR1A|AKAP9|ALMS1|CCP1…
RECRUITMENT OF MITOTIC CENTROSOME PROTEINS AND COMPLEXES	3	interphase microtubule centrosome	0|1|0	-1.0182	2.7265	-1.7938	-0.1243	0.3261	-0.221	0.4303	0	0.0131	0.5531	0.0005	0.1477	1	0.005	0.999	81	MZT1|MZT2A|MZT2B|NME7|CDK11A|CDK11B|ACTR1A|AKAP9|ALMS1|CCP110|CDK5RAP2|CENPJ|CEP131|CEP135|CEP152|CEP164|CEP192|CEP250|CEP290|CEP41|CEP57|CEP63|CEP70|PPP2R1A|CEP72|CEP76|CEP78|CETN2|CKAP5|CLASP1|CNTRL|CSNK1D|CSNK1E|DCTN1|DCTN2|DCTN3|DYNC1H1|DYNC1I2|DYNLL1|FGFR1OP|HAUS1|HAUS2|HAUS3|HAUS4|HAUS5|HAUS6|HAUS7|HAUS8|HSP90AA1|MAPRE1|NDE1|NEDD1|TUBG2|NINL|TUBGCP2|ODF2|TUBGCP3|NEK2|OFD1|TUBGCP4|PAFAH1B1|T…
LOSS OF NLP FROM MITOTIC CENTROSOMES	3	interphase microtubule centrosome	0|1|0	-1	2.4975	-1.7315	-0.1273	0.323	-0.2239	0.435	0	0.0216	0.5681	0.0046	0.1685	1	0.073	1	69	ACTR1A|AKAP9|ALMS1|CCP110|CDK5RAP2|CENPJ|CEP131|CEP135|CEP152|CEP164|CEP192|CEP250|CEP290|CEP41|CEP57|CEP63|CEP70|PPP2R1A|CEP72|CEP76|CEP78|CETN2|CKAP5|CLASP1|CNTRL|CSNK1D|CSNK1E|DCTN1|DCTN2|DCTN3|DYNC1H1|DYNC1I2|DYNLL1|FGFR1OP|HAUS1|HAUS2|HAUS3|HAUS4|HAUS5|HAUS6|HAUS7|HAUS8|HSP90AA1|MAPRE1|NDE1|NEDD1|NINL|ODF2|NEK2|OFD1|PAFAH1B1|PCM1|PCNT|PLK4|SDCCAG8|SFI1|SSNA1|TUBA1A|TUBA4A|CDK1|TUBB|TUBB4A|TU…
LOSS OF PROTEINS REQUIRED FOR INTERPHASE MICROTUBULE ORGANIZATION FROM THE CENTROSOME	3	interphase microtubule centrosome	0|1|0	-1.003	2.4753	-1.7231	-0.1273	0.323	-0.2239	0.4459	0	0.0193	0.5659	0.0048	0.1723	1	0.084	1	69	ACTR1A|AKAP9|ALMS1|CCP110|CDK5RAP2|CENPJ|CEP131|CEP135|CEP152|CEP164|CEP192|CEP250|CEP290|CEP41|CEP57|CEP63|CEP70|PPP2R1A|CEP72|CEP76|CEP78|CETN2|CKAP5|CLASP1|CNTRL|CSNK1D|CSNK1E|DCTN1|DCTN2|DCTN3|DYNC1H1|DYNC1I2|DYNLL1|FGFR1OP|HAUS1|HAUS2|HAUS3|HAUS4|HAUS5|HAUS6|HAUS7|HAUS8|HSP90AA1|MAPRE1|NDE1|NEDD1|NINL|ODF2|NEK2|OFD1|PAFAH1B1|PCM1|PCNT|PLK4|SDCCAG8|SFI1|SSNA1|TUBA1A|TUBA4A|CDK1|TUBB|TUBB4A|TU…
REGULATION OF PLK1 ACTIVITY AT G2/M TRANSITION	3	interphase microtubule centrosome	0|1|0	-1.6864	2.4666	-1.5829	-0.1931	0.2815	-0.1824	0.0398	0	0.0613	0.0748	0.0046	0.2503	1	0.088	1	87	CCNB2|OPTN|AJUBA|PPP1CB|PPP1R12A|PPP1R12B|BORA|ACTR1A|AKAP9|ALMS1|CCP110|CDK5RAP2|CENPJ|CEP131|CEP135|CEP152|CEP164|CEP192|CEP250|CEP290|CEP41|CEP57|CEP63|CEP70|PPP2R1A|CEP72|CEP76|CEP78|CETN2|CKAP5|CLASP1|CNTRL|CSNK1D|CSNK1E|DCTN1|DCTN2|DCTN3|DYNC1H1|DYNC1I2|DYNLL1|FGFR1OP|HAUS1|HAUS2|HAUS3|HAUS4|HAUS5|HAUS6|HAUS7|HAUS8|HSP90AA1|MAPRE1|NDE1|NEDD1|NINL|ODF2|NEK2|OFD1|PAFAH1B1|PCM1|PCNT|AURKA|PLK4…
INTRAFLAGELLAR TRANSPORT	3	interphase microtubule centrosome	0|1|0	0.6474	2.4397	-1.3856	0.0977	0.364	-0.2084	0.9059	0	0.1212	0.9509	0.0047	0.3717	1	0.104	1	41	KIF3A|CLUAP1|DYNC2H1|DYNC2LI1|DYNLRB1|DYNLRB2|HSPB11|DYNLL1|IFT122|IFT140|IFT172|IFT20|IFT22|KIF17|IFT27|IFT43|TNPO1|IFT46|IFT52|IFT57|IFT74|IFT80|IFT81|TCTE3|TCTEX1D1|TCTEX1D2|TRAF3IP1|TRIP11|TTC21B|TTC26|TTC30A|TTC30B|WDR19|WDR34|WDR35|DYNLL2|KIF3B|WDR60|KIF3C|KIFAP3|IFT88
ORGANELLE BIOGENESIS AND MAINTENANCE	3	interphase microtubule centrosome	0|1|0	-0.865	2.4072	-1.3313	-0.0544	0.1504	-0.0836	0.6274	0.002	0.14	0.7173	0.0058	0.3886	1	0.136	1	282	B9D2|GBF1|TFAM|TFB2M|CNGB1|SIRT3|RHO|HCFC1|TNPO1|AHI1|B9D1|C2CD3|CC2D2A|CEP162|CEP83|CEP89|CEP97|FBF1|IQCB1|KIF24|MARK4|MKS1|NPHP1|NPHP4|RAB11A|RAB3IP|RAB8A|NRF1|RPGRIP1L|SCLT1|SEPTIN2|TCTN1|TCTN2|TCTN3|TMEM216|TMEM67|TTBK2|ALAS1|NCOA2|CREB1|CALM1|PRKAB1|PRKAG1|PRKAG3|ARL6|BBIP1|BBS1|BBS10|BBS12|BBS2|BBS4|BBS5|BBS7|BBS9|LZTFL1|MCHR1|ATAT1|MKKS|CLUAP1|SSTR3|DYNC2H1|TTC8|DYNC2LI1|DYNLRB1|DYNLRB2|HS…
CRISTAE FORMATION	3	interphase microtubule centrosome	1|0|1	-3.4799	-1.9779	3.0514	-0.6682	-0.3815	0.6059	0	0.0062	0	0	0.0224	0	0	0.933	0	31	HSPA9|APOO|APOOL|ATP5F1A|ATP5F1B|ATP5F1C|ATP5F1D|ATP5F1E|ATP5MC1|ATP5MC2|ATP5MC3|ATP5ME|ATP5MF|ATP5MG|ATP5PB|ATP5PD|ATP5PF|ATP5PO|CHCHD3|CHCHD6|DMAC2L|DNAJC11|IMMT|MICOS10|MICOS13|MT-ATP6|MT-ATP8|MTX1|MTX2|SAMM50|TMEM11
IRON UPTAKE AND TRANSPORT	15	iron uptake transport	1|0|0	-2.5343	-0.764	1.4234	-0.3617	-0.109	0.2031	0	0.7485	0.1077	0.0005	0.8385	0.1968	0.057	1	1	59	TCIRG1|ATP6AP1|ALAD|FLVCR1|STEAP3|MCOLN1|FBXL5|HMOX2|ATP6V0A1|ATP6V0A2|ATP6V0A4|CAND1|CP|SLC40A1|ATP6V0B|ATP6V0C|ACO1|ATP6V0D1|ATP6V0D2|CYBRD1|NEDD8|ATP6V0E1|FTMT|ATP6V0E2|GLRX3|LCN2|ATP6V1A|HFE|ATP6V1B1|IREB2|ATP6V1B2|SLC22A17|ATP6V1C1|SLC46A1|ATP6V1C2|STEAP2|ATP6V1D|TFR2|ATP6V1E1|ATP6V1E2|ATP6V1F|ATP6V1G1|ATP6V1G2|ATP6V1G3|SLC11A2|ATP6V1H|TF|TFRC|FTH1|FTL|HMOX1|RPS27A|CUL1|UBA52|UBB|UBC|HEPH|SK…
ROS AND RNS PRODUCTION IN PHAGOCYTES	15	iron uptake transport	1|0|1	-2.3533	-1.5364	2.2359	-0.409	-0.2683	0.3922	0	0.0528	0.002	0.002	0.1571	0.0038	0.209	1	0.394	36	NCF4|NOS2|TCIRG1|CYBA|CYBB|ATP6V0B|LPO|ATP6V0C|MPO|ATP6V0D1|ATP6V0D2|ATP6V0E1|ATP6V0E2|ATP6V1A|ATP6V1B1|ATP6V1B2|ATP6V1C1|ATP6V1C2|ATP6V1D|RAC2|ATP6V1E1|NOS1|ATP6V1E2|ATP6V1F|ATP6V1G1|ATP6V1G2|ATP6V1G3|ATP6V1H|SLC11A1|HVCN1|ATP6V0A1|ATP6V0A2|ATP6V0A4|NOS3|NCF1|NCF2
KINESINS		kinesins	0|1|1	2.1182	2.975	-3.019	0.3142	0.4432	-0.4499	0.004	0	0	0.1499	0	0	0.667	0	0	44	KIF28P|KLC2|KIF6|KLC3|KIF9|KLC4|KIFC1|KIFC2|KIF3A|KIF11|KIF15|KIF18A|KIF20A|KIF22|KIF23|KIF26A|KIF2A|KIF2B|KIF2C|RACGAP1|KIF3B|KIF3C|KIF4A|CENPE|KIF12|KIF4B|KIF13B|KIF5A|KIF16B|KIF5B|KIF18B|KIF5C|KIF19|KIFAP3|KIF1A|KIF1B|KIF1C|KIF20B|KIF21A|KIF21B|KIF25|KIF26B|KIF27|KLC1
AUTOPHAGY	8	late endosomal required	0|1|0	-1.8003	-2.3066	1.9046	-0.1599	-0.2044	0.169	0.0196	0.0039	0.0081	0.0464	0.0035	0.0269	1	0.263	0.987	132	SLC38A9|UBE2N|UBE2V1|DYNC1I1|DYNC1LI1|DYNC1LI2|SRC|ATM|AMBRA1|TSC2|ATG10|ATG101|ATG12|MLST8|ATG13|ATG14|CFTR|ATG16L1|MTOR|ATG3|ATG4A|ATG4B|ATG4C|ATG4D|ATG5|ATG9A|ATG9B|BECN1|CHMP2A|CHMP2B|CHMP3|CHMP4A|CHMP4B|CHMP4C|CHMP6|CHMP7|CSNK2A1|CSNK2A2|CSNK2B|EEF1A1|EPAS1|FUNDC1|PARK2|PRKAA2|GABARAP|PRKAB2|GABARAPL1|PRKAG2|GABARAPL2|GABARAPL3|GFAP|HBB|LAMP2|MAP1LC3A|MAP1LC3B|MAP1LC3C|MFN1|MFN2|MTERF3|MTMR1…
BUDDING AND MATURATION OF HIV VIRION	8	late endosomal required	1|0|1	-2.4329	-1.7087	2.233	-0.5006	-0.3538	0.4526	0.002	0.0263	0	0.0011	0.0799	0.0037	0.124	1	0.396	36	PPIA|CHMP5|CHMP2A|PDCD6IP|CHMP2B|VPS4A|ENV|CHMP3|NEDD4L|VPS4B|CHMP4A|VTA1|GAG|CHMP4B|GAG-POL|CHMP4C|REV|CHMP6|VIF|CHMP7|VPR|VPU|MVB12A|MVB12B|TSG101|UBAP1|VPS28|VPS37A|VPS37B|RPS27A|VPS37C|VPS37D|NEF|UBA52|UBB|UBC
ENDOSOMAL SORTING COMPLEX REQUIRED FOR TRANSPORT (ESCRT)	8	late endosomal required	1|0|1	-2.639	-1.7009	2.3836	-0.4882	-0.3189	0.4346	0	0.0165	0	0.0002	0.0815	0.0014	0.022	1	0.163	31	CHMP5|CHMP2A|CHMP2B|VPS4A|CHMP3|VPS4B|CHMP4A|VTA1|CHMP4B|CHMP4C|CHMP6|CHMP7|HGS|SNF8|VPS25|VPS36|STAM|STAM2|MVB12A|MVB12B|TSG101|UBAP1|VPS28|VPS37A|VPS37B|RPS27A|VPS37C|VPS37D|UBA52|UBB|UBC
LATE ENDOSOMAL MICROAUTOPHAGY	8	late endosomal required	1|0|1	-2.7086	-2.0059	2.6203	-0.5632	-0.4137	0.5498	0	0.0041	0	0.0002	0.0198	0.0003	0.016	0.887	0.033	33	ARL13B|CHMP2A|CHMP2B|CHMP3|CHMP4A|CHMP4B|CHMP4C|CHMP6|CHMP7|HBB|PLIN2|MVB12A|PLIN3|MVB12B|PCNT|RNASE1|TSG101|UBAP1|VPS28|VPS37A|VPS37B|RPS27A|VPS37C|VPS37D|HSPA8|UBA52|UBB|CETN1|UBC|HDAC6|IFT88|CFTR|PARK7
RESOLUTION OF D-LOOP STRUCTURES THROUGH HOLLIDAY JUNCTION INTERMEDIATES	16	loop structures holliday	0|1|0	0.7697	2.3632	-1.4937	0.1514	0.462	-0.2883	0.744	0	0.0646	0.9263	0.0081	0.3099	1	0.195	1	32	NBN|DNA2|EME1|EME2|GEN1|MUS81|PALB2|EXO1|RAD51AP1|RAD51B|RAD51D|SLX1A|SLX4|SPIDR|TOP3A|BARD1|BLM|KAT5|XRCC2|BRCA1|XRCC3|BRCA2|BRIP1|RAD50|RAD51|RAD51C|RBBP8|WRN|ATM|RMI1|RMI2|MRE11
RESOLUTION OF D-LOOP STRUCTURES	16	loop structures holliday	0|1|0	0.757	2.3428	-1.4775	0.1514	0.462	-0.2883	0.7698	0	0.0738	0.9209	0.0084	0.3145	1	0.217	1	33	NBN|DNA2|EME1|EME2|GEN1|MUS81|PALB2|EXO1|RAD51AP1|RAD51B|RAD51D|SLX1A|SLX4|SPIDR|TOP3A|BARD1|BLM|KAT5|XRCC2|BRCA1|XRCC3|BRCA2|BRIP1|RAD50|RAD51|RAD51C|RBBP8|WRN|ATM|RMI1|RMI2|RTEL1|MRE11
SUMOYLATION	13	metabolism proteins sumoylation	0|1|0	2.0216	2.3541	-2.5372	0.1551	0.1841	-0.1952	0.0061	0	0	0.1096	0.0084	0.0107	0.875	0.207	0.051	175	SEH1L|HIPK2|RORA|XRCC4|SATB2|NDC1|NUP153|NUP155|NUP188|BIRC5|NUP205|NUP210|CDCA8|NSMCE1|NUP214|NPM1|NSMCE2|NUP35|NSMCE3|NUP42|NSMCE4A|NUP50|PIAS1|NUP54|NUP58|PML|NUP62|NUP88|NUP93|CREBBP|RAD52|PIAS4|EP300|POM121|POM121C|SUMO2|DAXX|RAE1|INCENP|VHL|TPR|RAD21|NUP107|NUP133|NUP160|CASP8AP2|NUP37|NUP43|NUP85|NUP98|MDM2|CDKN2A|RANBP2|RANGAP1|RNF168|PCGF2|THRA|PIAS2|THRB|BMI1|CHD3|RARA|CBX2|SP100|CBX4|S…
METABOLISM OF PROTEINS	13	metabolism proteins sumoylation	1|0|1	-4.7161	-1.8629	4.0408	-0.1261	-0.0482	0.1074	0	0.0061	0	0	0.0393	0	0	0.999	0	2015	XRCC4|SATB2|NPM1|PIAS4|GPC3|HSPG2|SDC2|RAB2A|RAD21|VCAN|ABCA3|RNF168|APOA1|THRA|CFTR|THRB|DERL1|RUVBL1|DERL2|SMC1A|OS9|SMC3|PSMA1|PSMA2|PSMA3|PSMA4|STAG1|PSMA5|STAG2|PSMA6|PSMA7|PSMA8|PSMB1|SUMO1|VDR|PSMB10|PSMB11|PSMB2|PSMB3|PSMB4|PSMB5|PSMB6|PSMB7|PSMB8|PSMB9|PSMC1|PSMC2|PSMC3|PSMC4|PSMC5|PSMC6|PSMD1|PSMD10|TOP2A|PSMD11|PSMD12|PSMD13|TP53BP1|PSMD14|TUBA4B|PSMD2|TUBA8|PSMD3|TUBAL3|PSMD4|PSMD5|PS…
PROTEIN LOCALIZATION	14	mitochondrial protein import	1|0|1	-2.5926	-1.8918	2.4185	-0.2185	-0.1639	0.2041	0	0.002	0	0.0003	0.0341	0.0012	0.034	0.986	0.13	164	IDH1|LONP2|ACO2|CS|NOS2|ASNA1|BAG6|CAMLG|CYB5A|IDH3G|ATP5F1A|GET4|ATP5F1B|OTOF|ACBD5|SGTA|ATAD1|UBL4A|FIS1|WRB|ATP5MC1|GDAP1|PEX11B|PEX12|PEX13|PEX14|PEX16|SERP1|PEX2|PEX26|PXMP2|PXMP4|CHCHD3|FXN|MTX1|MTX2|SAMM50|STX1A|PRNP|VAMP2|ACOT8|ACOX2|ACOX3|ABCD1|AMACR|CRAT|CROT|HSCB|HSD17B4|SCP2|ACAA1|ACOT4|ACOX1|DECR2|IDE|ECI2|EHHADH|MLYCD|COX19|BAAT|TAZ|APP|AGXT|DAO|DDO|USP9X|PEX5|HAO1|UBE2D1|ACOT2|TOMM…
MITOCHONDRIAL PROTEIN IMPORT	14	mitochondrial protein import	1|0|1	-2.4913	-1.9015	2.7278	-0.3465	-0.2682	0.3807	0	0.0118	0	0.0007	0.0327	0.0002	0.08	0.98	0.017	65	HSPD1|ACO2|CS|HSPA9|IDH3G|ATP5F1A|ATP5F1B|OTC|ATP5MC1|SLC25A4|SLC25A6|CHCHD3|FXN|MTX1|MTX2|SAMM50|SLC25A12|SLC25A13|HSCB|NDUFB8|COX19|PMPCA|PMPCB|TAZ|BCS1L|CHCHD10|CHCHD2|CHCHD4|CHCHD5|CHCHD7|CMC2|CMC4|COA4|COA6|COX17|DNAJC19|GFER|GRPEL1|GRPEL2|LDHD|PAM16|PITRM1|TIMM10|TIMM10B|TIMM13|TIMM17A|TOMM20|COQ2|TIMM17B|TOMM22|TIMM21|TOMM40|TIMM22|TOMM5|TIMM23|TOMM6|TIMM44|TOMM7|TIMM50|TOMM70|TIMM8A|CYC1|…
MITOCHONDRIAL TRANSLATION	6	mitochondrial translation	1|1|1	-4.8697	-3.5267	4.5508	-0.5147	-0.3708	0.5012	0	0	0	0	0	0	0	0	0	97	MTFMT|MTIF2|MTIF3|MTRF1L|OXA1L|AURKAIP1|MRPL18|CHCHD1|PTCD3|DAP3|ERAL1|GADD45GIP1|MT-RNR2|MT-RNR1|GFM1|GFM2|TSFM|TUFM|MT-TV|MRPL1|MRPL10|MRPL11|MRPL12|MRPL13|MRPL14|MRPL15|MRPL16|MRPL17|MRPL19|MRPL2|MRPL20|MRPL21|MRPL22|MRPL23|MRPL24|MRPL27|MRPL28|MRPL3|MRPL30|MRPL32|MRPL33|MRPL34|MRPL35|MRPL36|MRPL37|MRPL38|MRPL39|MRPL4|MRPL40|MRPL41|MRPL42|MRPL43|MRPL44|MRPL45|MRPL46|MRPL47|MRPL48|MRPL49|MRPL50…
MITOCHONDRIAL TRANSLATION TERMINATION	6	mitochondrial translation	1|1|1	-4.7688	-3.3861	4.7794	-0.5292	-0.3701	0.5319	0	0	0	0	0	0	0	0	0	91	MTRF1L|MT-TV|OXA1L|AURKAIP1|MRPL1|MRPL10|MRPL18|MRPL11|MRPL12|MRPL13|MRPL14|MRPL15|CHCHD1|MRPL16|MRPL17|MRPL19|MRPL2|MRPL20|MRPL21|MRPL22|MRPL23|MRPL24|PTCD3|MRPL27|MRPL28|MRPL3|MRPL30|MRPL32|MRPL33|MRPL34|MRPL35|MRPL36|DAP3|MRPL37|MRPL38|MRPL39|MRPL4|MRPL40|MRPL41|MRPL42|MRPL43|MRPL44|MRPL45|MRPL46|MRPL47|MRPL48|MRPL49|MRPL50|MRPL51|MRPL52|MRPL53|MRPL54|MRPL55|MRPL57|MRPL58|MRPL9|ERAL1|MRPS10|MR…
MITOCHONDRIAL TRANSLATION ELONGATION	6	mitochondrial translation	1|1|1	-4.7479	-3.7451	4.9125	-0.5301	-0.422	0.5492	0	0	0	0	0	0	0	0	0	91	TSFM|TUFM|MT-TV|OXA1L|AURKAIP1|MRPL1|MRPL10|MRPL18|MRPL11|MRPL12|MRPL13|MRPL14|MRPL15|CHCHD1|MRPL16|MRPL17|MRPL19|MRPL2|MRPL20|MRPL21|MRPL22|MRPL23|MRPL24|PTCD3|MRPL27|MRPL28|MRPL3|MRPL30|MRPL32|MRPL33|MRPL34|MRPL35|MRPL36|DAP3|MRPL37|MRPL38|MRPL39|MRPL4|MRPL40|MRPL41|MRPL42|MRPL43|MRPL44|MRPL45|MRPL46|MRPL47|MRPL48|MRPL49|MRPL50|MRPL51|MRPL52|MRPL53|MRPL54|MRPL55|MRPL57|MRPL58|MRPL9|ERAL1|MRPS10…
MITOCHONDRIAL TRANSLATION INITIATION	6	mitochondrial translation	1|1|1	-4.7664	-3.5742	5.0061	-0.5292	-0.4047	0.5492	0	0	0	0	0	0	0	0	0	91	MTFMT|MTIF2|MTIF3|MT-TV|OXA1L|AURKAIP1|MRPL1|MRPL10|MRPL18|MRPL11|MRPL12|MRPL13|MRPL14|MRPL15|CHCHD1|MRPL16|MRPL17|MRPL19|MRPL2|MRPL20|MRPL21|MRPL22|MRPL23|MRPL24|PTCD3|MRPL27|MRPL28|MRPL3|MRPL30|MRPL32|MRPL33|MRPL34|MRPL35|MRPL36|DAP3|MRPL37|MRPL38|MRPL39|MRPL4|MRPL40|MRPL41|MRPL42|MRPL43|MRPL44|MRPL45|MRPL46|MRPL47|MRPL48|MRPL49|MRPL50|MRPL51|MRPL52|MRPL53|MRPL54|MRPL55|MRPL57|MRPL58|MRPL9|ERAL…
TRANSLATION	6	mitochondrial translation	1|1|1	-7.5882	-5.166	7.3034	-0.4647	-0.3159	0.4546	0	0	0	0	0	0	0	0	0	303	TRMT112|18S RRNA|EIF1AX|EIF3A|EIF3B|EIF3C|EIF3D|EIF3E|EIF3F|EIF3G|EIF3H|EIF3I|EEF1A1P5|EIF3J|EEF1A2|EIF3K|EEF1B2|EIF3L|EEF1D|EIF3M|EEF1G|EIF4A1|APEH|EIF4A2|EIF4B|EIF4E|7SL RNA (ENSG00000222619)|EIF4EBP1|7SL RNA (ENSG00000222639)|EIF4H|FAU|AARS2|RPS10|RPS11|RPS12|RPS13|RPS14|RPS15|RPS15A|RPS16|RPS17|RPS18|RPS19|RPS2|AURKAIP1|RPS20|EEF2|RPS21|RPS23|RPS24|RPS25|RPS26|RPS27|RPS27L|CARS2|RPS28|RPS29|R…
PLATELET DEGRANULATION		platelet degranulation	1|0|0	-2.2314	-1.1734	1.698	-0.2103	-0.1138	0.1622	0.002	0.2419	0.0361	0.0042	0.4635	0.0671	0.405	1	1	128	PECAM1|CYB5R1|PF4|F5|PPBP|F8|PROS1|APOOL|SELP|TGFB1|A2M|PFN1|ACTN4|APOA1|BRPF3|EGF|CD9|STXBP2|FGA|ALB|LAMP2|APP|HRG|SERPINA1|KNG1|SERPINF2|TF|LEFTY2|PLG|F13A1|TIMP1|FGB|FGG|SPARC|VCL|VWF|PPIA|ACTN2|ABCC4|CFD|TLN1|VEGFA|ACTN1|TGFB2|TGFB3|CAP1|SERPING1|CFL1|ALDOA|HSPA5|PSAP|A1BG|AHSG|CLU|ANXA5|APLP2|APOH|CALU|CD109|CD63|CDC37L1|CHID1|CLEC3B|CALM1|CTSW|THBS1|ECM1|ENDOD1|FAM3C|FAM49B|FERMT3|GTPBP2|SO…
POLO-LIKE KINASE MEDIATED EVENTS	1	regulation mediated degradation	0|1|0	1.38	2.3408	-2.1858	0.2911	0.4888	-0.4745	0.1176	0	0.002	0.4908	0.0082	0.056	1	0.218	0.526	16	MYBL2|CCNB2|CDC25A|CDC25C|LIN37|LIN52|LIN54|LIN9|CCNB1|WEE1|CENPF|FOXM1|PLK1|PKMYT1|EP300|RBBP4
CELL CYCLE	1	regulation mediated degradation	0|1|0	-1.6934	3.8824	-2.0097	-0.0733	0.1713	-0.0865	0.0274	0	0.0059	0.0724	0	0.0902	1	0	0.887	643	MYBL2|SEH1L|BANF1|MZT1|MZT2A|MZT2B|NBN|NCAPD2|NCAPD3|NCAPG|NCAPG2|AHCTF1|NCAPH|APITD1|NCAPH2|B9D2|NHP2|BIRC5|NIPBL|BUB1|NME7|CDCA8|NOP10|CENPA|NPM1|CENPC|NSD2|CENPF|NUMA1|CENPH|OIP5|CENPI|OPTN|CENPK|PCBP4|CENPL|PDS5A|CENPM|PDS5B|CENPN|PHF20|CENPO|PHF8|CENPP|PHLDA1|CENPQ|PIAS4|CENPT|PIF1|CENPU|PKMYT1|CLASP2|PPME1|CLIP1|PPP1CB|DSN1|PPP1R12A|ERCC6L|PPP1R12B|INCENP|PPP2R2A|ITGB3BP|PPP2R2D|KNL1|PPP2R3…
BINDING AND UPTAKE OF LIGANDS BY SCAVENGER RECEPTORS	1	regulation mediated degradation	0|1|0	-0.6463	2.4545	-1.5039	-0.1121	0.4285	-0.2579	0.8924	0	0.0793	0.9312	0.0045	0.3032	1	0.096	1	122	HSPH1|PORB|APOA1|ALB|HBB|SAA1|AMBP|APOB|APOE|APOL1|COLEC11|FTH1|FTL|HBA1|HP|HPR|HPX|HYOU1|IGHA1|IGHA2|JCHAIN|LRP1|MARCO|MASP1|MSR1|SCARA5|SCARB1|SCARF1|SCGB3A2|SPARC|SSC5D|STAB1|STAB2|IGHV|IGHV1-2|IGHV1-46|IGHV1-69|IGHV2-5|IGHV2-70|IGHV3-11|IGHV3-13|IGHV3-23|IGHV3-30|IGHV3-33|IGHV3-48|IGHV3-53|IGHV3-7|CD163|IGHV3-9|IGHV4-34|IGHV4-39|IGHV4-59|IGHV7-81|IGKC|IGKV1-12|IGKV1-16|IGKV1-17|IGKV1-33|IGKV1…
CELL CYCLE, MITOTIC	1	regulation mediated degradation	1|1|0	-2.2355	3.3691	-1.338	-0.1049	0.1615	-0.0632	0	0	0.1349	0.0041	0	0.3875	0.402	0	1	529	MYBL2|SEH1L|BANF1|MZT1|MZT2A|MZT2B|NCAPD2|NCAPD3|NCAPG|NCAPG2|AHCTF1|NCAPH|APITD1|NCAPH2|B9D2|BIRC5|NIPBL|BUB1|NME7|CDCA8|CENPA|CENPC|CENPF|NUMA1|CENPH|CENPI|OPTN|CENPK|CENPL|PDS5A|CENPM|PDS5B|CENPN|CENPO|PHF8|CENPP|PHLDA1|CENPQ|CENPT|CENPU|PKMYT1|CLASP2|PPME1|CLIP1|PPP1CB|DSN1|PPP1R12A|ERCC6L|PPP1R12B|INCENP|PPP2R2A|ITGB3BP|PPP2R2D|KNL1|PPP2R3B|KNTC1|MAD1L1|MIS12|PTK6|NDC80|RAB2A|NDEL1|RAD21|NSL…
M PHASE	1	regulation mediated degradation	1|1|0	-2.174	3.0001	-0.947	-0.123	0.1708	-0.0525	0	0	0.5358	0.0062	0	0.7321	0.549	0	1	385	SEH1L|BANF1|MZT1|MZT2A|MZT2B|NCAPD2|NCAPD3|NCAPG|NCAPG2|AHCTF1|NCAPH|APITD1|NCAPH2|B9D2|BIRC5|NIPBL|BUB1|NME7|CDCA8|CENPA|CENPC|CENPF|NUMA1|CENPH|CENPI|CENPK|CENPL|PDS5A|CENPM|PDS5B|CENPN|CENPO|PHF8|CENPP|CENPQ|CENPT|CENPU|CLASP2|CLIP1|DSN1|ERCC6L|INCENP|PPP2R2A|ITGB3BP|PPP2R2D|KNL1|KNTC1|MAD1L1|MIS12|NDC80|RAB2A|NDEL1|RAD21|NSL1|NUDC|NUF2|NUP107|RAN|RPS27|NUP133|RB1|NUP160|NUP37|NUP43|NUP85|RCC1…
CELL CYCLE CHECKPOINTS	1	regulation mediated degradation	1|0|0	-2.1993	2.2951	0.6855	-0.1385	0.1453	0.0427	0	0	0.8434	0.0052	0.0111	0.9163	0.488	0.293	1	274	SEH1L|NBN|AHCTF1|APITD1|B9D2|BIRC5|BUB1|CDCA8|CENPA|CENPC|NSD2|CENPF|CENPH|CENPI|CENPK|PCBP4|CENPL|CENPM|CENPN|PHF20|CENPO|CENPP|CENPQ|PIAS4|CENPT|CENPU|PKMYT1|CLASP2|CLIP1|DSN1|ERCC6L|INCENP|ITGB3BP|KNL1|KNTC1|MAD1L1|MIS12|NDC80|NDEL1|NSL1|RAD50|NUDC|NUF2|NUP107|RPS27|NUP133|NUP160|RBBP8|NUP37|NUP43|NUP85|NUP98|PMF1|RHNO1|PPP1CC|RMI1|RANBP2|RMI2|RANGAP1|RNF168|RCC2|RNF8|SGO1|SGO2|SKA1|SKA2|SPC24…
MITOTIC METAPHASE AND ANAPHASE	1	regulation mediated degradation	1|0|0	-2.6126	2.2353	1.1655	-0.1784	0.1495	0.081	0	0	0.2547	0.0003	0.0142	0.4243	0.03	0.4	1	235	SEH1L|BANF1|AHCTF1|APITD1|B9D2|BIRC5|BUB1|CDCA8|CENPA|CENPC|CENPF|CENPH|CENPI|CENPK|CENPL|PDS5A|CENPM|PDS5B|CENPN|CENPO|CENPP|CENPQ|CENPT|CENPU|CLASP2|CLIP1|DSN1|ERCC6L|INCENP|PPP2R2A|ITGB3BP|KNL1|KNTC1|MAD1L1|MIS12|NDC80|NDEL1|RAD21|NSL1|NUDC|NUF2|NUP107|RAN|RPS27|NUP133|NUP160|NUP37|NUP43|NUP85|RCC1|NUP98|PMF1|PPP1CC|RANBP2|RANGAP1|RCC2|SGO1|SGO2|SKA1|SKA2|SPC24|SPC25|SIRT2|SPDL1|SMC1A|TAOK1|XP…
MITOTIC ANAPHASE	1	regulation mediated degradation	1|0|0	-2.7544	2.0749	1.2259	-0.1813	0.1464	0.0835	0	0.002	0.2211	0.0001	0.036	0.3686	0.012	0.783	1	234	SEH1L|BANF1|AHCTF1|APITD1|B9D2|BIRC5|BUB1|CDCA8|CENPA|CENPC|CENPF|CENPH|CENPI|CENPK|CENPL|PDS5A|CENPM|PDS5B|CENPN|CENPO|CENPP|CENPQ|CENPT|CENPU|CLASP2|CLIP1|DSN1|ERCC6L|INCENP|PPP2R2A|ITGB3BP|KNL1|KNTC1|MAD1L1|MIS12|NDC80|NDEL1|RAD21|NSL1|NUDC|NUF2|NUP107|RAN|RPS27|NUP133|NUP160|NUP37|NUP43|NUP85|RCC1|NUP98|PMF1|PPP1CC|RANBP2|RANGAP1|RCC2|SGO1|SGO2|SKA1|SKA2|SPC24|SPC25|SIRT2|SPDL1|SMC1A|TAOK1|XP…
MITOTIC G2-G2/M PHASES	1	regulation mediated degradation	1|0|0	-2.8028	1.4949	1.4266	-0.2092	0.1117	0.1072	0	0.0696	0.105	0.0001	0.2186	0.1959	0.008	1	1	185	MYBL2|MZT1|MZT2A|MZT2B|NME7|CENPF|OPTN|AJUBA|PHLDA1|PKMYT1|EP300|PPME1|PPP1CB|PPP1R12A|PPP1R12B|PPP2R2A|PPP2R3B|FBXL18|FBXL7|CDKN1A|RBBP4|XPO1|PSMA1|PSMA2|PPP2CA|PSMA3|PPP2CB|PSMA4|PPP2R1A|PSMA5|PPP2R1B|PSMA6|PSMA7|PSMA8|PSMB1|PSMB10|PSMB11|PSMB2|PSMB3|PSMB4|PSMB5|PSMB6|PSMB7|PSMB8|PSMB9|PSMC1|PSMC2|PSMC3|PSMC4|PSMC5|PSMC6|PSMD1|PSMD10|PSMD11|PSMD12|PSMD13|PSMD14|PSMD2|PSMD3|PSMD4|TUBG2|PSMD5|TUB…
G2/M TRANSITION	1	regulation mediated degradation	1|0|0	-2.8715	1.4548	1.4845	-0.2135	0.1066	0.1092	0	0.0948	0.083	0.0001	0.2449	0.163	0.005	1	1	183	MYBL2|MZT1|MZT2A|MZT2B|NME7|CENPF|OPTN|AJUBA|PHLDA1|PKMYT1|EP300|PPME1|PPP1CB|PPP1R12A|PPP1R12B|PPP2R2A|PPP2R3B|FBXL18|FBXL7|CDKN1A|RBBP4|XPO1|PSMA1|PSMA2|PPP2CA|PSMA3|PPP2CB|PSMA4|PPP2R1A|PSMA5|PPP2R1B|PSMA6|PSMA7|PSMA8|PSMB1|PSMB10|PSMB11|PSMB2|PSMB3|PSMB4|PSMB5|PSMB6|PSMB7|PSMB8|PSMB9|PSMC1|PSMC2|PSMC3|PSMC4|PSMC5|PSMC6|PSMD1|PSMD10|PSMD11|PSMD12|PSMD13|PSMD14|PSMD2|PSMD3|PSMD4|TUBG2|PSMD5|TUB…
MITOTIC G1 PHASE AND G1/S TRANSITION	1	regulation mediated degradation	1|0|0	-2.3128	-0.9695	1.6061	-0.1867	-0.0784	0.1303	0.004	0.4738	0.04	0.0026	0.6356	0.1009	0.265	1	1	149	MYBL2|MYC|PPP2R2A|PPP2R3B|PTK6|SRC|AKT1|AKT2|AKT3|RB1|CDKN1A|CDKN1B|LYN|RBL1|RBL2|CDKN2A|RRM2|RBBP4|PSMA1|CDT1|PSMA2|GMNN|PPP2CA|PSMA3|POLA1|PPP2CB|PSMA4|POLA2|PPP2R1A|PSMA5|POLE|PPP2R1B|PSMA6|POLE2|PSMA7|POLE3|POLE4|PSMB1|PRIM1|PSMB10|PRIM2|PSMB2|RPA4|PSMB3|PSMB4|PSMB5|PSMB6|PSMB7|PSMB8|PSMB9|PSMC1|PSMC2|PSMC3|PSMC4|PSMC5|TK1|PSMC6|PSMD1|PSMD10|TOP2A|PSMD11|PSMD12|PSMD13|PSMD14|PSMD2|PSMD3|PSMD4…
G1/S TRANSITION	1	regulation mediated degradation	1|0|0	-2.352	-1.2201	1.8354	-0.2022	-0.1041	0.1622	0	0.2314	0.0211	0.002	0.4291	0.0382	0.21	1	0.997	131	MYC|PPP2R3B|PTK6|AKT1|AKT2|AKT3|RB1|CDKN1A|CDKN1B|RBL1|RBL2|RRM2|RBBP4|PSMA1|CDT1|PSMA2|GMNN|PPP2CA|PSMA3|POLA1|PPP2CB|PSMA4|POLA2|PPP2R1A|PSMA5|POLE|PPP2R1B|PSMA6|POLE2|PSMA7|POLE3|POLE4|PSMB1|PRIM1|PSMB10|PRIM2|PSMB2|RPA4|PSMB3|PSMB4|PSMB5|PSMB6|PSMB7|PSMB8|PSMB9|PSMC1|PSMC2|PSMC3|PSMC4|PSMC5|TK1|PSMC6|PSMD1|PSMD10|PSMD11|PSMD12|PSMD13|PSMD14|PSMD2|PSMD3|PSMD4|PSMD5|PSMD6|PSMD7|PSMD8|PSMD9|PSME…
DISEASE	1	regulation mediated degradation	1|0|0	-2.4829	-1.35	1.8679	-0.0783	-0.0428	0.058	0	0.1188	0.0125	0.0008	0.3035	0.0321	0.084	1	0.995	1674	BANF1|HMGA1|LIG4|PSIP1|XRCC4|XRCC5|XRCC6|GAG|GAG-POL|REV|VIF|VPR|VPU|NPM1|AGRN|B3GALT6|B3GAT3|B4GALT7|BCAN|BGN|CSPG4|CSPG5|DCN|GPC1|GPC2|GPC3|GPC4|GPC5|GPC6|HSPG2|NCAN|SDC1|SDC2|SDC3|SDC4|VCAN|ABCA1|ABCA12|RAN|ABCA3|ABCB11|ABCB4|ABCB6|ABCC2|RCC1|ABCC6|ABCC8|ABCC9|ABCD1|ABCD4|ABCG5|ABCG8|APOA1|CFTR|DERL1|DERL2|DERL3|ERLEC1|ERLIN1|ERLIN2|KCNJ11|OS9|PSMA1|PSMA2|PSMA3|PSMA4|PSMA5|PSMA6|PSMA7|PSMA8|PS…
DDX58/IFIH1-MEDIATED INDUCTION OF INTERFERON-ALPHA/BETA	1	regulation mediated degradation	0|1|0	-0.8687	-2.1984	1.9674	-0.1145	-0.2824	0.2506	0.6071	0	0.004	0.7125	0.0066	0.0194	1	0.466	0.929	77	IFNA17|UBE2K|IFNA2|NKIRAS1|RELA|IFNA21|NKIRAS2|UBE2L6|IFNA4|IFNA5|IFNA6|IFNA7|IFNA8|CREBBP|PIN1|EP300|TRIM25|CHUK|ATG12|ATG5|FADD|IKBKE|IFNB1|IRF3|IRF7|TANK|TRAF6|CASP10|CASP8|TBK1|CYLD|DHX58|IFIH1|MAP3K1|TRAF3|MAVS|ITCH|NLRC5|NLRX1|OTUD5|PCBP2|AGER|RNF125|APP|RNF135|RNF216|HMGB1|RIPK1|SIKE1|TAX1BP1|HERC5|TKFC|S100A12|TNFAIP3|S100B|SAA1|UBE2D1|NFKB2|TRAF2|RPS27A|UBA7|DDX58|UBA52|UBB|UBE2D2|UBC|UB…
DNA REPLICATION	1	regulation mediated degradation	1|0|0	-2.828	-0.8882	2.0644	-0.245	-0.0771	0.179	0	0.5818	0.0079	0.0001	0.7169	0.0112	0.007	1	0.772	127	PSMA1|CDT1|PSMA2|GMNN|PSMA3|POLA1|PSMA4|POLA2|PSMA5|POLE|PSMA6|POLE2|PSMA7|POLE3|PSMA8|POLE4|PSMB1|PRIM1|PSMB10|PRIM2|PSMB11|PSMB2|RPA4|PSMB3|PSMB4|PSMB5|PSMB6|PSMB7|PSMB8|PSMB9|ANAPC1|PSMC1|ANAPC10|PSMC2|ANAPC11|PSMC3|ANAPC15|PSMC4|ANAPC16|PSMC5|ANAPC2|PSMC6|ANAPC4|PSMD1|ANAPC5|PSMD10|ANAPC7|PSMD11|PSMD12|PSMD13|CDC16|PSMD14|PSMD2|CDC23|PSMD3|CDC26|PSMD4|CDC27|PSMD5|PSMD6|PSMD7|PSMD8|UBE2C|PSMD9…
G2/M CHECKPOINTS	1	regulation mediated degradation	1|0|1	-2.2246	0.7459	2.162	-0.1949	0.0638	0.1847	0.0021	0.7989	0	0.0044	0.8907	0.0062	0.426	1	0.564	151	NBN|UBE2N|UBE2V2|NSD2|PIAS4|PKMYT1|RAD50|RBBP8|ATM|RHNO1|RMI1|RMI2|RNF168|RNF8|PSMA1|PSMA2|PSMA3|PSMA4|PSMA5|PSMA6|PSMA7|PSMA8|PSMB1|SUMO1|PSMB10|PSMB11|PSMB2|PSMB3|PSMB4|PSMB5|PSMB6|PSMB7|PSMB8|PSMB9|PSMC1|PSMC2|PSMC3|PSMC4|PSMC5|HERC2|PSMC6|PSMD1|PSMD10|PSMD11|TOP3A|PSMD12|TOPBP1|PSMD13|TP53BP1|PSMD14|PSMD2|PSMD3|PSMD4|PSMD5|PSMD6|PSMD7|PSMD8|PSMD9|PSME1|PSME2|PSME3|UIMC1|PSME4|PSMF1|CCNB1|WEE1…
PTEN REGULATION	1	regulation mediated degradation	0|0|1	-1.8516	-1.3211	2.1762	-0.1532	-0.1089	0.1756	0.0101	0.1612	0.0019	0.0364	0.328	0.0056	0.993	1	0.53	158	RNF146|TNKS|SLC38A9|TNKS2|AGO1|AGO2|AGO3|AGO4|PML|EED|MOV10|EZH2|HDAC3|AKT1|TNRC6A|TNRC6B|AKT2|TNRC6C|AKT3|JUN|MKRN1|MLST8|BMI1|MTOR|CHD3|CBX2|CHD4|CBX4|CBX6|RBBP4|CBX8|RBBP7|PSMA1|PSMA2|SUZ12|PSMA3|NEDD4|PSMA4|OTUD3|PSMA5|PSMA6|PSMA7|PSMA8|GATAD2A|PSMB1|GATAD2B|PSMB10|CSNK2A1|PSMB11|CSNK2A2|PSMB2|CSNK2B|PSMB3|USP7|PSMB4|PSMB5|HDAC2|PSMB6|PSMB7|PSMB8|PSMB9|PSMC1|PSMC2|PHC1|PSMC3|PHC2|PSMC4|PHC3|P…
HEDGEHOG 'OFF' STATE	1	regulation mediated degradation	1|0|1	-2.1441	-0.608	2.24	-0.212	-0.0599	0.2154	0	0.9302	0.002	0.0075	0.9677	0.0037	0.623	1	0.385	100	GLI1|SUFU|GLI2|GSK3B|PSMA1|CSNK1A1|PSMA2|PSMA3|PSMA4|PSMA5|PSMA6|PSMA7|PSMA8|PSMB1|PSMB10|PSMB11|PSMB2|PSMB3|PSMB4|PSMB5|PSMB6|PSMB7|PSMB8|ITCH|PSMB9|PSMC1|PSMC2|PSMC3|PSMC4|PSMC5|PSMC6|PSMD1|PSMD10|NUMB|PSMD11|PSMD12|PSMD13|PSMD14|PSMD2|PSMD3|PSMD4|PSMD5|PSMD6|PSMD7|PSMD8|PSMD9|PSME1|PSME2|PSME3|BTRC|PSME4|PSMF1|RPS27A|SEM1|CUL1|UBA52|UBB|MKS1|UBC|IFT88|RBX1|SKP1|RPGRIP1L|ADCY10|FUZ|GPR161|INTU|…
TRANSCRIPTIONAL REGULATION BY RUNX1	1	regulation mediated degradation	0|0|1	-1.645	-1.2604	2.2631	-0.1245	-0.097	0.1704	0.0378	0.1843	0	0.0866	0.3776	0.0031	1	1	0.338	218	RSPO3|RUNX2|RYBP|SERPINB13|MYL9|PML|SOCS4|ACTL6A|ACTL6B|ARID1A|ARID1B|ARID2|DPY30|PSMA1|PSMA2|PSMA3|PSMA4|PSMA5|PSMA6|NFATC2|PSMA7|PSMA8|PSMB1|PSMB10|PSMB11|PSMB2|YAF2|GATA1|PSMB3|PSMB4|PSMB5|PSMB6|PSMB7|TNFRSF18|PSMB8|ITCH|PSMB9|PSMC1|PSMC2|PSMC3|PSMC4|PSMC5|NFE2|PSMC6|PSMD1|PSMD10|PSMD11|PSMD12|PSMD13|ZFPM1|PSMD14|PSMD2|PSMD3|PRKCQ|PSMD4|PSMD5|PSMD6|PSMD7|PSMD8|PSMD9|PSME1|PSME2|PSME3|PSME4|PSM…
PROGRAMMED CELL DEATH	1	regulation mediated degradation	0|1|1	-1.7966	-2.1605	2.2853	-0.1397	-0.1709	0.1839	0.0135	0.002	0	0.0471	0.0084	0.0028	1	0.558	0.306	184	KPNB1|ACIN1|AKT1|ADD1|AKT2|APIP|AKT3|APPL1|ARHGAP10|BAD|AVEN|CASP9|BCAP31|BCL2L1|BIRC2|BIRC3|BMX|C1QBP|CARD8|CASP6|CDKN2A|CFLAR|DAPK1|DAPK2|DAPK3|DBNL|DCC|DFFA|DFFB|DIABLO|DNM1L|DSG1|DSG2|APC|DSG3|DSP|PSMA1|FADD|PSMA2|FAS|PSMA3|FASLG|PSMA4|FNTA|PSMA5|CD14|CTNNB1|GAS2|PSMA6|H1-0|PSMA7|H1-1|PSMA8|H1-2|PSMB1|H1-3|LY96|PSMB10|GSN|H1-4|PSMB11|H1-5|PSMB2|CASP8|HMGB2|PSMB3|GZMB|LMNA|PSMB4|TICAM1|LMNB1|N…
SYNTHESIS OF DNA	1	regulation mediated degradation	1|0|1	-2.9203	-1.1267	2.2999	-0.2591	-0.102	0.2064	0	0.2866	0	0	0.4951	0.0024	0.004	1	0.273	119	PSMA1|CDT1|PSMA2|PSMA3|POLA1|PSMA4|POLA2|PSMA5|POLE|PSMA6|POLE2|PSMA7|POLE3|PSMA8|POLE4|PSMB1|PRIM1|PSMB10|PRIM2|PSMB11|PSMB2|PSMB3|PSMB4|PSMB5|PSMB6|PSMB7|PSMB8|PSMB9|ANAPC1|PSMC1|ANAPC10|PSMC2|ANAPC11|PSMC3|ANAPC15|PSMC4|ANAPC16|PSMC5|ANAPC2|PSMC6|ANAPC4|PSMD1|ANAPC5|PSMD10|ANAPC7|PSMD11|PSMD12|PSMD13|CDC16|PSMD14|PSMD2|CDC23|PSMD3|CDC26|PSMD4|CDC27|PSMD5|PSMD6|PSMD7|PSMD8|UBE2C|PSMD9|UBE2D1|PS…
TRANSCRIPTIONAL REGULATION BY RUNX2	1	regulation mediated degradation	1|0|1	-2.8421	-1.6361	2.3372	-0.2583	-0.1479	0.2177	0	0.0302	0	0.0001	0.1052	0.0019	0.006	1	0.221	120	RUNX2|SATB2|GLI2|SMAD6|SP7|HDAC3|STAT1|SRC|WWP1|AKT1|YES1|AKT2|AKT3|RB1|CDKN1A|GSK3B|WWTR1|PSMA1|PSMA2|PSMA3|TWIST2|FBXW7|PSMA4|PSMA5|PSMA6|PSMA7|UCMA|PSMA8|PSMB1|PSMB10|PSMB11|PSMB2|SMAD1|PSMB3|PSMB4|SMAD4|PSMB5|BAX|PSMB6|PSMB7|PSMB8|PSMB9|PSMC1|PSMC2|PSMC3|PSMC4|PSMC5|PSMC6|PSMD1|LGALS3|PSMD10|PSMD11|PSMD12|PSMD13|MMP13|PSMD14|PSMD2|DLX5|PSMD3|DLX6|PSMD4|PSMD5|PSMD6|PSMD7|SOX9|PSMD8|PSMD9|PSME1…
APOPTOSIS	1	regulation mediated degradation	0|0|1	-1.7343	-2.1007	2.3377	-0.1397	-0.1709	0.1839	0.0198	0.008	0	0.0615	0.012	0.0019	1	0.716	0.218	179	KPNB1|ACIN1|AKT1|ADD1|AKT2|APIP|AKT3|APPL1|ARHGAP10|BAD|AVEN|CASP9|BCAP31|BCL2L1|BIRC2|BMX|C1QBP|CARD8|CASP6|CDKN2A|CFLAR|DAPK1|DAPK2|DAPK3|DBNL|DCC|DFFA|DFFB|DIABLO|DNM1L|DSG1|DSG2|APC|DSG3|DSP|PSMA1|FADD|PSMA2|FAS|PSMA3|FASLG|PSMA4|FNTA|PSMA5|CD14|CTNNB1|GAS2|PSMA6|H1-0|PSMA7|H1-1|PSMA8|H1-2|PSMB1|H1-3|LY96|PSMB10|GSN|H1-4|PSMB11|H1-5|PSMB2|CASP8|HMGB2|PSMB3|GZMB|LMNA|PSMB4|TICAM1|LMNB1|NMT1|PS…
HOST INTERACTIONS OF HIV FACTORS	1	regulation mediated degradation	1|0|1	-2.4518	-1.8192	2.3972	-0.2146	-0.1601	0.2075	0	0.0086	0	0.001	0.048	0.0013	0.109	1	0.144	139	SEH1L|BANF1|HMGA1|KPNB1|PSIP1|NDC1|CUL5|GAG|NUP153|GAG-POL|NUP155|REV|NUP188|VIF|NUP205|VPR|NUP210|VPU|NUP214|NPM1|NUP35|NUP42|NUP50|NUP54|CCNT1|NUP58|NUP62|CDK9|NUP88|NUP93|LCK|ELOB|ELOC|POM121|POM121C|RAE1|TPR|DOCK2|ELMO1|NUP107|RAN|NUP133|NUP160|NUP37|NUP43|NUP85|RCC1|NUP98|RANBP2|RANGAP1|XPO1|PSMA1|PSMA2|PSMA3|PSMA4|PSMA5|PSMA6|PSMA7|PSMA8|PSMB1|PSMB10|PSMB11|PSMB2|PSMB3|PSMB4|PSMB5|PSMB6|PSM…
APC/C-MEDIATED DEGRADATION OF CELL CYCLE PROTEINS	1	regulation mediated degradation	1|0|1	-3.1655	-0.988	2.4183	-0.3267	-0.101	0.2509	0	0.4682	0	0	0.626	0.0012	0.001	1	0.13	86	PSMA1|PSMA2|PSMA3|PSMA4|PSMA5|PSMA6|PSMA7|PSMA8|PSMB1|PSMB10|PSMB11|PSMB2|PSMB3|PSMB4|PSMB5|PSMB6|PSMB7|PSMB8|PSMB9|ANAPC1|PSMC1|ANAPC10|PSMC2|ANAPC11|PSMC3|ANAPC15|PSMC4|ANAPC16|PSMC5|ANAPC2|PSMC6|ANAPC4|PSMD1|ANAPC5|PSMD10|ANAPC7|PSMD11|BUB1B|PSMD12|BUB3|PSMD13|CDC16|PSMD14|CDC20|PSMD2|CDC23|PSMD3|CDC26|PSMD4|CDC27|PSMD5|MAD2L1|PSMD6|NEK2|PSMD7|PSMD8|UBE2C|PSMD9|UBE2D1|PSME1|UBE2E1|AURKA|PSME2|…
GENERATION OF SECOND MESSENGER MOLECULES	1	regulation mediated degradation	1|0|1	-2.4011	-1.2939	2.4527	-0.5086	-0.2675	0.505	0	0.1624	0	0.0014	0.3455	0.0009	0.152	1	0.103	41	CD101|TRAC|FYB|CD247|GRAP2|TRAV19|TRAV29DV5|TRAV8-4|TRBC1|TRBV12-3|TRBV7-9|LAT|ITK|LCK|LCP2|ENAH|CD3D|EVL|VASP|CD3E|PLCG2|CD3G|CD4|WAS|HLA-DPA1|HLA-DPB1|HLA-DQA1|ZAP70|HLA-DQA2|HLA-DQB1|HLA-DQB2|HLA-DRA|HLA-DRB1|HLA-DRB3|HLA-DRB4|HLA-DRB5|NCK1|PAK1|PAK2|PAK3|PLCG1
REGULATION OF MITOTIC CELL CYCLE	1	regulation mediated degradation	1|0|1	-3.1732	-1.0057	2.4731	-0.3267	-0.101	0.2509	0	0.4308	0	0	0.6082	0.0008	0	1	0.09	86	PSMA1|PSMA2|PSMA3|PSMA4|PSMA5|PSMA6|PSMA7|PSMA8|PSMB1|PSMB10|PSMB11|PSMB2|PSMB3|PSMB4|PSMB5|PSMB6|PSMB7|PSMB8|PSMB9|ANAPC1|PSMC1|ANAPC10|PSMC2|ANAPC11|PSMC3|ANAPC15|PSMC4|ANAPC16|PSMC5|ANAPC2|PSMC6|ANAPC4|PSMD1|ANAPC5|PSMD10|ANAPC7|PSMD11|BUB1B|PSMD12|BUB3|PSMD13|CDC16|PSMD14|CDC20|PSMD2|CDC23|PSMD3|CDC26|PSMD4|CDC27|PSMD5|MAD2L1|PSMD6|NEK2|PSMD7|PSMD8|UBE2C|PSMD9|UBE2D1|PSME1|UBE2E1|AURKA|PSME2|…
HIV INFECTION	1	regulation mediated degradation	1|0|1	-2.9453	-1.8104	2.5682	-0.2024	-0.124	0.1776	0	0.0223	0	0	0.0501	0.0004	0.004	1	0.044	243	SEH1L|BANF1|HMGA1|CTDP1|LIG4|GTF2F1|PSIP1|GTF2F2|XRCC4|NCBP1|XRCC5|NCBP2|XRCC6|NELFA|GAG|NELFB|GAG-POL|NELFCD|REV|NELFE|VIF|POLR2A|VPR|POLR2B|VPU|POLR2C|NPM1|POLR2D|POLR2E|POLR2F|CCNK|POLR2G|CCNT1|POLR2H|CCNT2|POLR2I|CDK9|POLR2J|POLR2K|POLR2L|SUPT4H1|LCK|SUPT5H|DOCK2|ELMO1|ELOA|ELOA2|ELOA3|NUP107|RAN|ELOA3B|NUP133|ELOA3D|NUP160|NUP37|NUP43|NUP85|RCC1|NUP98|RANBP2|RANGAP1|GTF2A1|XPO1|GTF2A2|GTF2B|…
PCP/CE PATHWAY	1	regulation mediated degradation	1|0|1	-2.1677	-1.9434	2.5768	-0.2159	-0.1963	0.2576	0.0019	0.002	0	0.0064	0.0271	0.0004	0.566	0.963	0.039	92	DVL2|FZD1|FZD2|FZD3|AP2A1|FZD4|AP2A2|FZD5|AP2B1|DAAM1|FZD7|AP2M1|DVL1|FZD8|AP2S1|DVL3|PARD6A|FZD6|PRICKLE1|SCRIB|VANGL2|WNT5A|PFN1|PRKCG|RAC2|RAC3|ROR1|ROR2|RYK|CLTB|WNT1|WNT11|WNT4|WNT5B|RHOA|SMURF1|SMURF2|PRKCA|PSMA1|PSMA2|PSMA3|PSMA4|PSMA5|PSMA6|PSMA7|PSMA8|PSMB1|ARRB2|PSMB10|PSMB11|PSMB2|PSMB3|PSMB4|PSMB5|PSMB6|PSMB7|PSMB8|PSMB9|PSMC1|PSMC2|PSMC3|PSMC4|PSMC5|PSMC6|PSMD1|PSMD10|PSMD11|PSMD12|P…
ADAPTIVE IMMUNE SYSTEM	1	regulation mediated degradation	1|0|1	-2.8864	-0.9507	2.6054	-0.1225	-0.04	0.11	0	0.4949	0	0.0001	0.6568	0.0003	0.005	1	0.034	828	PSMA1|PSMA2|PSMA3|PSMA4|PSMA5|PSMA6|PSMA7|PSMA8|PSMB1|PSMB10|PSMB11|PSMB2|PSMB3|PSMB4|PSMB5|PSMB6|PSMB7|PSMB8|PSMB9|PSMC1|PSMC2|PSMC3|PSMC4|PSMC5|PSMC6|PSMD1|PSMD10|PSMD11|PSMD12|PSMD13|PSMD14|PSMD2|PSMD3|PSMD4|PSMD5|PSMD6|PSMD7|PSMD8|PSMD9|PSME1|PSME2|PSME3|PSME4|PSMF1|RPS27A|SEM1|UBA52|UBB|UBC|PRKACA|PRKACB|PRKACG|SRC|AKT1|AKT2|AKT3|CHUK|MKRN1|PPP2CA|PPP2CB|PPP2R1A|PPP2R1B|PPP2R5A|PPP2R5B|PPP2R…
CYCLIN A:CDK2-ASSOCIATED EVENTS AT S PHASE ENTRY	1	regulation mediated degradation	1|0|1	-2.7691	-2.0196	2.6238	-0.2932	-0.208	0.2764	0	0.002	0	0.0001	0.0187	0.0003	0.011	0.874	0.032	85	MYC|PTK6|AKT1|AKT2|CABLES1|AKT3|CCND1|RB1|CDKN1A|CCNH|CDKN1B|CDC25B|RBL2|CDK4|CDK7|CKS1B|RBBP4|CDC25A|PSMA1|PSMA2|PSMA3|PSMA4|PSMA5|PSMA6|PSMA7|E2F4|E2F5|PSMB1|PSMB10|PSMB2|PSMB3|PSMB4|PSMB5|PSMB6|PSMB7|PSMB8|PSMB9|PSMC1|PSMC2|PSMC3|PSMC4|PSMC5|PSMC6|PSMD1|PSMD10|PSMD11|PSMD12|PSMD13|PSMD14|PSMD2|PSMD3|PSMD4|PSMD5|PSMD6|PSMD7|PSMD8|PSMD9|LIN37|PSME1|LIN52|PSME2|LIN54|PSME3|LIN9|CCNA1|PSMF1|CCNA2|…
NEDDYLATION	1	regulation mediated degradation	1|0|1	-2.6011	-1.3245	2.6375	-0.1787	-0.0909	0.1788	0	0.1545	0	0.0003	0.3267	0.0003	0.032	1	0.03	235	KLHL11|KLHL13|KLHL2|KLHL20|KLHL21|KLHL22|KLHL25|KLHL3|KLHL41|BIRC5|KLHL42|KLHL5|KLHL9|ANKRD9|LMO7|LRR1|LRRC41|CCDC22|CCDC8|SOCS2|SOCS5|COMMD1|COMMD10|COMMD2|COMMD4|COMMD5|COMMD6|COMMD7|COMMD8|PSMA1|PSMA2|CUL9|PSMA3|PSMA4|PSMA5|PSMA6|DCAF10|PSMA7|DCAF11|PSMA8|DCAF16|PSMB1|DCAF17|PSMB10|DCAF4|PSMB11|SENP8|DCAF5|PSMB2|DCAF6|PSMB3|DCAF8|PSMB4|DCUN1D1|PSMB5|DCUN1D2|PSMB6|DCUN1D3|PSMB7|DCUN1D4|PSMB8|DC…
REGULATION OF APC/C ACTIVATORS BETWEEN G1/S AND EARLY ANAPHASE	1	regulation mediated degradation	1|0|1	-3.309	-1.2187	2.6487	-0.3525	-0.1307	0.2834	0	0.2049	0	0	0.4275	0.0003	0	1	0.028	80	PSMA1|PSMA2|PSMA3|PSMA4|PSMA5|PSMA6|PSMA7|PSMA8|PSMB1|PSMB10|PSMB11|PSMB2|PSMB3|PSMB4|PSMB5|PSMB6|PSMB7|PSMB8|PSMB9|ANAPC1|PSMC1|ANAPC10|PSMC2|ANAPC11|PSMC3|ANAPC15|PSMC4|ANAPC16|PSMC5|ANAPC2|PSMC6|ANAPC4|PSMD1|ANAPC5|PSMD10|ANAPC7|PSMD11|BUB1B|PSMD12|BUB3|PSMD13|CDC16|PSMD14|CDC20|PSMD2|CDC23|PSMD3|CDC26|PSMD4|CDC27|PSMD5|MAD2L1|PSMD6|PSMD7|PSMD8|UBE2C|PSMD9|UBE2D1|PSME1|UBE2E1|PSME2|PSME3|BTRC|…
CYCLIN E ASSOCIATED EVENTS DURING G1/S TRANSITION	1	regulation mediated degradation	1|0|1	-2.9053	-1.9071	2.6963	-0.3011	-0.2032	0.2834	0	0.0101	0	0.0001	0.0322	0.0002	0.005	0.98	0.018	83	MYC|PTK6|AKT1|AKT2|CABLES1|AKT3|CCND1|RB1|CDKN1A|CCNH|CDKN1B|RBL2|CDK4|CDK7|CKS1B|RBBP4|CDC25A|PSMA1|PSMA2|PSMA3|PSMA4|PSMA5|PSMA6|PSMA7|E2F4|E2F5|PSMB1|PSMB10|PSMB2|PSMB3|PSMB4|PSMB5|PSMB6|PSMB7|PSMB8|PSMB9|PSMC1|PSMC2|PSMC3|PSMC4|PSMC5|PSMC6|PSMD1|PSMD10|PSMD11|PSMD12|PSMD13|PSMD14|PSMD2|PSMD3|PSMD4|PSMD5|PSMD6|PSMD7|PSMD8|PSMD9|LIN37|PSME1|LIN52|PSME2|LIN54|PSME3|LIN9|CCNA1|PSMF1|CCNA2|E2F1|WE…
ABC-FAMILY PROTEINS MEDIATED TRANSPORT	1	regulation mediated degradation	1|0|1	-2.6256	-1.9851	2.7018	-0.2708	-0.2028	0.2738	0.002	0.0041	0	0.0003	0.022	0.0002	0.027	0.918	0.018	103	ABCA12|ABCA3|ABCB4|ABCB6|ABCC2|ABCC6|ABCC9|ABCD1|ABCG5|ABCG8|APOA1|CFTR|DERL1|DERL2|DERL3|ERLEC1|ERLIN1|ERLIN2|KCNJ11|OS9|PSMA1|PSMA2|PSMA3|PSMA4|PSMA5|PSMA6|PSMA7|PSMA8|PSMB1|PSMB10|PSMB11|PSMB2|PSMB3|PSMB4|PSMB5|PSMB6|PSMB7|PSMB8|PSMB9|PSMC1|PSMC2|PSMC3|PSMC4|PSMC5|PSMC6|PSMD1|PSMD10|PSMD11|PSMD12|PSMD13|PSMD14|PSMD2|PSMD3|PSMD4|PSMD5|PSMD6|PSMD7|PSMD8|PSMD9|PSME1|PSME2|PSME3|PSME4|PSMF1|RNF185…
FC EPSILON RECEPTOR (FCERI) SIGNALING	1	regulation mediated degradation	1|0|1	-2.8916	-1.4603	2.7456	-0.2445	-0.1244	0.2295	0	0.0829	0	0.0001	0.2087	0.0001	0.005	1	0.015	210	LAT|LCP2|TXK|LYN|RASGRP4|PSMA1|PSMA2|PSMA3|PSMA4|PSMA5|NFATC1|PSMA6|NFATC2|PSMA7|NFATC3|PSMA8|TEC|PSMB1|PSMB10|PSMB11|PSMB2|PSMB3|PSMB4|PSMB5|PSMB6|PSMB7|PSMB8|PSMB9|FCER1G|PSMC1|PSMC2|PIK3CB|PSMC3|PSMC4|PIK3R2|PSMC5|PSMC6|PSMD1|PSMD10|PSMD11|PSMD12|PLCG2|PSMD13|PSMD14|PPP3CA|PSMD2|PPP3CB|PSMD3|PRKCQ|PSMD4|PSMD5|PSMD6|RAC1|PSMD7|PSMD8|PSMD9|GRB2|PSME1|HRAS|PSME2|KRAS|PSME3|NRAS|PSME4|PSMF1|SOS1|R…
HEDGEHOG 'ON' STATE	1	regulation mediated degradation	1|0|1	-2.5119	-1.4456	2.7518	-0.2549	-0.1551	0.2868	0	0.0916	0	0.0006	0.2198	0.0001	0.068	1	0.014	86	CUL3|GLI1|SUFU|GLI2|GPR161|KIF7|DZIP1|SPOP|SPOPL|ULK3|SMURF1|SMURF2|BOC|CDON|DHH|EFCAB7|EVC|EVC2|PSMA1|CSNK1A1|GAS1|PSMA2|GAS8|PSMA3|GRK2|PSMA4|IHH|PSMA5|IQCE|PSMA6|KIF3A|PSMA7|PSMA8|PTCH1|ARRB1|PSMB1|SHH|ARRB2|PSMB10|SMO|PSMB11|PSMB2|PSMB3|PSMB4|PSMB5|PSMB6|PSMB7|PSMB8|ITCH|PSMB9|PSMC1|PTCH2|PSMC2|PSMC3|PSMC4|PSMC5|PSMC6|PSMD1|PSMD10|GLI3|NUMB|PSMD11|HHIP|PSMD12|PSMD13|PSMD14|PSMD2|PSMD3|PSMD4|P…
SWITCHING OF ORIGINS TO A POST-REPLICATIVE STATE	1	regulation mediated degradation	1|0|1	-2.8074	-1.2942	2.7678	-0.2794	-0.1314	0.2758	0	0.168	0	0.0001	0.3482	0.0001	0.008	1	0.013	90	PSMA1|CDT1|PSMA2|PSMA3|CDC6|PSMA4|PSMA5|PSMA6|PSMA7|PSMA8|PSMB1|PSMB10|MCM2|PSMB11|MCM3|PSMB2|MCM4|PSMB3|MCM5|PSMB4|MCM6|PSMB5|MCM7|PSMB6|MCM8|PSMB7|ORC1|PSMB8|ORC2|PSMB9|ANAPC1|ORC3|PSMC1|ANAPC10|ORC4|PSMC2|ANAPC11|ORC5|PSMC3|ANAPC15|ORC6|PSMC4|ANAPC16|PSMC5|ANAPC2|PSMC6|ANAPC4|PSMD1|ANAPC5|PSMD10|ANAPC7|PSMD11|PSMD12|PSMD13|CDC16|PSMD14|PSMD2|CDC23|PSMD3|CDC26|PSMD4|CDC27|PSMD5|PSMD6|PSMD7|PSMD…
DNA REPLICATION PRE-INITIATION	1	regulation mediated degradation	1|0|1	-2.6134	-1.4875	2.7762	-0.2732	-0.161	0.298	0	0.0653	0	0.0003	0.1895	0.0001	0.029	1	0.01	85	PSMA1|CDT1|PSMA2|CDC45|GMNN|PSMA3|CDC6|POLA1|PSMA4|CDC7|POLA2|PSMA5|POLE|PSMA6|POLE2|PSMA7|DBF4|POLE3|PSMA8|POLE4|PSMB1|MCM10|PRIM1|PSMB10|MCM2|PRIM2|PSMB11|MCM3|PSMB2|RPA4|MCM4|PSMB3|MCM5|PSMB4|MCM6|PSMB5|MCM7|PSMB6|MCM8|PSMB7|ORC1|PSMB8|ORC2|PSMB9|ORC3|PSMC1|ORC4|PSMC2|ORC5|PSMC3|ORC6|PSMC4|PSMC5|PSMC6|PSMD1|PSMD10|PSMD11|PSMD12|PSMD13|PSMD14|PSMD2|RPA1|PSMD3|RPA2|PSMD4|RPA3|PSMD5|PSMD6|PSMD7|P…
REGULATION OF MRNA STABILITY BY PROTEINS THAT BIND AU-RICH ELEMENTS	1	regulation mediated degradation	1|0|1	-2.8076	-1.6545	2.7826	-0.2855	-0.1699	0.2862	0	0.0408	0	0.0001	0.0989	0.0001	0.008	1	0.009	89	ELAVL1|ENPP2|GPRC5A|YWHAB|NUP214|ZFP36|DCP2|DIS3|EXOSC1|EXOSC2|EXOSC3|EXOSC4|EXOSC5|EXOSC6|EXOSC7|EXOSC8|EXOSC9|MAPK14|KHSRP|MAPKAPK2|AKT1|PARN|MAPK11|EIF4G1|HNRNPD|HSPA1A|HSPA8|HSPB1|PABPC1|SET|PRKCA|XPO1|PSMA1|PSMA2|PSMA3|PSMA4|PSMA5|PSMA6|DCP1A|PSMA7|PSMA8|XRN1|PSMB1|ZFP36L1|PSMB10|PSMB11|PSMB2|PSMB3|PSMB4|PSMB5|PSMB6|PSMB7|PSMB8|PSMB9|PSMC1|PSMC2|PSMC3|PSMC4|PRKCD|PSMC5|PSMC6|PSMD1|TNPO1|PSMD…
TRANSCRIPTIONAL REGULATION BY RUNX3	1	regulation mediated degradation	1|0|1	-2.9929	-1.8572	2.829	-0.2998	-0.1903	0.2837	0	0.01	0	0	0.0399	0	0.003	0.999	0.004	96	RUNX3|CBFB|CREBBP|LEF1|TGFB1|MYC|EP300|TCF7|SRC|TCF7L1|TCF7L2|CCND1|CDKN1A|TEAD2|TEAD3|TEAD4|KAT2A|RORC|KAT2B|WWTR1|MDM2|SPP1|CDKN2A|SMURF1|SMURF2|BRD2|FOXO3|SMAD3|RUNX1|PSMA1|PSMA2|PSMA3|PSMA4|PSMA5|CTNNB1|PSMA6|PSMA7|PSMB1|PSMB10|PSMB2|PSMB3|PSMB4|SMAD4|PSMB5|ZFHX3|ITGA4|PSMB6|ITGAL|PSMB7|PSMB8|PSMB9|JAG1|PSMC1|PSMC2|PSMC3|PSMC4|PSMC5|PSMC6|PSMD1|TEAD1|NOTCH1|PSMD10|CTGF|PSMD11|PSMD12|PSMD13|PS…
ACTIVATION OF APC/C AND APC/C:CDC20 MEDIATED DEGRADATION OF MITOTIC PROTEINS	1	regulation mediated degradation	1|0|1	-3.4406	-1.3774	2.8507	-0.3759	-0.1513	0.3057	0	0.1237	0	0	0.2819	0	0	1	0.003	76	PSMA1|PSMA2|PSMA3|PSMA4|PSMA5|PSMA6|PSMA7|PSMA8|PSMB1|PSMB10|PSMB11|PSMB2|PSMB3|PSMB4|PSMB5|PSMB6|PSMB7|PSMB8|PSMB9|ANAPC1|PSMC1|ANAPC10|PSMC2|ANAPC11|PSMC3|ANAPC15|PSMC4|ANAPC16|PSMC5|ANAPC2|PSMC6|ANAPC4|PSMD1|ANAPC5|PSMD10|ANAPC7|PSMD11|BUB1B|PSMD12|BUB3|PSMD13|CDC16|PSMD14|CDC20|PSMD2|CDC23|PSMD3|CDC26|PSMD4|CDC27|PSMD5|MAD2L1|PSMD6|NEK2|PSMD7|PSMD8|UBE2C|PSMD9|UBE2D1|PSME1|UBE2E1|PSME2|PSME3|…
APC:CDC20 MEDIATED DEGRADATION OF CELL CYCLE PROTEINS PRIOR TO SATISFATION OF THE CELL CYCLE CHECKPOINT	1	regulation mediated degradation	1|0|1	-3.4462	-1.5814	2.8745	-0.3789	-0.172	0.3219	0	0.0481	0	0	0.1306	0	0	1	0.002	73	PSMA1|PSMA2|PSMA3|PSMA4|PSMA5|PSMA6|PSMA7|PSMA8|PSMB1|PSMB10|PSMB11|PSMB2|PSMB3|PSMB4|PSMB5|PSMB6|PSMB7|PSMB8|PSMB9|ANAPC1|PSMC1|ANAPC10|PSMC2|ANAPC11|PSMC3|ANAPC15|PSMC4|ANAPC16|PSMC5|ANAPC2|PSMC6|ANAPC4|PSMD1|ANAPC5|PSMD10|ANAPC7|PSMD11|BUB1B|PSMD12|BUB3|PSMD13|CDC16|PSMD14|CDC20|PSMD2|CDC23|PSMD3|CDC26|PSMD4|CDC27|PSMD5|MAD2L1|PSMD6|NEK2|PSMD7|PSMD8|UBE2C|PSMD9|UBE2D1|PSME1|UBE2E1|PSME2|PSME3|…
CYTOKINE SIGNALING IN IMMUNE SYSTEM	1	regulation mediated degradation	1|0|1	-2.1529	-1.8498	2.8812	-0.0896	-0.0785	0.1201	0.002	0.0085	0	0.007	0.0412	0	0.603	0.999	0.002	849	SEH1L|GAG|BIRC5|SDC1|NUP107|NUP133|NUP160|NUP37|NUP43|NUP85|NUP98|RANBP2|PSMA1|PSMA2|PSMA3|PSMA4|PSMA5|PSMA6|FGA|PSMA7|PSMA8|PSMB1|SUMO1|PSMB10|PSMB11|PSMB2|PSMB3|PSMB4|PSMB5|PSMB6|PSMB7|PSMB8|PSMB9|PSMC1|PRL|PSMC2|PSMC3|PSMC4|PSMC5|PSMC6|PSMD1|PSMD10|PSMD11|PSMD12|PSMD13|PSMD14|PSMD2|PSMD3|PSMD4|PSMD5|PSMD6|PSMD7|PSMD8|PSMD9|PSME1|PSME2|PSME3|PSME4|PSMF1|RPS27A|SEM1|UBA52|UBB|UBC|HCK|IGHG1|IGHG4…
CLEC7A (DECTIN-1) SIGNALING	1	regulation mediated degradation	1|0|1	-2.6899	-2.0499	2.8976	-0.2594	-0.1984	0.2858	0	0	0	0.0002	0.0157	0	0.017	0.817	0.001	100	UBE2M|UBE2N|UBE2V1|SRC|CHUK|MAP3K14|PSMA1|PSMA2|PSMA3|PSMA4|PSMA5|NFATC1|PSMA6|NFATC2|PSMA7|NFATC3|PSMA8|PSMB1|CARD9|PSMB10|CCL17|PSMB11|CCL22|PSMB2|CASP8|PSMB3|PSMB4|PSMB5|PSMB6|PSMB7|PSMB8|CLEC7A|PSMB9|PSMC1|IL1B|PSMC2|PSMC3|PSMC4|PRKCD|PSMC5|PSMC6|PSMD1|PSMD10|PSMD11|PSMD12|PLCG2|PSMD13|PSMD14|PPP3CA|PSMD2|PPP3CB|PSMD3|PSMD4|PSMD5|PSMD6|PSMD7|PSMD8|PSMD9|UBE2D1|NFKB2|PSME1|PSME2|PYCARD|PSME3|R…
DOWNSTREAM SIGNALING EVENTS OF B CELL RECEPTOR (BCR)	1	regulation mediated degradation	1|0|1	-3.5765	-1.6422	2.9299	-0.3858	-0.1752	0.3222	0	0.0409	0	0	0.103	0	0	1	0.001	81	REL|RELA|PPIA|CHUK|CALM1|RASGRP1|RASGRP3|PSMA1|PSMA2|PSMA3|PSMA4|PSMA5|NFATC1|PSMA6|NFATC2|PSMA7|NFATC3|PSMA8|PSMB1|PSMB10|FKBP1A|PSMB11|PSMB2|PSMB3|PSMB4|PSMB5|PSMB6|PSMB7|PSMB8|PSMB9|PSMC1|PSMC2|PSMC3|PSMC4|PSMC5|PSMC6|PSMD1|PSMD10|PSMD11|PSMD12|PSMD13|PSMD14|PPP3CA|PSMD2|PPP3CB|PSMD3|PSMD4|PSMD5|PSMD6|PPP3R1|PSMD7|PSMD8|PSMD9|PSME1|HRAS|PSME2|KRAS|PSME3|BTRC|NRAS|PSME4|PSMF1|RPS27A|SEM1|BCL10|…
APC/C:CDC20 MEDIATED DEGRADATION OF MITOTIC PROTEINS	1	regulation mediated degradation	1|0|1	-3.4652	-1.4655	2.937	-0.3858	-0.1615	0.3137	0	0.0974	0	0	0.2051	0	0	1	0.001	75	PSMA1|PSMA2|PSMA3|PSMA4|PSMA5|PSMA6|PSMA7|PSMA8|PSMB1|PSMB10|PSMB11|PSMB2|PSMB3|PSMB4|PSMB5|PSMB6|PSMB7|PSMB8|PSMB9|ANAPC1|PSMC1|ANAPC10|PSMC2|ANAPC11|PSMC3|ANAPC15|PSMC4|ANAPC16|PSMC5|ANAPC2|PSMC6|ANAPC4|PSMD1|ANAPC5|PSMD10|ANAPC7|PSMD11|BUB1B|PSMD12|BUB3|PSMD13|CDC16|PSMD14|CDC20|PSMD2|CDC23|PSMD3|CDC26|PSMD4|CDC27|PSMD5|MAD2L1|PSMD6|NEK2|PSMD7|PSMD8|UBE2C|PSMD9|UBE2D1|PSME1|UBE2E1|PSME2|PSME3|…
CDK-MEDIATED PHOSPHORYLATION AND REMOVAL OF CDC6	1	regulation mediated degradation	1|0|1	-3.0473	-1.7109	2.976	-0.3372	-0.194	0.3303	0	0.0359	0	0	0.0796	0	0.002	1	0	72	PSMA1|PSMA2|PSMA3|CDC6|PSMA4|PSMA5|PSMA6|PSMA7|PSMA8|PSMB1|PSMB10|PSMB11|PSMB2|PSMB3|PSMB4|PSMB5|PSMB6|PSMB7|PSMB8|PSMB9|ANAPC1|PSMC1|ANAPC10|PSMC2|ANAPC11|PSMC3|ANAPC15|PSMC4|ANAPC16|PSMC5|ANAPC2|PSMC6|ANAPC4|PSMD1|ANAPC5|PSMD10|ANAPC7|PSMD11|PSMD12|PSMD13|CDC16|PSMD14|PSMD2|CDC23|PSMD3|CDC26|PSMD4|CDC27|PSMD5|PSMD6|PSMD7|PSMD8|UBE2C|PSMD9|UBE2D1|PSME1|UBE2E1|PSME2|PSME3|PSME4|CCNA1|PSMF1|CCNA2|…
DEGRADATION OF BETA-CATENIN BY THE DESTRUCTION COMPLEX	1	regulation mediated degradation	1|0|1	-3.086	-2.0701	2.9818	-0.336	-0.2358	0.3223	0	0.0059	0	0	0.0143	0	0.002	0.78	0	85	CTBP2|TLE5|ZRANB1|AXIN2|LEF1|MYC|TCF7|TCF7L1|TCF7L2|FRAT1|FRAT2|GSK3B|AMER1|APC|AXIN1|PSMA1|CSNK1A1|PSMA2|PPP2CA|PSMA3|PPP2CB|PSMA4|PPP2R1A|PSMA5|CTNNB1|PPP2R1B|PSMA6|PPP2R5A|PSMA7|PPP2R5B|PSMA8|PPP2R5C|PSMB1|PPP2R5D|PSMB10|PPP2R5E|PSMB11|PSMB2|PSMB3|PSMB4|PSMB5|PSMB6|PSMB7|PSMB8|PSMB9|PSMC1|PSMC2|PSMC3|PSMC4|PSMC5|PSMC6|CTBP1|PSMD1|PSMD10|PSMD11|HDAC1|PSMD12|PSMD13|PSMD14|PSMD2|PSMD3|PSMD4|PSMD5…
SIGNALING BY NOTCH4	1	regulation mediated degradation	1|1|1	-2.7182	-2.5532	2.9921	-0.2934	-0.2855	0.3326	0	0	0	0.0001	0.0007	0	0.014	0.042	0	82	CREBBP|EP300|AKT1|KAT2A|KAT2B|TACC3|SMAD3|FLT4|PSMA1|PSMA2|PSMA3|FBXW7|PSMA4|ADAM10|PSMA5|PSMA6|APH1A|PSMA7|APH1B|PSMB1|PSMB10|PSMB2|PSMB3|DLL4|PSMB4|PSMB5|PSMB6|PSMB7|PSMB8|PSMB9|JAG1|PSMC1|PSMC2|PSMC3|PSMC4|NCSTN|PSMC5|PSMC6|PSMD1|NOTCH1|PSMD10|NOTCH2|PSMD11|PSEN1|PSMD12|NOTCH4|PSEN2|PSMD13|PSENEN|PSMD14|PSMD2|PSMD3|PSMD4|PSMD5|PSMD6|PSMD7|PSMD8|PSMD9|PSME1|PSME2|YWHAZ|PSME3|PSMF1|RPS27A|SEM1|C…
RUNX1 REGULATES TRANSCRIPTION OF GENES INVOLVED IN DIFFERENTIATION OF HSCS	1	regulation mediated degradation	1|0|1	-3.0183	-1.776	3.0008	-0.3442	-0.2014	0.3391	0	0.0203	0	0	0.059	0	0.002	1	0	99	PSMA1|PSMA2|PSMA3|PSMA4|PSMA5|PSMA6|PSMA7|PSMA8|PSMB1|PSMB10|PSMB11|PSMB2|GATA1|PSMB3|PSMB4|PSMB5|PSMB6|PSMB7|PSMB8|ITCH|PSMB9|PSMC1|PSMC2|PSMC3|PSMC4|PSMC5|PSMC6|PSMD1|PSMD10|PSMD11|PSMD12|PSMD13|PSMD14|PSMD2|PSMD3|GATA3|PSMD4|PSMD5|PSMD6|PSMD7|PSMD8|PSMD9|PSME1|PSME2|PSME3|PSME4|PSMF1|RPS27A|SEM1|UBA52|UBB|KMT2A|UBC|H2AB1|H2AC14|H2AC4|ABL1|H2AC7|H2AFJ|H2AFV|H2AFX|H2AZ1|H2BC1|H2BC11|H2BC12|H2BC1…
CDC20:PHOSPHO-APC/C MEDIATED DEGRADATION OF CYCLIN A	1	regulation mediated degradation	1|0|1	-3.5055	-1.654	3.0025	-0.3892	-0.1828	0.3303	0	0.0412	0	0	0.0985	0	0	1	0	72	PSMA1|PSMA2|PSMA3|PSMA4|PSMA5|PSMA6|PSMA7|PSMA8|PSMB1|PSMB10|PSMB11|PSMB2|PSMB3|PSMB4|PSMB5|PSMB6|PSMB7|PSMB8|PSMB9|ANAPC1|PSMC1|ANAPC10|PSMC2|ANAPC11|PSMC3|ANAPC15|PSMC4|ANAPC16|PSMC5|ANAPC2|PSMC6|ANAPC4|PSMD1|ANAPC5|PSMD10|ANAPC7|PSMD11|BUB1B|PSMD12|BUB3|PSMD13|CDC16|PSMD14|CDC20|PSMD2|CDC23|PSMD3|CDC26|PSMD4|CDC27|PSMD5|MAD2L1|PSMD6|PSMD7|PSMD8|UBE2C|PSMD9|UBE2D1|PSME1|UBE2E1|PSME2|PSME3|PSME4…
APC/C:CDH1 MEDIATED DEGRADATION OF CDC20 AND OTHER APC/C:CDH1 TARGETED PROTEINS IN LATE MITOSIS/EARLY G1	1	regulation mediated degradation	1|0|1	-3.136	-1.7462	3.0072	-0.3469	-0.194	0.3391	0	0.0199	0	0	0.0674	0	0.002	1	0	72	PSMA1|PSMA2|PSMA3|PSMA4|PSMA5|PSMA6|PSMA7|PSMA8|PSMB1|PSMB10|PSMB11|PSMB2|PSMB3|PSMB4|PSMB5|PSMB6|PSMB7|PSMB8|PSMB9|ANAPC1|PSMC1|ANAPC10|PSMC2|ANAPC11|PSMC3|ANAPC15|PSMC4|ANAPC16|PSMC5|ANAPC2|PSMC6|ANAPC4|PSMD1|ANAPC5|PSMD10|ANAPC7|PSMD11|PSMD12|PSMD13|CDC16|PSMD14|CDC20|PSMD2|CDC23|PSMD3|CDC26|PSMD4|CDC27|PSMD5|PSMD6|PSMD7|PSMD8|UBE2C|PSMD9|UBE2D1|PSME1|UBE2E1|AURKA|PSME2|AURKB|PSME3|PSME4|PSMF1…
ASYMMETRIC LOCALIZATION OF PCP PROTEINS	1	regulation mediated degradation	1|0|1	-3.0761	-1.8981	3.0163	-0.354	-0.2189	0.3597	0	0.0104	0	0	0.0331	0	0.002	0.982	0	64	DVL2|FZD1|FZD2|FZD3|FZD4|FZD5|FZD7|FZD8|PARD6A|PRICKLE1|SCRIB|VANGL2|WNT5A|SMURF1|SMURF2|PSMA1|PSMA2|PSMA3|PSMA4|PSMA5|PSMA6|PSMA7|PSMA8|PSMB1|PSMB10|PSMB11|PSMB2|PSMB3|PSMB4|PSMB5|PSMB6|PSMB7|PSMB8|PSMB9|PSMC1|PSMC2|PSMC3|PSMC4|PSMC5|PSMC6|PSMD1|PSMD10|PSMD11|PSMD12|PSMD13|PSMD14|PSMD2|PSMD3|PSMD4|PSMD5|PSMD6|PSMD7|PSMD8|PSMD9|PSME1|PSME2|PSME3|PSME4|PSMF1|RPS27A|SEM1|UBA52|UBB|UBC
C-TYPE LECTIN RECEPTORS (CLRS)	1	regulation mediated degradation	1|0|1	-2.6551	-1.7974	3.0848	-0.2439	-0.1674	0.2773	0	0.0182	0	0.0002	0.0533	0	0.019	1	0	144	UBE2M|UBE2N|UBE2V1|CREBBP|EP300|SRC|LYN|CHUK|MAP3K14|PSMA1|PSMA2|PSMA3|PSMA4|PSMA5|NFATC1|PSMA6|NFATC2|PSMA7|NFATC3|PSMA8|PSMB1|CARD9|PSMB10|CCL17|PSMB11|CCL22|PSMB2|CASP8|CLEC10A|PSMB3|CLEC4A|PSMB4|CLEC4C|PSMB5|CLEC4D|PSMB6|CLEC4E|PSMB7|CLEC6A|PSMB8|CLEC7A|PSMB9|FCER1G|PSMC1|IL1B|PSMC2|MUC1|PSMC3|MUC12|PSMC4|MUC13|PRKCD|PSMC5|MUC15|PSMC6|MUC16|PSMD1|MUC17|PSMD10|MUC19|PSMD11|MUC2|PSMD12|MUC20|PL…
SIGNALING BY INTERLEUKINS	1	regulation mediated degradation	1|1|1	-2.5234	-2.9064	3.0995	-0.1413	-0.1591	0.1731	0	0	0	0.0006	0.0001	0	0.061	0.005	0	452	MAP2K1|MAPK7|MSN|BIRC5|PITPNA|SDC1|PSMA1|PSMA2|PSMA3|PSMA4|PSMA5|PSMA6|PSMA7|PSMA8|PSMB1|PSMB10|PSMB11|PSMB2|PSMB3|PSMB4|PSMB5|PSMB6|PSMB7|PSMB8|PSMB9|PSMC1|PSMC2|PSMC3|PSMC4|PSMC5|PSMC6|PSMD1|PSMD10|PSMD11|PSMD12|PSMD13|PSMD14|PSMD2|PSMD3|PSMD4|PSMD5|PSMD6|PSMD7|PSMD8|PSMD9|PSME1|PSME2|PSME3|PSME4|PSMF1|RPLP0|F13A1|RPS27A|RPS6KA5|SEM1|UBA52|UBB|UBC|HCK|IGHG1|ARF1|IGHG4|IL10|CCR2|BLNK|CREB1|CANX|…
UCH PROTEINASES	1	regulation mediated degradation	1|0|1	-3.0745	-2.1245	3.1243	-0.3074	-0.2192	0.3091	0	0.0084	0	0	0.0103	0	0.002	0.648	0	96	H2AC7|BAP1|ACTB|OGT|HIST1H2AC|HIST2H2AA3|HIST2H2AC|TGFB1|BARD1|ACTL6A|ADRM1|ASXL1|ASXL2|RUVBL1|FOXK1|FOXK2|MBD5|MBD6|PSMA1|PSMA2|PSMA3|PSMA4|YY1|PSMA5|PSMA6|PSMA7|PSMA8|PSMB1|PSMB10|PSMB11|SENP8|H2AC11|PSMB2|PSMB3|HCFC1|PSMB4|PSMB5|SMAD7|PSMB6|HIST1H2AA|PSMB7|HIST1H2AH|PSMB8|HIST2H2AB|PSMB9|PSMC1|TGFBR1|HIST3H2A|PSMC2|TGFBR2|NEDD8|PSMC3|PSMC4|PSMC5|UCHL1|PSMC6|UCHL3|PSMD1|UCHL5|PSMD10|PSMD11|PSMD…
MAPK6/MAPK4 SIGNALING	1	regulation mediated degradation	1|1|1	-2.8044	-2.1643	3.1369	-0.304	-0.2358	0.3471	0	0.002	0	0.0001	0.0083	0	0.008	0.552	0	94	CDC14B|CDC42EP2|CDC42EP3|CDC42EP5|ETV4|MAPK4|AGO1|MAPK6|AGO2|MAPK6 GENE|AGO3|MIR34B|AGO4|MIR34C|SEPTIN7|MOV10|IGF2BP1|MYC|RAG1|DNAJB1|RAG2|TNRC6A|TNRC6B|TNRC6C|JUN|CCND3|NCOA3|PAK1|PAK2|HSPB1|PAK3|FOXO1|FOXO3|XPO1|PSMA1|PSMA2|PSMA3|PSMA4|PSMA5|PSMA6|PSMA7|PSMA8|PSMB1|PSMB10|PSMB11|PSMB2|PSMB3|PSMB4|PSMB5|PSMB6|PSMB7|MAPKAPK5|PSMB8|PSMB9|PSMC1|PSMC2|PSMC3|PSMC4|PSMC5|PSMC6|PSMD1|PSMD10|PSMD11|MMP1…
SIGNALING BY THE B CELL RECEPTOR (BCR)	1	regulation mediated degradation	1|0|1	-3.5073	-1.6932	3.1566	-0.3209	-0.1596	0.295	0	0.027	0	0	0.084	0	0	1	0	175	DAPP1|VAV1|LYN|CHUK|PSMA1|PSMA2|PSMA3|PSMA4|PSMA5|NFATC1|PSMA6|NFATC2|PSMA7|NFATC3|PSMA8|PSMB1|PSMB10|FKBP1A|ORAI1|PSMB11|ORAI2|PSMB2|PSMB3|PSMB4|PSMB5|PSMB6|PSMB7|PSMB8|PSMB9|PSMC1|PIK3AP1|PSMC2|PSMC3|PIK3CD|PSMC4|PSMC5|PSMC6|PSMD1|PSMD10|PSMD11|PSMD12|PLCG2|PSMD13|PSMD14|PPP3CA|PSMD2|PPP3CB|PSMD3|PSMD4|PSMD5|PSMD6|PSMD7|PSMD8|PSMD9|PTPN6|GRB2|PSME1|HRAS|PSME2|KRAS|PSME3|BTRC|NRAS|PSME4|PSMF1|SO…
ORC1 REMOVAL FROM CHROMATIN	1	regulation mediated degradation	1|0|1	-3.0795	-1.8323	3.191	-0.357	-0.2071	0.3661	0	0.0081	0	0	0.0451	0	0.002	1	0	71	PSMA1|CDT1|PSMA2|PSMA3|CDC6|PSMA4|PSMA5|PSMA6|PSMA7|PSMA8|PSMB1|PSMB10|MCM2|PSMB11|MCM3|PSMB2|MCM4|PSMB3|MCM5|PSMB4|MCM6|PSMB5|MCM7|PSMB6|MCM8|PSMB7|ORC1|PSMB8|ORC2|PSMB9|ORC3|PSMC1|ORC4|PSMC2|ORC5|PSMC3|ORC6|PSMC4|PSMC5|PSMC6|PSMD1|PSMD10|PSMD11|PSMD12|PSMD13|PSMD14|PSMD2|PSMD3|PSMD4|PSMD5|PSMD6|PSMD7|PSMD8|PSMD9|PSME1|PSME2|PSME3|PSME4|CCNA1|PSMF1|CCNA2|RPS27A|CDK2|SEM1|CUL1|UBA52|UBB|UBC|RBX1|…
G1/S DNA DAMAGE CHECKPOINTS	1	regulation mediated degradation	1|0|1	-3.1211	-1.9388	3.1939	-0.3596	-0.2253	0.3674	0	0.012	0	0	0.0276	0	0.002	0.967	0	68	PCBP4|PHF20|CDKN1A|CDKN1B|ATM|MDM2|RFWD2|CDKN2A|CHEK2|CDC25A|PSMA1|PSMA2|PSMA3|PSMA4|PSMA5|CHEK1|PSMA6|PSMA7|PSMA8|PSMB1|PSMB10|PSMB11|PSMB2|PSMB3|PSMB4|PSMB5|PSMB6|PSMB7|PSMB8|PSMB9|PSMC1|PSMC2|PSMC3|PSMC4|PSMC5|PSMC6|PSMD1|PSMD10|PSMD11|PSMD12|PSMD13|PSMD14|PSMD2|PSMD3|PSMD4|PSMD5|PSMD6|PSMD7|PSMD8|PSMD9|PSME1|PSME2|PSME3|PSME4|CCNA1|PSMF1|CCNA2|RPS27A|CCNE1|ZNF385A|CCNE2|CDK2|SEM1|UBA52|UBB|MD…
APC/C:CDC20 MEDIATED DEGRADATION OF SECURIN	1	regulation mediated degradation	1|0|1	-3.1611	-2.0627	3.195	-0.3704	-0.2432	0.3776	0	0.0041	0	0	0.0148	0	0.001	0.795	0	67	PSMA1|PSMA2|PSMA3|PSMA4|PSMA5|PSMA6|PSMA7|PSMA8|PSMB1|PSMB10|PSMB11|PSMB2|PSMB3|PSMB4|PSMB5|PSMB6|PSMB7|PSMB8|PSMB9|ANAPC1|PSMC1|ANAPC10|PSMC2|ANAPC11|PSMC3|ANAPC15|PSMC4|ANAPC16|PSMC5|ANAPC2|PSMC6|ANAPC4|PSMD1|ANAPC5|PSMD10|ANAPC7|PSMD11|PSMD12|PSMD13|CDC16|PSMD14|CDC20|PSMD2|CDC23|PSMD3|CDC26|PSMD4|CDC27|PSMD5|PSMD6|PSMD7|PSMD8|UBE2C|PSMD9|UBE2D1|PSME1|UBE2E1|PSME2|PSME3|PSME4|PSMF1|RPS27A|SEM1…
REGULATION OF RUNX2 EXPRESSION AND ACTIVITY	1	regulation mediated degradation	1|1|1	-3.0411	-2.4305	3.229	-0.3413	-0.2719	0.3618	0	0	0	0	0.0016	0	0.002	0.109	0	73	RUNX2|CBFB|STAT1|WWP1|MSX2|PPARGC1A|GSK3B|SMURF1|NR3C1|NKX3-2|STUB1|PSMA1|PSMA2|PSMA3|FBXW7|PSMA4|PSMA5|PSMA6|PSMA7|PSMA8|PSMB1|PSMB10|PSMB11|BMP2|PSMB2|PSMB3|PSMB4|PSMB5|PSMB6|PSMB7|PSMB8|PSMB9|PSMC1|PSMC2|PSMC3|ESR1|PSMC4|PSMC5|PSMC6|PSMD1|PSMD10|PSMD11|PSMD12|PSMD13|PSMD14|PPARGC1B|PSMD2|DLX5|PSMD3|DLX6|PSMD4|PSMD5|PSMD6|PSMD7|PSMD8|PSMD9|PSME1|PSME2|ESRRA|PSME3|PSME4|PSMF1|RPS27A|SEM1|CUL1|UB…
INTERLEUKIN-1 FAMILY SIGNALING	1	regulation mediated degradation	1|0|1	-2.3589	-1.7069	3.2713	-0.2094	-0.1503	0.2897	0	0.0225	0	0.0019	0.0802	0	0.201	1	0	139	PTPN12|MAP2K1|NKIRAS1|NKIRAS2|NOD1|NOD2|UBE2N|UBE2V1|PELI1|PELI2|PELI3|PTPN13|PTPN14|PTPN18|PTPN2|PTPN20|PTPN23|PTPN4|PTPN5|PTPN7|PTPN9|CHUK|MAP3K8|SIGIRR|SMAD3|MYD88|PSMA1|PSMA2|PSMA3|PSMA4|PSMA5|PSMA6|PSMA7|PSMA8|PSMB1|PSMB10|PSMB11|MAP2K4|PSMB2|MAP2K6|PSMB3|TBK1|PSMB4|PSMB5|PSMB6|PSMB7|PSMB8|PSMB9|PSMC1|IL1B|PSMC2|CTSG|PSMC3|AGER|PSMC4|APP|PSMC5|PSMC6|HMGB1|PSMD1|PSMD10|PSMD11|PSMD12|S100A12|P…
P53-DEPENDENT G1 DNA DAMAGE RESPONSE	1	regulation mediated degradation	1|1|1	-3.3419	-2.143	3.2872	-0.3817	-0.2525	0.3881	0	0.0019	0	0	0.0093	0	0	0.607	0	66	PCBP4|PHF20|CDKN1A|CDKN1B|ATM|MDM2|RFWD2|CDKN2A|CHEK2|PSMA1|PSMA2|PSMA3|PSMA4|PSMA5|PSMA6|PSMA7|PSMA8|PSMB1|PSMB10|PSMB11|PSMB2|PSMB3|PSMB4|PSMB5|PSMB6|PSMB7|PSMB8|PSMB9|PSMC1|PSMC2|PSMC3|PSMC4|PSMC5|PSMC6|PSMD1|PSMD10|PSMD11|PSMD12|PSMD13|PSMD14|PSMD2|PSMD3|PSMD4|PSMD5|PSMD6|PSMD7|PSMD8|PSMD9|PSME1|PSME2|PSME3|PSME4|CCNA1|PSMF1|CCNA2|RPS27A|CCNE1|ZNF385A|CCNE2|CDK2|SEM1|UBA52|UBB|MDM4|TP53|UBC
P53-DEPENDENT G1/S DNA DAMAGE CHECKPOINT	1	regulation mediated degradation	1|0|1	-3.2478	-2.127	3.2941	-0.3817	-0.2525	0.3881	0	0	0	0	0.0102	0	0	0.641	0	66	PCBP4|PHF20|CDKN1A|CDKN1B|ATM|MDM2|RFWD2|CDKN2A|CHEK2|PSMA1|PSMA2|PSMA3|PSMA4|PSMA5|PSMA6|PSMA7|PSMA8|PSMB1|PSMB10|PSMB11|PSMB2|PSMB3|PSMB4|PSMB5|PSMB6|PSMB7|PSMB8|PSMB9|PSMC1|PSMC2|PSMC3|PSMC4|PSMC5|PSMC6|PSMD1|PSMD10|PSMD11|PSMD12|PSMD13|PSMD14|PSMD2|PSMD3|PSMD4|PSMD5|PSMD6|PSMD7|PSMD8|PSMD9|PSME1|PSME2|PSME3|PSME4|CCNA1|PSMF1|CCNA2|RPS27A|CCNE1|ZNF385A|CCNE2|CDK2|SEM1|UBA52|UBB|MDM4|TP53|UBC
ASSEMBLY OF THE PRE-REPLICATIVE COMPLEX	1	regulation mediated degradation	1|0|1	-3.0413	-2.0558	3.3073	-0.3624	-0.2447	0.3881	0	0.002	0	0	0.0152	0	0.002	0.804	0	68	PSMA1|CDT1|PSMA2|GMNN|PSMA3|CDC6|PSMA4|PSMA5|PSMA6|PSMA7|PSMA8|PSMB1|PSMB10|MCM2|PSMB11|MCM3|PSMB2|MCM4|PSMB3|MCM5|PSMB4|MCM6|PSMB5|MCM7|PSMB6|MCM8|PSMB7|ORC1|PSMB8|ORC2|PSMB9|ORC3|PSMC1|ORC4|PSMC2|ORC5|PSMC3|ORC6|PSMC4|PSMC5|PSMC6|PSMD1|PSMD10|PSMD11|PSMD12|PSMD13|PSMD14|PSMD2|PSMD3|PSMD4|PSMD5|PSMD6|PSMD7|PSMD8|PSMD9|PSME1|PSME2|PSME3|PSME4|E2F2|PSMF1|E2F3|E2F1|RPS27A|SEM1|UBA52|UBB|UBC
ABC TRANSPORTER DISORDERS	1	regulation mediated degradation	1|0|1	-3.3187	-2.0987	3.3122	-0.3778	-0.246	0.386	0	0.002	0	0	0.012	0	0	0.718	0	77	ABCA1|ABCA12|ABCA3|ABCB11|ABCB4|ABCB6|ABCC2|ABCC6|ABCC8|ABCC9|ABCD1|ABCD4|ABCG5|ABCG8|APOA1|CFTR|DERL1|DERL2|DERL3|ERLEC1|ERLIN1|ERLIN2|KCNJ11|OS9|PSMA1|PSMA2|PSMA3|PSMA4|PSMA5|PSMA6|PSMA7|PSMA8|PSMB1|PSMB10|PSMB11|PSMB2|PSMB3|PSMB4|PSMB5|PSMB6|PSMB7|PSMB8|PSMB9|PSMC1|PSMC2|PSMC3|PSMC4|PSMC5|PSMC6|PSMD1|PSMD10|PSMD11|PSMD12|PSMD13|PSMD14|PSMD2|PSMD3|PSMD4|PSMD5|PSMD6|PSMD7|PSMD8|PSMD9|PSME1|PSME2…
REGULATION OF PTEN STABILITY AND ACTIVITY	1	regulation mediated degradation	1|1|1	-3.1125	-2.3702	3.3875	-0.3773	-0.2871	0.4122	0	0.0019	0	0	0.0023	0	0.002	0.166	0	69	RNF146|TNKS|TNKS2|AKT1|AKT2|AKT3|TRIM27|MKRN1|STUB1|PSMA1|PSMA2|PSMA3|NEDD4|PSMA4|OTUD3|PSMA5|PSMA6|PSMA7|PSMA8|PSMB1|PSMB10|CSNK2A1|PSMB11|CSNK2A2|PSMB2|CSNK2B|PSMB3|PSMB4|PSMB5|XIAP|PSMB6|PSMB7|PSMB8|PSMB9|PSMC1|PSMC2|PSMC3|PSMC4|PSMC5|PSMC6|PSMD1|PSMD10|PSMD11|USP13|PSMD12|PSMD13|PSMD14|PSMD2|PSMD3|PSMD4|PSMD5|PSMD6|PSMD7|PTEN|PSMD8|FRK|PSMD9|PSME1|PSME2|PSME3|PSME4|PSMF1|RPS27A|PREX2|SEM1|UBA…
AUTODEGRADATION OF CDH1 BY CDH1:APC/C	1	regulation mediated degradation	1|1|1	-3.366	-2.3881	3.419	-0.4056	-0.2851	0.4104	0	0	0	0	0.0021	0	0	0.147	0	63	PSMA1|PSMA2|PSMA3|PSMA4|PSMA5|PSMA6|PSMA7|PSMB1|PSMB10|PSMB2|PSMB3|PSMB4|PSMB5|PSMB6|PSMB7|PSMB8|PSMB9|ANAPC1|PSMC1|ANAPC10|PSMC2|ANAPC11|PSMC3|ANAPC15|PSMC4|ANAPC16|PSMC5|ANAPC2|PSMC6|ANAPC4|PSMD1|ANAPC5|PSMD10|ANAPC7|PSMD11|PSMD12|PSMD13|CDC16|PSMD14|PSMD2|CDC23|PSMD3|CDC26|PSMD4|CDC27|PSMD5|PSMD6|PSMD7|PSMD8|UBE2C|PSMD9|UBE2D1|PSME1|UBE2E1|PSME2|PSME3|PSMF1|RPS27A|SEM1|UBA52|UBB|FZR1|UBC
SCF(SKP2)-MEDIATED DEGRADATION OF P27/P21	1	regulation mediated degradation	1|1|1	-3.5966	-2.5088	3.4262	-0.4452	-0.309	0.4261	0	0	0	0	0.001	0	0	0.062	0	60	PTK6|CCND1|CDKN1A|CDKN1B|CDK4|CKS1B|PSMA1|PSMA2|PSMA3|PSMA4|PSMA5|PSMA6|PSMA7|PSMB1|PSMB10|PSMB2|PSMB3|PSMB4|PSMB5|PSMB6|PSMB7|PSMB8|PSMB9|PSMC1|PSMC2|PSMC3|PSMC4|PSMC5|PSMC6|PSMD1|PSMD10|PSMD11|PSMD12|PSMD13|PSMD14|PSMD2|PSMD3|PSMD4|PSMD5|PSMD6|PSMD7|PSMD8|PSMD9|PSME1|PSME2|PSME3|CCNA1|PSMF1|CCNA2|RPS27A|CCNE1|CCNE2|CDK2|SEM1|CUL1|UBA52|UBB|UBC|SKP1|SKP2
ACTIVATION OF NF-KAPPAB IN B CELLS	1	regulation mediated degradation	1|1|1	-3.3626	-2.2424	3.4311	-0.3891	-0.264	0.4074	0	0	0	0	0.0051	0	0	0.375	0	67	REL|RELA|CHUK|PSMA1|PSMA2|PSMA3|PSMA4|PSMA5|PSMA6|PSMA7|PSMA8|PSMB1|PSMB10|PSMB11|PSMB2|PSMB3|PSMB4|PSMB5|PSMB6|PSMB7|PSMB8|PSMB9|PSMC1|PSMC2|PSMC3|PSMC4|PSMC5|PSMC6|PSMD1|PSMD10|PSMD11|PSMD12|PSMD13|PSMD14|PSMD2|PSMD3|PSMD4|PSMD5|PSMD6|PSMD7|PSMD8|PSMD9|PSME1|PSME2|PSME3|BTRC|PSME4|PSMF1|RPS27A|SEM1|BCL10|CUL1|UBA52|CARD11|UBB|FBXW11|UBC|IKBKB|IKBKG|MALT1|SKP1|MAP3K7|NFKB1|NFKBIA|NFKBIB|NFKBIE|P…
DETOXIFICATION OF REACTIVE OXYGEN SPECIES	1	regulation mediated degradation	1|1|1	-2.838	-2.5195	3.4619	-0.502	-0.4456	0.6314	0	0	0	0.0001	0.001	0	0.006	0.056	0	37	NCF4|PRDX5|PRDX6|SOD1|SOD2|SOD3|TXN2|TXNRD1|TXNRD2|CYBA|CYBB|CYCS|TXN|CAT|GSTP1|CCS|GPX1|GPX2|ERO1A|ATOX1|GPX3|ATP7A|GPX5|GPX6|GPX7|GPX8|GSR|NOX4|NOX5|AQP8|NUDT2|P4HB|PRDX1|NCF1|PRDX2|NCF2|PRDX3
REGULATION OF RAS BY GAPS	1	regulation mediated degradation	1|1|1	-3.2745	-2.3494	3.4655	-0.3799	-0.278	0.3991	0	0	0	0	0.0025	0	0	0.185	0	68	NF1|CUL3|RASA2|RASA3|RASA4|RASAL1|RASAL2|RASA1|RASAL3|SPRED1|SPRED2|SPRED3|PSMA1|PSMA2|PSMA3|PSMA4|PSMA5|PSMA6|SYNGAP1|PSMA7|PSMA8|PSMB1|PSMB10|DAB2IP|PSMB11|PSMB2|PSMB3|PSMB4|PSMB5|PSMB6|PSMB7|PSMB8|PSMB9|PSMC1|PSMC2|PSMC3|PSMC4|PSMC5|PSMC6|PSMD1|PSMD10|PSMD11|PSMD12|KBTBD7|PSMD13|PSMD14|PSMD2|PSMD3|PSMD4|PSMD5|PSMD6|PSMD7|PSMD8|PSMD9|PSME1|HRAS|PSME2|KRAS|PSME3|NRAS|PSME4|PSMF1|RPS27A|SEM1|UBA5…
DOWNSTREAM TCR SIGNALING	1	regulation mediated degradation	1|1|1	-3.2536	-2.2268	3.5241	-0.3394	-0.2286	0.3641	0	0.0041	0	0	0.0056	0	0	0.416	0	104	UBE2N|UBE2V1|LCK|CHUK|PSMA1|PSMA2|PSMA3|PSMA4|PSMA5|PSMA6|PSMA7|PSMA8|PSMB1|PSMB10|PSMB11|PSMB2|PSMB3|PSMB4|PSMB5|PSMB6|PSMB7|PSMB8|PSMB9|PSMC1|PSMC2|PIK3CB|PSMC3|PSMC4|PIK3R2|PSMC5|PSMC6|PSMD1|PSMD10|PSMD11|PSMD12|PSMD13|PSMD14|PSMD2|PSMD3|PRKCQ|PSMD4|PSMD5|PSMD6|HLA-DPA1|PSMD7|PTEN|HLA-DPB1|PSMD8|HLA-DQA1|PSMD9|UBE2D1|HLA-DQA2|PSME1|HLA-DQB1|PSME2|HLA-DQB2|PSME3|BTRC|HLA-DRA|PSME4|HLA-DRB1|PSMF…
CDT1 ASSOCIATION WITH THE CDC6:ORC:ORIGIN COMPLEX	1	regulation mediated degradation	1|1|1	-3.4591	-2.3574	3.5366	-0.4377	-0.2915	0.4391	0	0	0	0	0.0024	0	0	0.176	0	59	PSMA1|CDT1|PSMA2|GMNN|PSMA3|CDC6|PSMA4|PSMA5|PSMA6|PSMA7|PSMA8|PSMB1|PSMB10|PSMB11|PSMB2|PSMB3|PSMB4|PSMB5|PSMB6|MCM8|PSMB7|ORC1|PSMB8|ORC2|PSMB9|ORC3|PSMC1|ORC4|PSMC2|ORC5|PSMC3|ORC6|PSMC4|PSMC5|PSMC6|PSMD1|PSMD10|PSMD11|PSMD12|PSMD13|PSMD14|PSMD2|PSMD3|PSMD4|PSMD5|PSMD6|PSMD7|PSMD8|PSMD9|PSME1|PSME2|PSME3|PSME4|PSMF1|RPS27A|SEM1|UBA52|UBB|UBC
FCERI MEDIATED NF-KB ACTIVATION	1	regulation mediated degradation	1|1|1	-3.2055	-2.1559	3.5379	-0.3361	-0.2245	0.3638	0	0	0	0	0.0085	0	0	0.571	0	157	UBE2N|UBE2V1|LYN|RASGRP4|CHUK|PSMA1|PSMA2|PSMA3|PSMA4|PSMA5|PSMA6|PSMA7|PSMA8|PSMB1|PSMB10|PSMB11|PSMB2|PSMB3|PSMB4|PSMB5|PSMB6|PSMB7|PSMB8|PSMB9|PSMC1|PSMC2|PSMC3|PSMC4|PSMC5|PSMC6|PSMD1|PSMD10|PSMD11|PSMD12|PSMD13|PSMD14|PSMD2|PSMD3|PRKCQ|PSMD4|PSMD5|PSMD6|PSMD7|PSMD8|PSMD9|UBE2D1|PSME1|PSME2|PSME3|BTRC|PSME4|PSMF1|RPS27A|SEM1|BCL10|CUL1|UBA52|CARD11|UBB|FBXW11|RASGRP2|UBC|IKBKB|IKBKG|MALT1|SKP…
DEGRADATION OF AXIN	1	regulation mediated degradation	1|1|1	-3.4523	-2.4523	3.5424	-0.4366	-0.3199	0.4583	0	0	0	0	0.0014	0	0	0.094	0	55	RNF146|TNKS|TNKS2|AXIN2|SMURF2|AXIN1|PSMA1|PSMA2|PSMA3|PSMA4|PSMA5|PSMA6|PSMA7|PSMA8|PSMB1|PSMB10|PSMB11|PSMB2|PSMB3|PSMB4|PSMB5|PSMB6|PSMB7|PSMB8|PSMB9|PSMC1|PSMC2|PSMC3|PSMC4|PSMC5|PSMC6|PSMD1|PSMD10|PSMD11|PSMD12|PSMD13|PSMD14|PSMD2|PSMD3|PSMD4|PSMD5|PSMD6|PSMD7|PSMD8|PSMD9|PSME1|PSME2|PSME3|PSME4|PSMF1|RPS27A|SEM1|UBA52|UBB|UBC
TCR SIGNALING	1	regulation mediated degradation	1|1|1	-3.202	-2.3586	3.5505	-0.3056	-0.221	0.3453	0	0	0	0	0.0024	0	0	0.176	0	126	UBE2N|UBE2V1|LAT|LCK|LCP2|ENAH|EVL|VASP|WAS|ZAP70|CHUK|PSMA1|PSMA2|PSMA3|PSMA4|PSMA5|PSMA6|PSMA7|PSMA8|PSMB1|PSMB10|PSMB11|FYB|PSMB2|PSMB3|PSMB4|PAG1|PSMB5|GRAP2|PSMB6|PSMB7|PSMB8|PSMB9|PSMC1|PSMC2|PIK3CB|PSMC3|PSMC4|PIK3R2|PSMC5|PSMC6|PSMD1|PSMD10|PSMD11|PSMD12|PLCG2|PSMD13|PSMD14|PSMD2|PSMD3|PRKCQ|PSMD4|PSMD5|PSMD6|HLA-DPA1|PSMD7|PTEN|HLA-DPB1|PSMD8|PTPN22|HLA-DQA1|PSMD9|UBE2D1|HLA-DQA2|PSME1|P…
DEFECTIVE CFTR CAUSES CYSTIC FIBROSIS	1	regulation mediated degradation	1|1|1	-3.514	-2.2925	3.556	-0.4373	-0.2911	0.4391	0	0.0021	0	0	0.0036	0	0	0.279	0	61	CFTR|DERL1|DERL2|DERL3|ERLEC1|ERLIN1|ERLIN2|OS9|PSMA1|PSMA2|PSMA3|PSMA4|PSMA5|PSMA6|PSMA7|PSMA8|PSMB1|PSMB10|PSMB11|PSMB2|PSMB3|PSMB4|PSMB5|PSMB6|PSMB7|PSMB8|PSMB9|PSMC1|PSMC2|PSMC3|PSMC4|PSMC5|PSMC6|PSMD1|PSMD10|PSMD11|PSMD12|PSMD13|PSMD14|PSMD2|PSMD3|PSMD4|PSMD5|PSMD6|PSMD7|PSMD8|PSMD9|PSME1|PSME2|PSME3|PSME4|PSMF1|RNF185|RNF5|RPS27A|SEL1L|SEM1|UBA52|UBB|UBC|VCP
DEGRADATION OF GLI1 BY THE PROTEASOME	1	regulation mediated degradation	1|1|1	-3.4489	-2.2293	3.5671	-0.4361	-0.2857	0.4526	0	0	0	0	0.0055	0	0	0.403	0	60	GLI1|SUFU|PSMA1|PSMA2|PSMA3|PSMA4|PSMA5|PSMA6|PSMA7|PSMA8|PSMB1|PSMB10|PSMB11|PSMB2|PSMB3|PSMB4|PSMB5|PSMB6|PSMB7|PSMB8|ITCH|PSMB9|PSMC1|PSMC2|PSMC3|PSMC4|PSMC5|PSMC6|PSMD1|PSMD10|NUMB|PSMD11|PSMD12|PSMD13|PSMD14|PSMD2|PSMD3|PSMD4|PSMD5|PSMD6|PSMD7|PSMD8|PSMD9|PSME1|PSME2|PSME3|BTRC|PSME4|PSMF1|RPS27A|SEM1|CUL1|UBA52|UBB|UBC|PRKACA|RBX1|SKP1|PRKACB|PRKACG
DEGRADATION OF GLI2 BY THE PROTEASOME	1	regulation mediated degradation	1|1|1	-3.3479	-2.4744	3.5907	-0.4361	-0.308	0.4526	0	0.002	0	0	0.0013	0	0	0.08	0	60	SUFU|GLI2|GSK3B|PSMA1|CSNK1A1|PSMA2|PSMA3|PSMA4|PSMA5|PSMA6|PSMA7|PSMA8|PSMB1|PSMB10|PSMB11|PSMB2|PSMB3|PSMB4|PSMB5|PSMB6|PSMB7|PSMB8|PSMB9|PSMC1|PSMC2|PSMC3|PSMC4|PSMC5|PSMC6|PSMD1|PSMD10|PSMD11|PSMD12|PSMD13|PSMD14|PSMD2|PSMD3|PSMD4|PSMD5|PSMD6|PSMD7|PSMD8|PSMD9|PSME1|PSME2|PSME3|BTRC|PSME4|PSMF1|RPS27A|SEM1|CUL1|UBA52|UBB|UBC|PRKACA|RBX1|SKP1|PRKACB|PRKACG
UBIQUITIN MEDIATED DEGRADATION OF PHOSPHORYLATED CDC25A	1	regulation mediated degradation	1|1|1	-3.5447	-2.4203	3.5908	-0.4684	-0.3329	0.4889	0	0.0022	0	0	0.0018	0	0	0.118	0	52	CHEK2|CDC25A|PSMA1|PSMA2|PSMA3|PSMA4|PSMA5|CHEK1|PSMA6|PSMA7|PSMA8|PSMB1|PSMB10|PSMB11|PSMB2|PSMB3|PSMB4|PSMB5|PSMB6|PSMB7|PSMB8|PSMB9|PSMC1|PSMC2|PSMC3|PSMC4|PSMC5|PSMC6|PSMD1|PSMD10|PSMD11|PSMD12|PSMD13|PSMD14|PSMD2|PSMD3|PSMD4|PSMD5|PSMD6|PSMD7|PSMD8|PSMD9|PSME1|PSME2|PSME3|PSME4|PSMF1|RPS27A|SEM1|UBA52|UBB|UBC
REGULATION OF APOPTOSIS	1	regulation mediated degradation	1|1|1	-3.5218	-3.0304	3.592	-0.4521	-0.3859	0.4732	0	0	0	0	0.0001	0	0	0.002	0	53	ARHGAP10|PAK2|PSMA1|PSMA2|PSMA3|PSMA4|PSMA5|PSMA6|PSMA7|PSMA8|PSMB1|PSMB10|PSMB11|PSMB2|PSMB3|PSMB4|PSMB5|PSMB6|PSMB7|PSMB8|OMA1|PSMB9|OPA1|PSMC1|PSMC2|PSMC3|PSMC4|PSMC5|PSMC6|PSMD1|PSMD10|PSMD11|PSMD12|PSMD13|PSMD14|PSMD2|PSMD3|PSMD4|PSMD5|PSMD6|PSMD7|PSMD8|PSMD9|PSME1|PSME2|PSME3|PSME4|PSMF1|RPS27A|SEM1|UBA52|UBB|UBC
HEDGEHOG LIGAND BIOGENESIS	1	regulation mediated degradation	1|1|1	-3.5165	-2.3873	3.5935	-0.431	-0.2886	0.4346	0	0.0019	0	0	0.0021	0	0	0.147	0	65	SYVN1|DISP2|NOTUM|SCUBE2|GPC5|P4HB|DERL2|ERLEC1|DHH|OS9|PSMA1|PSMA2|PSMA3|PSMA4|IHH|PSMA5|ADAM17|PSMA6|PSMA7|PSMA8|PSMB1|SHH|PSMB10|HHAT|PSMB11|PSMB2|PSMB3|PSMB4|PSMB5|PSMB6|PSMB7|PSMB8|PSMB9|PSMC1|PSMC2|PSMC3|PSMC4|PSMC5|PSMC6|PSMD1|PSMD10|PSMD11|PSMD12|PSMD13|PSMD14|PSMD2|PSMD3|PSMD4|PSMD5|PSMD6|PSMD7|PSMD8|PSMD9|PSME1|PSME2|PSME3|PSME4|PSMF1|RPS27A|SEL1L|SEM1|UBA52|UBB|UBC|VCP
INTERLEUKIN-1 SIGNALING	1	regulation mediated degradation	1|0|1	-2.9866	-1.9808	3.6066	-0.2922	-0.1889	0.3504	0	0.004	0	0	0.0224	0	0.003	0.929	0	102	MAP2K1|NKIRAS1|NKIRAS2|NOD1|NOD2|UBE2N|UBE2V1|PELI1|PELI2|PELI3|CHUK|MAP3K8|MYD88|PSMA1|PSMA2|PSMA3|PSMA4|PSMA5|PSMA6|PSMA7|PSMA8|PSMB1|PSMB10|PSMB11|MAP2K4|PSMB2|MAP2K6|PSMB3|PSMB4|PSMB5|PSMB6|PSMB7|PSMB8|PSMB9|PSMC1|IL1B|PSMC2|PSMC3|AGER|PSMC4|APP|PSMC5|PSMC6|HMGB1|PSMD1|PSMD10|PSMD11|PSMD12|S100A12|PSMD13|S100B|PSMD14|SAA1|PSMD2|PSMD3|PSMD4|PSMD5|PSMD6|TNIP2|PSMD7|TOLLIP|PSMD8|PSMD9|NFKB2|PSME…
NIK-->NONCANONICAL NF-KB SIGNALING	1	regulation mediated degradation	1|1|1	-3.3816	-2.3527	3.6098	-0.4211	-0.2915	0.4577	0	0	0	0	0.0025	0	0	0.182	0	59	UBE2M|CHUK|MAP3K14|PSMA1|PSMA2|PSMA3|PSMA4|PSMA5|PSMA6|PSMA7|PSMA8|PSMB1|PSMB10|PSMB11|PSMB2|PSMB3|PSMB4|PSMB5|PSMB6|PSMB7|PSMB8|PSMB9|PSMC1|PSMC2|PSMC3|PSMC4|PSMC5|PSMC6|PSMD1|PSMD10|PSMD11|PSMD12|PSMD13|PSMD14|PSMD2|PSMD3|PSMD4|PSMD5|PSMD6|PSMD7|PSMD8|PSMD9|NFKB2|PSME1|PSME2|PSME3|RELB|BTRC|PSME4|PSMF1|UBA3|RPS27A|SEM1|CUL1|UBA52|UBB|FBXW11|UBC|SKP1
DECTIN-1 MEDIATED NONCANONICAL NF-KB SIGNALING	1	regulation mediated degradation	1|1|1	-3.4219	-2.4379	3.6175	-0.4068	-0.2971	0.4442	0	0	0	0	0.0016	0	0	0.103	0	62	RELA|UBE2M|CHUK|MAP3K14|PSMA1|PSMA2|PSMA3|PSMA4|PSMA5|PSMA6|PSMA7|PSMA8|PSMB1|PSMB10|CCL17|PSMB11|CCL22|PSMB2|PSMB3|PSMB4|PSMB5|PSMB6|PSMB7|PSMB8|PSMB9|PSMC1|PSMC2|PSMC3|PSMC4|PSMC5|PSMC6|PSMD1|PSMD10|PSMD11|PSMD12|PSMD13|PSMD14|PSMD2|PSMD3|PSMD4|PSMD5|PSMD6|PSMD7|PSMD8|PSMD9|NFKB2|PSME1|PSME2|PSME3|RELB|BTRC|PSME4|PSMF1|UBA3|RPS27A|SEM1|CUL1|UBA52|UBB|FBXW11|UBC|SKP1
HH MUTANTS ABROGATE LIGAND SECRETION	1	regulation mediated degradation	1|1|1	-3.5155	-2.3914	3.6235	-0.4373	-0.2994	0.4391	0	0	0	0	0.0021	0	0	0.146	0	59	SYVN1|DERL2|ERLEC1|DHH|OS9|PSMA1|PSMA2|PSMA3|PSMA4|IHH|PSMA5|PSMA6|PSMA7|PSMA8|PSMB1|SHH|PSMB10|HHAT|PSMB11|PSMB2|PSMB3|PSMB4|PSMB5|PSMB6|PSMB7|PSMB8|PSMB9|PSMC1|PSMC2|PSMC3|PSMC4|PSMC5|PSMC6|PSMD1|PSMD10|PSMD11|PSMD12|PSMD13|PSMD14|PSMD2|PSMD3|PSMD4|PSMD5|PSMD6|PSMD7|PSMD8|PSMD9|PSME1|PSME2|PSME3|PSME4|PSMF1|RPS27A|SEL1L|SEM1|UBA52|UBB|UBC|VCP
METABOLISM OF POLYAMINES	1	regulation mediated degradation	1|1|1	-3.2299	-3.0748	3.6453	-0.3997	-0.3788	0.4485	0	0	0	0	0	0	0	0	0	59	SRM|OAZ1|OAZ2|OAZ3|ODC1|PAOX|SMOX|SAT1|PSMA1|PSMA2|PSMA3|PSMA4|PSMA5|PSMA6|PSMA7|PSMA8|PSMB1|PSMB10|PSMB11|AMD1|PSMB2|PSMB3|PSMB4|PSMB5|PSMB6|PSMB7|PSMB8|PSMB9|PSMC1|PSMC2|PSMC3|AZIN1|PSMC4|PSMC5|PSMC6|PSMD1|PSMD10|PSMD11|PSMD12|PSMD13|PSMD14|PSMD2|PSMD3|PSMD4|PSMD5|PSMD6|PSMD7|PSMD8|PSMD9|PSME1|PSME2|PSME3|PSME4|PSMF1|SEM1|SMS|AGMAT|NQO1|AZIN2
SCF-BETA-TRCP MEDIATED DEGRADATION OF EMI1	1	regulation mediated degradation	1|1|1	-3.4319	-2.4325	3.6459	-0.4521	-0.3143	0.4732	0	0	0	0	0.0016	0	0	0.108	0	55	PSMA1|PSMA2|PSMA3|PSMA4|PSMA5|PSMA6|PSMA7|PSMA8|PSMB1|PSMB10|PSMB11|PSMB2|PSMB3|PSMB4|PSMB5|PSMB6|PSMB7|PSMB8|PSMB9|PSMC1|PSMC2|PSMC3|PSMC4|PSMC5|PSMC6|PSMD1|PSMD10|PSMD11|PSMD12|PSMD13|PSMD14|CDC20|PSMD2|PSMD3|PSMD4|PSMD5|PSMD6|PSMD7|PSMD8|PSMD9|PSME1|PSME2|PSME3|BTRC|PSME4|PSMF1|RPS27A|SEM1|CUL1|UBA52|FBXO5|UBB|FZR1|UBC|SKP1
GLI3 IS PROCESSED TO GLI3R BY THE PROTEASOME	1	regulation mediated degradation	1|1|1	-3.4604	-2.2563	3.6494	-0.4361	-0.2857	0.4526	0	0.0019	0	0	0.0047	0	0	0.346	0	60	SUFU|GSK3B|PSMA1|CSNK1A1|PSMA2|PSMA3|PSMA4|PSMA5|PSMA6|PSMA7|PSMA8|PSMB1|PSMB10|PSMB11|PSMB2|PSMB3|PSMB4|PSMB5|PSMB6|PSMB7|PSMB8|PSMB9|PSMC1|PSMC2|PSMC3|PSMC4|PSMC5|PSMC6|PSMD1|PSMD10|GLI3|PSMD11|PSMD12|PSMD13|PSMD14|PSMD2|PSMD3|PSMD4|PSMD5|PSMD6|PSMD7|PSMD8|PSMD9|PSME1|PSME2|PSME3|BTRC|PSME4|PSMF1|RPS27A|SEM1|CUL1|UBA52|UBB|UBC|PRKACA|RBX1|SKP1|PRKACB|PRKACG
CROSS-PRESENTATION OF SOLUBLE EXOGENOUS ANTIGENS (ENDOSOMES)	1	regulation mediated degradation	1|1|1	-3.5355	-2.7844	3.6666	-0.4881	-0.3903	0.506	0	0	0	0	0.0002	0	0	0.009	0	50	MRC1|MRC2|PSMA1|PSMA2|PSMA3|PSMA4|PSMA5|PSMA6|FCGR1A|PSMA7|FCGR1B|PSMA8|PSMB1|PSMB10|PSMB11|CD207|PSMB2|PSMB3|PSMB4|PSMB5|PSMB6|PSMB7|PSMB8|PSMB9|PSMC1|PSMC2|PSMC3|PSMC4|PSMC5|PSMC6|PSMD1|PSMD10|PSMD11|PSMD12|PSMD13|PSMD14|PSMD2|PSMD3|PSMD4|PSMD5|PSMD6|PSMD7|PSMD8|PSMD9|PSME1|PSME2|PSME3|PSME4|PSMF1|SEM1
REGULATION OF ORNITHINE DECARBOXYLASE (ODC)	1	regulation mediated degradation	1|1|1	-3.4038	-3.0884	3.6742	-0.4455	-0.4063	0.491	0	0	0	0	0	0	0	0	0	51	OAZ1|OAZ2|OAZ3|ODC1|PSMA1|PSMA2|PSMA3|PSMA4|PSMA5|PSMA6|PSMA7|PSMA8|PSMB1|PSMB10|PSMB11|PSMB2|PSMB3|PSMB4|PSMB5|PSMB6|PSMB7|PSMB8|PSMB9|PSMC1|PSMC2|PSMC3|AZIN1|PSMC4|PSMC5|PSMC6|PSMD1|PSMD10|PSMD11|PSMD12|PSMD13|PSMD14|PSMD2|PSMD3|PSMD4|PSMD5|PSMD6|PSMD7|PSMD8|PSMD9|PSME1|PSME2|PSME3|PSME4|PSMF1|SEM1|NQO1
P53-INDEPENDENT DNA DAMAGE RESPONSE	1	regulation mediated degradation	1|1|1	-3.5262	-2.5028	3.6748	-0.4684	-0.3329	0.4889	0	0	0	0	0.001	0	0	0.065	0	52	CHEK2|CDC25A|PSMA1|PSMA2|PSMA3|PSMA4|PSMA5|CHEK1|PSMA6|PSMA7|PSMA8|PSMB1|PSMB10|PSMB11|PSMB2|PSMB3|PSMB4|PSMB5|PSMB6|PSMB7|PSMB8|PSMB9|PSMC1|PSMC2|PSMC3|PSMC4|PSMC5|PSMC6|PSMD1|PSMD10|PSMD11|PSMD12|PSMD13|PSMD14|PSMD2|PSMD3|PSMD4|PSMD5|PSMD6|PSMD7|PSMD8|PSMD9|PSME1|PSME2|PSME3|PSME4|PSMF1|RPS27A|SEM1|UBA52|UBB|UBC
REGULATION OF RUNX3 EXPRESSION AND ACTIVITY	1	regulation mediated degradation	1|1|1	-3.4701	-2.7881	3.6749	-0.4521	-0.3621	0.4742	0	0	0	0	0.0002	0	0	0.009	0	55	RUNX3|CBFB|TGFB1|EP300|SRC|MDM2|CDKN2A|SMURF1|SMURF2|PSMA1|PSMA2|PSMA3|PSMA4|PSMA5|PSMA6|PSMA7|PSMB1|PSMB10|PSMB2|PSMB3|PSMB4|PSMB5|PSMB6|PSMB7|PSMB8|PSMB9|PSMC1|PSMC2|PSMC3|PSMC4|PSMC5|PSMC6|PSMD1|PSMD10|PSMD11|PSMD12|PSMD13|PSMD14|PSMD2|PSMD3|PSMD4|PSMD5|PSMD6|PSMD7|PSMD8|PSMD9|PSME1|PSME2|PSME3|PSMF1|RPS27A|SEM1|UBA52|UBB|UBC
FBXL7 DOWN-REGULATES AURKA DURING MITOTIC ENTRY AND IN EARLY MITOSIS	1	regulation mediated degradation	1|1|1	-3.7173	-2.6994	3.6771	-0.4833	-0.3432	0.4816	0	0	0	0	0.0002	0	0	0.014	0	55	FBXL18|FBXL7|PSMA1|PSMA2|PSMA3|PSMA4|PSMA5|PSMA6|PSMA7|PSMA8|PSMB1|PSMB10|PSMB11|PSMB2|PSMB3|PSMB4|PSMB5|PSMB6|PSMB7|PSMB8|PSMB9|PSMC1|PSMC2|PSMC3|PSMC4|PSMC5|PSMC6|PSMD1|PSMD10|PSMD11|PSMD12|PSMD13|PSMD14|PSMD2|PSMD3|PSMD4|PSMD5|PSMD6|PSMD7|PSMD8|PSMD9|PSME1|AURKA|PSME2|PSME3|PSME4|PSMF1|RPS27A|SEM1|CUL1|UBA52|UBB|UBC|RBX1|SKP1
HH MUTANTS THAT DON'T UNDERGO AUTOCATALYTIC PROCESSING ARE DEGRADED BY ERAD	1	regulation mediated degradation	1|1|1	-3.7281	-2.48	3.6871	-0.467	-0.3113	0.4668	0	0	0	0	0.0012	0	0	0.076	0	56	SYVN1|DERL2|ERLEC1|OS9|PSMA1|PSMA2|PSMA3|PSMA4|PSMA5|PSMA6|PSMA7|PSMA8|PSMB1|SHH|PSMB10|PSMB11|PSMB2|PSMB3|PSMB4|PSMB5|PSMB6|PSMB7|PSMB8|PSMB9|PSMC1|PSMC2|PSMC3|PSMC4|PSMC5|PSMC6|PSMD1|PSMD10|PSMD11|PSMD12|PSMD13|PSMD14|PSMD2|PSMD3|PSMD4|PSMD5|PSMD6|PSMD7|PSMD8|PSMD9|PSME1|PSME2|PSME3|PSME4|PSMF1|RPS27A|SEL1L|SEM1|UBA52|UBB|UBC|VCP
THE ROLE OF GTSE1 IN G2/M PROGRESSION AFTER G2 CHECKPOINT	1	regulation mediated degradation	1|1|1	-4.3323	-2.3339	3.7172	-0.525	-0.2915	0.4609	0	0.002	0	0	0.0029	0	0	0.221	0	60	CCNB2|CDKN1A|HSP90AB1|PSMA1|PSMA2|PSMA3|PSMA4|PSMA5|PSMA6|PSMA7|PSMA8|PSMB1|PSMB10|PSMB11|PSMB2|PSMB3|PSMB4|PSMB5|PSMB6|PSMB7|PSMB8|PSMB9|FKBPL|PSMC1|PSMC2|PSMC3|PSMC4|PSMC5|PSMC6|PSMD1|PSMD10|GTSE1|PSMD11|PSMD12|PSMD13|HSP90AA1|PSMD14|MAPRE1|PSMD2|PSMD3|PSMD4|PSMD5|PSMD6|PSMD7|PSMD8|PSMD9|PSME1|PSME2|PSME3|PSME4|PSMF1|CCNB1|RPS27A|CDK1|SEM1|UBA52|UBB|TP53|UBC|PLK1
AUF1 (HNRNP D0) BINDS AND DESTABILIZES MRNA	1	regulation mediated degradation	1|1|1	-3.555	-2.5331	3.7276	-0.4684	-0.3329	0.4889	0	0	0	0	0.0009	0	0	0.051	0	55	EIF4G1|HNRNPD|HSPA1A|HSPA8|HSPB1|PABPC1|PSMA1|PSMA2|PSMA3|PSMA4|PSMA5|PSMA6|PSMA7|PSMA8|PSMB1|PSMB10|PSMB11|PSMB2|PSMB3|PSMB4|PSMB5|PSMB6|PSMB7|PSMB8|PSMB9|PSMC1|PSMC2|PSMC3|PSMC4|PSMC5|PSMC6|PSMD1|PSMD10|PSMD11|PSMD12|PSMD13|PSMD14|PSMD2|PSMD3|PSMD4|PSMD5|PSMD6|PSMD7|PSMD8|PSMD9|PSME1|PSME2|PSME3|PSME4|PSMF1|RPS27A|SEM1|UBA52|UBB|UBC
STABILIZATION OF P53	1	regulation mediated degradation	1|1|1	-3.5977	-2.4926	3.7438	-0.46	-0.3199	0.4816	0	0	0	0	0.001	0	0	0.066	0	57	PHF20|ATM|MDM2|RFWD2|CDKN2A|CHEK2|PSMA1|PSMA2|PSMA3|PSMA4|PSMA5|PSMA6|PSMA7|PSMA8|PSMB1|PSMB10|PSMB11|PSMB2|PSMB3|PSMB4|PSMB5|PSMB6|PSMB7|PSMB8|PSMB9|PSMC1|PSMC2|PSMC3|PSMC4|PSMC5|PSMC6|PSMD1|PSMD10|PSMD11|PSMD12|PSMD13|PSMD14|PSMD2|PSMD3|PSMD4|PSMD5|PSMD6|PSMD7|PSMD8|PSMD9|PSME1|PSME2|PSME3|PSME4|PSMF1|RPS27A|SEM1|UBA52|UBB|MDM4|TP53|UBC
ER-PHAGOSOME PATHWAY	1	regulation mediated degradation	1|1|1	-3.2799	-2.7313	3.7555	-0.3605	-0.2951	0.414	0	0	0	0	0.0002	0	0	0.01	0	86	SEC22B|SEC61A1|VAMP3|SEC61A2|VAMP8|SEC61B|SEC61G|CALR|B2M|MIP|PORB|CHUK|BTK|SNAP23|MYD88|STX4|PSMA1|TAP1|PSMA2|TAP2|PSMA3|TAPBP|PSMA4|PSMA5|TIRAP|CD14|PSMA6|TLR1|PSMA7|TLR2|PSMA8|TLR6|PSMB1|LY96|PSMB10|PSMB11|PSMB2|PSMB3|PSMB4|PSMB5|PSMB6|TLR4|PSMB7|PSMB8|PDIA3|PSMB9|PSMC1|PSMC2|PSMC3|PSMC4|PSMC5|PSMC6|PSMD1|PSMD10|CD36|PSMD11|PSMD12|HLA-A|PSMD13|HLA-B|PSMD14|HLA-C|PSMD2|PSMD3|PSMD4|PSMD5|PSMD6|P…
CELLULAR RESPONSE TO HYPOXIA	1	regulation mediated degradation	1|1|1	-3.5592	-2.5316	3.756	-0.4108	-0.2847	0.4199	0	0	0	0	0.0009	0	0	0.051	0	75	CUL2|CA9|EGLN1|EGLN2|EGLN3|EPO|HIF1A|HIF1AN|HIF3A|HIGD1A|LIMD1|VEGFA|AJUBA|WTIP|CREBBP|ELOB|ELOC|EP300|VHL|ARNT|PSMA1|PSMA2|PSMA3|PSMA4|PSMA5|PSMA6|PSMA7|PSMA8|PSMB1|PSMB10|PSMB11|PSMB2|PSMB3|PSMB4|EPAS1|PSMB5|PSMB6|PSMB7|PSMB8|PSMB9|PSMC1|PSMC2|PSMC3|PSMC4|PSMC5|PSMC6|PSMD1|PSMD10|PSMD11|PSMD12|PSMD13|PSMD14|PSMD2|PSMD3|PSMD4|PSMD5|PSMD6|PSMD7|PSMD8|PSMD9|UBE2D1|PSME1|PSME2|PSME3|PSME4|PSMF1|RPS…
P53-INDEPENDENT G1/S DNA DAMAGE CHECKPOINT	1	regulation mediated degradation	1|1|1	-3.5521	-2.5113	3.7623	-0.4684	-0.3329	0.4889	0	0	0	0	0.001	0	0	0.059	0	52	CHEK2|CDC25A|PSMA1|PSMA2|PSMA3|PSMA4|PSMA5|CHEK1|PSMA6|PSMA7|PSMA8|PSMB1|PSMB10|PSMB11|PSMB2|PSMB3|PSMB4|PSMB5|PSMB6|PSMB7|PSMB8|PSMB9|PSMC1|PSMC2|PSMC3|PSMC4|PSMC5|PSMC6|PSMD1|PSMD10|PSMD11|PSMD12|PSMD13|PSMD14|PSMD2|PSMD3|PSMD4|PSMD5|PSMD6|PSMD7|PSMD8|PSMD9|PSME1|PSME2|PSME3|PSME4|PSMF1|RPS27A|SEM1|UBA52|UBB|UBC
TNFR2 NON-CANONICAL NF-KB PATHWAY	1	regulation mediated degradation	1|1|1	-3.3074	-2.3715	3.7666	-0.3616	-0.2575	0.407	0	0	0	0	0.0023	0	0	0.165	0	101	UBE2M|BIRC2|BIRC3|CHUK|MAP3K14|CD27|CD70|PSMA1|PSMA2|PSMA3|PSMA4|PSMA5|PSMA6|PSMA7|PSMA8|PSMB1|PSMB10|TNF|PSMB11|TNFRSF11A|PSMB2|TNFRSF11B|PSMB3|TNFRSF12A|PSMB4|TNFRSF13B|PSMB5|TNFRSF13C|PSMB6|TNFRSF17|PSMB7|TNFRSF18|TRAF3|PSMB8|TNFRSF1A|PSMB9|TNFRSF1B|PSMC1|TNFRSF25|PSMC2|TNFRSF4|PSMC3|TNFRSF6B|PSMC4|TNFRSF8|EDA|PSMC5|TNFRSF9|EDA2R|PSMC6|TNFSF11|EDAR|PSMD1|TNFSF12|EDARADD|PSMD10|TNFSF13|PSMD11|T…
UBIQUITIN-DEPENDENT DEGRADATION OF CYCLIN D	1	regulation mediated degradation	1|1|1	-3.649	-2.8696	3.7905	-0.4855	-0.3775	0.5054	0	0	0	0	0.0001	0	0	0.007	0	52	CCND1|GSK3B|CDK4|PSMA1|PSMA2|PSMA3|PSMA4|PSMA5|PSMA6|PSMA7|PSMA8|PSMB1|PSMB10|PSMB11|PSMB2|PSMB3|PSMB4|PSMB5|PSMB6|PSMB7|PSMB8|PSMB9|PSMC1|PSMC2|PSMC3|PSMC4|PSMC5|PSMC6|PSMD1|PSMD10|PSMD11|PSMD12|PSMD13|PSMD14|PSMD2|PSMD3|PSMD4|PSMD5|PSMD6|PSMD7|PSMD8|PSMD9|PSME1|PSME2|PSME3|PSME4|PSMF1|RPS27A|SEM1|UBA52|UBB|UBC
VPU MEDIATED DEGRADATION OF CD4	1	regulation mediated degradation	1|1|1	-3.6974	-2.7399	3.7947	-0.5035	-0.373	0.5227	0	0	0	0	0.0002	0	0	0.01	0	53	VPU|PSMA1|PSMA2|PSMA3|PSMA4|PSMA5|PSMA6|PSMA7|PSMA8|PSMB1|PSMB10|PSMB11|PSMB2|PSMB3|PSMB4|PSMB5|PSMB6|PSMB7|PSMB8|PSMB9|PSMC1|PSMC2|PSMC3|PSMC4|PSMC5|PSMC6|PSMD1|PSMD10|PSMD11|PSMD12|PSMD13|PSMD14|CD4|PSMD2|PSMD3|PSMD4|PSMD5|PSMD6|PSMD7|PSMD8|PSMD9|PSME1|PSME2|PSME3|BTRC|PSME4|PSMF1|RPS27A|SEM1|UBA52|UBB|UBC|SKP1
DEGRADATION OF DVL	1	regulation mediated degradation	1|1|1	-3.5088	-2.9357	3.8324	-0.46	-0.3899	0.4816	0	0	0	0	0.0001	0	0	0.004	0	57	DACT1|HECW1|CUL3|KLHL12|DVL2|DVL1|DVL3|PSMA1|PSMA2|PSMA3|PSMA4|PSMA5|PSMA6|PSMA7|PSMA8|PSMB1|PSMB10|PSMB11|PSMB2|PSMB3|PSMB4|PSMB5|PSMB6|PSMB7|PSMB8|PSMB9|PSMC1|PSMC2|PSMC3|PSMC4|PSMC5|PSMC6|PSMD1|PSMD10|PSMD11|PSMD12|PSMD13|PSMD14|PSMD2|PSMD3|PSMD4|PSMD5|PSMD6|PSMD7|PSMD8|PSMD9|PSME1|PSME2|PSME3|PSME4|PSMF1|RPS27A|SEM1|UBA52|UBB|UBC|RBX1
NEGATIVE REGULATION OF NOTCH4 SIGNALING	1	regulation mediated degradation	1|1|1	-3.7986	-2.7551	3.8669	-0.5106	-0.3775	0.5305	0	0	0	0	0.0002	0	0	0.01	0	54	AKT1|TACC3|PSMA1|PSMA2|PSMA3|FBXW7|PSMA4|PSMA5|PSMA6|PSMA7|PSMB1|PSMB10|PSMB2|PSMB3|PSMB4|PSMB5|PSMB6|PSMB7|PSMB8|PSMB9|PSMC1|PSMC2|PSMC3|PSMC4|PSMC5|PSMC6|PSMD1|PSMD10|PSMD11|PSMD12|NOTCH4|PSMD13|PSMD14|PSMD2|PSMD3|PSMD4|PSMD5|PSMD6|PSMD7|PSMD8|PSMD9|PSME1|PSME2|YWHAZ|PSME3|PSMF1|RPS27A|SEM1|CUL1|UBA52|UBB|UBC|RBX1|SKP1
REGULATION OF ACTIVATED PAK-2P34 BY PROTEASOME MEDIATED DEGRADATION	1	regulation mediated degradation	1|1|1	-3.764	-2.957	3.8881	-0.5035	-0.3987	0.5227	0	0	0	0	0.0001	0	0	0.004	0	50	PAK2|PSMA1|PSMA2|PSMA3|PSMA4|PSMA5|PSMA6|PSMA7|PSMA8|PSMB1|PSMB10|PSMB11|PSMB2|PSMB3|PSMB4|PSMB5|PSMB6|PSMB7|PSMB8|PSMB9|PSMC1|PSMC2|PSMC3|PSMC4|PSMC5|PSMC6|PSMD1|PSMD10|PSMD11|PSMD12|PSMD13|PSMD14|PSMD2|PSMD3|PSMD4|PSMD5|PSMD6|PSMD7|PSMD8|PSMD9|PSME1|PSME2|PSME3|PSME4|PSMF1|RPS27A|SEM1|UBA52|UBB|UBC
ANTIGEN PROCESSING-CROSS PRESENTATION	1	regulation mediated degradation	1|1|1	-3.4815	-2.6414	3.9438	-0.3516	-0.2734	0.4036	0	0	0	0	0.0003	0	0	0.019	0	102	CTSL|CTSS|CYBA|CYBB|VAMP3|VAMP8|LNPEP|MIP|PORB|CHUK|MRC1|MRC2|MYD88|NCF1|NCF2|NCF4|PSMA1|PSMA2|PSMA3|PSMA4|PSMA5|CD14|PSMA6|FCGR1A|PSMA7|FCGR1B|PSMA8|PSMB1|LY96|PSMB10|PSMB11|PSMB2|PSMB3|PSMB4|PSMB5|PSMB6|TLR4|PSMB7|PSMB8|PDIA3|PSMB9|PSMC1|PSMC2|PSMC3|PSMC4|CTSV|PSMC5|PSMC6|PSMD1|PSMD10|PSMD11|PSMD12|HLA-A|PSMD13|HLA-B|PSMD14|HLA-C|PSMD2|PSMD3|PSMD4|PSMD5|PSMD6|PSMD7|PSMD8|PSMD9|PSME1|PSME2|PSME3…
OXYGEN-DEPENDENT PROLINE HYDROXYLATION OF HYPOXIA-INDUCIBLE FACTOR ALPHA	1	regulation mediated degradation	1|1|1	-3.7471	-2.897	3.9886	-0.4592	-0.3486	0.4837	0	0	0	0	0.0001	0	0	0.005	0	66	CUL2|EGLN1|EGLN2|EGLN3|HIF1A|HIF3A|LIMD1|AJUBA|WTIP|ELOB|ELOC|VHL|PSMA1|PSMA2|PSMA3|PSMA4|PSMA5|PSMA6|PSMA7|PSMA8|PSMB1|PSMB10|PSMB11|PSMB2|PSMB3|PSMB4|EPAS1|PSMB5|PSMB6|PSMB7|PSMB8|PSMB9|PSMC1|PSMC2|PSMC3|PSMC4|PSMC5|PSMC6|PSMD1|PSMD10|PSMD11|PSMD12|PSMD13|PSMD14|PSMD2|PSMD3|PSMD4|PSMD5|PSMD6|PSMD7|PSMD8|PSMD9|UBE2D1|PSME1|PSME2|PSME3|PSME4|PSMF1|RPS27A|SEM1|UBA52|UBB|UBE2D2|UBC|UBE2D3|RBX1
AUTODEGRADATION OF THE E3 UBIQUITIN LIGASE COP1	1	regulation mediated degradation	1|1|1	-3.7956	-2.8484	4.0113	-0.5106	-0.3775	0.5305	0	0	0	0	0.0001	0	0	0.007	0	52	ATM|RFWD2|PSMA1|PSMA2|PSMA3|PSMA4|PSMA5|PSMA6|PSMA7|PSMA8|PSMB1|PSMB10|PSMB11|PSMB2|PSMB3|PSMB4|PSMB5|PSMB6|PSMB7|PSMB8|PSMB9|PSMC1|PSMC2|PSMC3|PSMC4|PSMC5|PSMC6|PSMD1|PSMD10|PSMD11|PSMD12|PSMD13|PSMD14|PSMD2|PSMD3|PSMD4|PSMD5|PSMD6|PSMD7|PSMD8|PSMD9|PSME1|PSME2|PSME3|PSME4|PSMF1|RPS27A|SEM1|UBA52|UBB|TP53|UBC
IMMUNE SYSTEM	1	regulation mediated degradation	1|1|1	-3.8313	-2.1742	4.1315	-0.1045	-0.0591	0.1115	0	0.002	0	0	0.0078	0	0	0.526	0	2202	XRCC5|XRCC6|GAG|SDC1|PSMA1|PSMA2|PSMA3|PSMA4|PSMA5|PSMA6|PSMA7|PSMA8|PSMB1|SUMO1|PSMB10|PSMB11|PSMB2|PSMB3|PSMB4|PSMB5|PSMB6|PSMB7|PSMB8|PSMB9|PSMC1|PSMC2|PSMC3|PSMC4|PSMC5|PSMC6|PSMD1|PSMD10|PSMD11|PSMD12|PSMD13|PSMD14|PSMD2|PSMD3|PSMD4|PSMD5|PSMD6|PSMD7|PSMD8|PSMD9|PSME1|PSME2|PSME3|PSME4|PSMF1|RPS27A|SEM1|UBA52|UBB|UBC|VCP|CASP2|CREB1|C3AR1|CASP1|IL18|IL1A|MEFV|NLRP3|P2RX7|PSTPIP1|SUGT1|TXN|TX…
VIF-MEDIATED DEGRADATION OF APOBEC3G	1	regulation mediated degradation	1|1|1	-3.9782	-2.9761	4.1615	-0.5238	-0.3859	0.5449	0	0	0	0	0.0001	0	0	0.003	0	55	APOBEC3G|CUL5|VIF|ELOB|ELOC|PSMA1|PSMA2|PSMA3|PSMA4|PSMA5|PSMA6|PSMA7|PSMA8|PSMB1|PSMB10|PSMB11|PSMB2|PSMB3|PSMB4|PSMB5|PSMB6|PSMB7|PSMB8|PSMB9|PSMC1|PSMC2|PSMC3|PSMC4|PSMC5|PSMC6|PSMD1|PSMD10|PSMD11|PSMD12|PSMD13|PSMD14|PSMD2|PSMD3|PSMD4|PSMD5|PSMD6|PSMD7|PSMD8|PSMD9|PSME1|PSME2|PSME3|PSME4|PSMF1|RPS27A|SEM1|UBA52|UBB|UBC|RBX1
CELLULAR RESPONSES TO STRESS	1	regulation mediated degradation	1|1|1	-4.6455	-2.8077	4.4225	-0.2183	-0.1311	0.21	0	0	0	0	0.0002	0	0	0.008	0	553	SEH1L|SESN1|HMGA1|SESN2|SH3BP4|18S RRNA|MAPK7|NBN|SLC38A9|SZT2|TCIRG1|WDR24|WDR59|FAU|RPS10|RPS11|RPS12|RPS13|RPS14|RPS15|RPS15A|RPS16|RPS17|RPS18|RPS19|RPS2|RPS20|RPS21|RPS23|RAD50|RPS24|RPS25|RPS26|NUP107|RPS27|NUP133|RB1|RPS27L|NUP160|RPS28|NUP37|RPS29|NUP43|RPS3|NUP85|RPS3A|NUP98|RPS4X|RPS4Y1|RPS4Y2|RANBP2|RPS5|RPS6|RPS7|RPS8|RPS9|RPSA|RPL10|RPL10A|RPL10L|RPL11|RPL12|RPL13|PSMA1|RPL13A|PSMA2|…
NEUTROPHIL DEGRANULATION	1	regulation mediated degradation	1|1|1	-4.0897	-2.8909	4.4527	-0.216	-0.1504	0.2331	0	0	0	0	0.0001	0	0	0.006	0	479	TCIRG1|XRCC5|XRCC6|APEH|NFASC|MPO|ADAM8|CAPN1|DSN1|RAB5B|RAB5C|RHOA|RETN|PSMA2|TCN1|PSMA5|CST3|PSMB1|GSN|LTF|LYZ|PSMB7|PSMC2|PSMC3|DGAT1|PSMD1|TSPAN14|PSMD11|PSMD12|LPCAT1|PSMD13|PSMD14|TTR|PSMD2|PSMD3|PSMD6|PSMD7|VCP|SDCBP|VAPA|ACTR10|ACTR1B|AP1M1|AP2A2|FCGR2A|FGR|CR1|FCN1|PLD1|BPI|DSC1|ATG7|B2M|CAMP|HVCN1|PRCP|C3AR1|NDUFC2|KRT1|CD300A|LCN2|CD33|PGLYRP1|CD36|CD177|PRTN3|CD44|CD47|RNASE3|CD58|GPR…
CELLULAR RESPONSES TO EXTERNAL STIMULI	1	regulation mediated degradation	1|1|1	-4.6055	-2.8565	4.5003	-0.2188	-0.1292	0.208	0	0	0	0	0.0001	0	0	0.007	0	567	SEH1L|SESN1|HMGA1|SESN2|SH3BP4|18S RRNA|MAPK7|NBN|SLC38A9|SZT2|TCIRG1|WDR24|WDR59|FAU|RPS10|RPS11|RPS12|RPS13|RPS14|RPS15|RPS15A|RPS16|RPS17|RPS18|RPS19|RPS2|RPS20|RPS21|RPS23|RAD50|RPS24|RPS25|RPS26|NUP107|RPS27|NUP133|RB1|RPS27L|NUP160|RPS28|NUP37|RPS29|NUP43|RPS3|NUP85|RPS3A|NUP98|RPS4X|RPS4Y1|RPS4Y2|RANBP2|RPS5|RPS6|RPS7|RPS8|RPS9|RPSA|RPL10|RPL10A|RPL10L|RPL11|RPL12|RPL13|PSMA1|RPL13A|PSMA2|…
INNATE IMMUNE SYSTEM	1	regulation mediated degradation	1|1|1	-4.411	-3.1148	5.2578	-0.1624	-0.1136	0.193	0	0	0	0	0	0	0	0	0	1141	TCIRG1|XRCC5|XRCC6|ADAM8|CAPN1|DSN1|PSMA1|PSMA2|PSMA3|PSMA4|PSMA5|CST3|PSMA6|FGA|PSMA7|PSMA8|PSMB1|PSMB10|GSN|PSMB11|PSMB2|PSMB3|LTF|PSMB4|LYZ|PSMB5|PSMB6|PSMB7|PSMB8|PSMB9|PSMC1|PSMC2|PSMC3|SEMG1|PSMC4|PSMC5|PSMC6|PSMD1|PSMD10|TSPAN14|PSMD11|PSMD12|PSMD13|PSMD14|TTR|PSMD2|PSMD3|PSMD4|PSMD5|PSMD6|PSMD7|PSMD8|PSMD9|PSME1|PSME2|PSME3|PSME4|PSMF1|RPS27A|SEM1|UBA52|UBB|UBC|VCP|CASP2|FCGR2A|FGR|HCK|IG…
RESOLUTION OF SISTER CHROMATID COHESION	4	signal unattached mad2	0|1|0	-0.8476	3.1027	-2.0748	-0.0831	0.3085	-0.2061	0.668	0	0.0041	0.7404	0	0.0671	1	0	0.771	107	SEH1L|AHCTF1|APITD1|B9D2|BIRC5|BUB1|CDCA8|CENPA|CENPC|CENPF|CENPH|CENPI|CENPK|CENPL|PDS5A|CENPM|DYNC1I1|PDS5B|CENPN|DYNC1LI1|CENPO|DYNC1LI2|CENPP|CENPQ|CENPT|CENPU|CLASP2|CLIP1|DSN1|ERCC6L|INCENP|ITGB3BP|KNL1|KNTC1|MAD1L1|MIS12|NDC80|NDEL1|RAD21|NSL1|NUDC|NUF2|NUP107|RPS27|NUP133|NUP160|NUP37|NUP43|NUP85|NUP98|PMF1|PPP1CC|RANBP2|RANGAP1|RCC2|SGO1|SGO2|SKA1|SKA2|SPC24|SPC25|SPDL1|SMC1A|TAOK1|XPO1|…
MITOTIC SPINDLE CHECKPOINT	4	signal unattached mad2	0|1|0	-1.3168	2.6094	-1.8781	-0.1272	0.258	-0.1824	0.1667	0	0.0061	0.2607	0.0023	0.127	1	0.031	0.991	110	SEH1L|AHCTF1|APITD1|B9D2|BIRC5|BUB1|CDCA8|CENPA|CENPC|CENPF|CENPH|CENPI|CENPK|CENPL|CENPM|DYNC1I1|CENPN|DYNC1LI1|CENPO|DYNC1LI2|CENPP|CENPQ|CENPT|CENPU|CLASP2|CLIP1|DSN1|ERCC6L|INCENP|ITGB3BP|KNL1|KNTC1|MAD1L1|MIS12|NDC80|NDEL1|NSL1|NUDC|NUF2|NUP107|RPS27|NUP133|NUP160|NUP37|NUP43|NUP85|NUP98|PMF1|PPP1CC|RANBP2|RANGAP1|RCC2|SGO1|SGO2|SKA1|SKA2|SPC24|SPC25|SPDL1|TAOK1|XPO1|ZW10|ZWILCH|ZWINT|PPP2CA…
AMPLIFICATION OF SIGNAL FROM UNATTACHED KINETOCHORES VIA A MAD2 INHIBITORY SIGNAL	4	signal unattached mad2	0|1|0	-0.9374	2.6063	-1.8426	-0.1005	0.2787	-0.1967	0.499	0	0.0081	0.6315	0.0021	0.1374	1	0.031	0.996	94	SEH1L|AHCTF1|APITD1|B9D2|BIRC5|BUB1|CDCA8|CENPA|CENPC|CENPF|CENPH|CENPI|CENPK|CENPL|SEC13|CENPM|DYNC1I1|CENPN|DYNC1LI1|CENPO|DYNC1LI2|CENPP|CENPQ|CENPT|CENPU|CLASP2|CLIP1|DSN1|ERCC6L|INCENP|ITGB3BP|KNL1|KNTC1|MAD1L1|MIS12|NDC80|NDEL1|NSL1|NUDC|NUF2|NUP107|RPS27|NUP133|NUP160|NUP37|NUP43|NUP85|NUP98|PMF1|PPP1CC|RANBP2|RANGAP1|RCC2|SGO1|SGO2|SKA1|SKA2|SPC24|SPC25|SPDL1|TAOK1|XPO1|ZW10|ZWILCH|ZWINT|…
AMPLIFICATION OF SIGNAL FROM THE KINETOCHORES	4	signal unattached mad2	0|1|0	-0.9214	2.6053	-1.8405	-0.1005	0.2787	-0.1967	0.54	0	0.0183	0.6545	0.002	0.1351	1	0.031	0.997	94	SEH1L|AHCTF1|APITD1|B9D2|BIRC5|BUB1|CDCA8|CENPA|CENPC|CENPF|CENPH|CENPI|CENPK|CENPL|SEC13|CENPM|DYNC1I1|CENPN|DYNC1LI1|CENPO|DYNC1LI2|CENPP|CENPQ|CENPT|CENPU|CLASP2|CLIP1|DSN1|ERCC6L|INCENP|ITGB3BP|KNL1|KNTC1|MAD1L1|MIS12|NDC80|NDEL1|NSL1|NUDC|NUF2|NUP107|RPS27|NUP133|NUP160|NUP37|NUP43|NUP85|NUP98|PMF1|PPP1CC|RANBP2|RANGAP1|RCC2|SGO1|SGO2|SKA1|SKA2|SPC24|SPC25|SPDL1|TAOK1|XPO1|ZW10|ZWILCH|ZWINT|…
EML4 AND NUDC IN MITOTIC SPINDLE FORMATION	4	signal unattached mad2	0|1|0	-0.8907	2.4727	-1.7785	-0.0931	0.2592	-0.1857	0.5528	0	0.016	0.6865	0.0047	0.1534	1	0.085	1	98	SEH1L|AHCTF1|APITD1|B9D2|BIRC5|BUB1|CDCA8|CENPA|CENPC|CENPF|CENPH|CENPI|CENPK|CENPL|CENPM|DYNC1I1|CENPN|DYNC1LI1|CENPO|DYNC1LI2|CENPP|CENPQ|CENPT|CENPU|CLASP2|CLIP1|DSN1|ERCC6L|INCENP|ITGB3BP|KNL1|KNTC1|MAD1L1|MIS12|NDC80|NDEL1|NSL1|NUDC|NUF2|NUP107|RPS27|NUP133|NUP160|NUP37|NUP43|NUP85|NUP98|PMF1|PPP1CC|RANBP2|RANGAP1|RCC2|SGO1|SGO2|SKA1|SKA2|SPC24|SPC25|SPDL1|TAOK1|XPO1|ZW10|ZWILCH|ZWINT|PPP2CA…
INTERLEUKIN-12 FAMILY SIGNALING	11	stat 12 stimulation	0|1|1	-1.8127	-2.3016	2.2451	-0.2783	-0.3533	0.3435	0.0159	0	0.0019	0.0439	0.0035	0.0036	0.999	0.265	0.38	57	MIF|PPIA|HSPA9|TCP1|MSN|PDCD4|IFNG|IL12A|ARF1|IL12B|IL12RB1|IL12RB2|IL10|PITPNA|STAT1|CFL1|RALA|ANXA2|BOLA2|CA1|PAK2|SERPINB2|AIP|SNRPA1|P4HB|CANX|CNN2|IL23A|CAPZA1|IL23R|CRLF1|IL27|STAT4|IL27RA|SOD1|SOD2|TALDO1|GSTA2|LMNB1|GSTO1|IL6ST|EBI3|STAT3|JAK2|PSME2|RPLP0|CDC42|LCP1|HNRNPA2B1|RAP1B|HNRNPDL|HNRNPF|VAMP7|HSP9|MTAP|JAK1|TYK2
INTERLEUKIN-12 SIGNALING	11	stat 12 stimulation	0|1|1	-1.7934	-2.4171	2.3448	-0.2983	-0.4045	0.3968	0.0124	0	0	0.0477	0.0018	0.0019	1	0.121	0.213	47	MIF|STAT4|PPIA|SOD1|SOD2|HSPA9|TCP1|MSN|PDCD4|TALDO1|IFNG|GSTA2|LMNB1|GSTO1|IL12A|ARF1|IL12B|IL12RB1|IL12RB2|IL10|PITPNA|CFL1|JAK2|RALA|ANXA2|PSME2|RPLP0|CDC42|LCP1|BOLA2|HNRNPA2B1|RAP1B|HNRNPDL|HNRNPF|VAMP7|CA1|HSP9|PAK2|SERPINB2|AIP|SNRPA1|P4HB|CNN2|MTAP|CAPZA1|JAK1|TYK2
GENE AND PROTEIN EXPRESSION BY JAK-STAT SIGNALING AFTER INTERLEUKIN-12 STIMULATION	11	stat 12 stimulation	1|1|1	-2.4375	-2.4585	3.1697	-0.4568	-0.4532	0.577	0	0	0	0.0011	0.0014	0	0.118	0.092	0	38	MIF|STAT4|PPIA|SOD1|SOD2|HSPA9|TCP1|MSN|PDCD4|TALDO1|IFNG|GSTA2|LMNB1|GSTO1|ARF1|IL10|PITPNA|CFL1|RALA|ANXA2|PSME2|RPLP0|CDC42|LCP1|BOLA2|HNRNPA2B1|RAP1B|HNRNPDL|HNRNPF|CA1|HSP9|PAK2|SERPINB2|AIP|SNRPA1|CNN2|MTAP|CAPZA1
COMPLEX I BIOGENESIS	10	tca respiratory electron	1|1|1	-4.3801	-2.9505	4.6476	-0.6041	-0.3995	0.6542	0	0	0	0	0.0001	0	0	0.004	0	55	ACAD9|ECSIT|MT-ND1|MT-ND2|MT-ND3|MT-ND4|MT-ND5|MT-ND6|NDUFA1|NDUFA10|NDUFA11|NDUFA12|NDUFA13|NDUFA2|NDUFA3|NDUFA5|NDUFA6|NDUFA7|NDUFA8|NDUFA9|NDUFAB1|NDUFAF1|NDUFAF2|NDUFAF3|NDUFAF4|NDUFAF5|NDUFAF6|NDUFAF7|NDUFB1|NDUFB10|NDUFB11|NDUFB2|NDUFB3|NDUFB4|NDUFB5|NDUFB6|NDUFB7|NDUFB8|NDUFB9|NDUFC1|NDUFC2|NDUFS1|NDUFS2|NDUFS3|NDUFS4|NDUFS5|NDUFS6|NDUFS7|NDUFS8|NDUFV1|NDUFV2|NDUFV3|NUBPL|TIMMDC1|TMEM126B
RESPIRATORY ELECTRON TRANSPORT	10	tca respiratory electron	1|1|1	-5.1108	-3.598	4.9041	-0.5557	-0.395	0.5613	0	0	0	0	0	0	0	0	0	101	SCO1|SCO2|ETFA|ETFB|SDHA|ETFDH|SDHB|SDHC|SDHD|TRAP1|UQCR10|UQCR11|UQCRB|UQCRC1|SURF1|UQCRC2|UQCRFS1|TACO1|UQCRH|UQCRQ|COX11|COX14|COX16|COX18|COX19|COX20|COX4I1|COX5A|COX5B|COX6A1|COX6B1|COX6C|COX7A2L|COX7B|COX7C|COX8A|MT-CYB|LRPPRC|ACAD9|ECSIT|MT-ND1|MT-ND2|MT-ND3|MT-ND4|MT-ND5|MT-ND6|NDUFA1|NDUFA10|NDUFA11|MT-CO1|NDUFA12|MT-CO2|NDUFA13|MT-CO3|NDUFA2|NDUFA3|NDUFA5|NDUFA6|NDUFA7|NDUFA4|NDUFA8|NDU…
THE CITRIC ACID (TCA) CYCLE AND RESPIRATORY ELECTRON TRANSPORT	10	tca respiratory electron	1|1|1	-5.3412	-3.5811	5.2748	-0.4403	-0.3034	0.4338	0	0	0	0	0	0	0	0	0	176	SLC16A1|SLC16A3|ACO2|SLC16A8|CS|DLST|FAHD1|FH|SCO1|IDH2|SCO2|IDH3A|IDH3B|IDH3G|ATP5F1A|MDH2|ATP5F1B|ME2|ATP5F1C|ME3|ATP5F1D|NNT|ATP5F1E|ETFA|OGDH|ATP5MC1|ETFB|SDHA|ATP5MC2|ETFDH|SDHB|ATP5MC3|SDHC|ATP5ME|SDHD|ATP5MF|SUCLA2|ATP5MG|SUCLG1|ATP5PB|SUCLG2|TRAP1|ATP5PD|ATP5PF|ATP5PO|DMAC2L|UCP1|UCP2|UCP3|ADHFE1|MT-ATP6|D2HGDH|MT-ATP8|L2HGDH|UQCR10|UQCR11|UQCRB|UQCRC1|SURF1|UQCRC2|UQCRFS1|GLO1|TACO1|UQCR…
RESPIRATORY ELECTRON TRANSPORT, ATP SYNTHESIS BY CHEMIOSMOTIC COUPLING, AND HEAT PRODUCTION BY UNCOUPLING PROTEINS.	10	tca respiratory electron	1|1|1	-5.684	-3.7405	5.6511	-0.5671	-0.3829	0.556	0	0	0	0	0	0	0	0	0	125	SCO1|SCO2|ATP5F1A|ATP5F1B|ATP5F1C|ATP5F1D|ATP5F1E|ETFA|ATP5MC1|ETFB|SDHA|ATP5MC2|ETFDH|SDHB|ATP5MC3|SDHC|ATP5ME|SDHD|ATP5MF|ATP5MG|ATP5PB|TRAP1|ATP5PD|ATP5PF|ATP5PO|DMAC2L|UCP1|UCP2|UCP3|MT-ATP6|MT-ATP8|UQCR10|UQCR11|UQCRB|UQCRC1|SURF1|UQCRC2|UQCRFS1|TACO1|UQCRH|UQCRQ|COX11|COX14|COX16|COX18|COX19|COX20|COX4I1|COX5A|COX5B|COX6A1|COX6B1|COX6C|COX7A2L|COX7B|COX7C|COX8A|MT-CYB|LRPPRC|ACAD9|ECSIT|MT-…

## Sheet: Lips_All.BR-vs-TKN_enr_map
name	EnrichmentMap::ES (All.BR.TKN.GseaPreranked)	EnrichmentMap::NES (All.BR.TKN.GseaPreranked)	EnrichmentMap::pvalue (All.BR.TKN.GseaPreranked)	EnrichmentMap::fdr_qvalue (All.BR.TKN.GseaPreranked)	EnrichmentMap::fwer_qvalue (All.BR.TKN.GseaPreranked)	EnrichmentMap::gs_size	EnrichmentMap::Genes
VEGFA-VEGFR2 PATHWAY	0.7682	1.8803	0	0.0025	0.002	95	ABI1|MAPK13|ABI2|SPHK1|AHCYL1|CRK|CYBA|BAIAP2|CYBB|SH2D2A|SHB|BRK1|VEGFA|CYFIP1|CYFIP2|VAV1|VAV2|VAV3|WASF1|MAPK14|WASF2|WASF3|MAPKAPK2|SRC|AKT1|ELMO1|ELMO2|AKT2|AKT3|RASA1|MAPK11|MAPK12|DOCK1|NCK1|NCK2|MAPKAP1|PAK1|PDPK1|PAK2|RHOA|THEM4|HSPB1|PAK3|TRIB3|NOS3|SHC2|PTK2B|MLST8|PRKCZ|CALM1|MTOR|ROCK2|NCF1|NCF2|NCF4|PRKCA|PXN|CDH5|CTNNA1|CTNNB1|CTNND1|JUP|KDR|MAPKAPK3|ITGAV|PIK3CB|ITPR1|PIK3R2|PRKCD…
COSTIMULATION BY THE CD28 FAMILY	0.8014	1.8102	0	0.0264	0.042	76	LCK|VAV1|SRC|AKT1|YES1|AKT2|AKT3|LYN|MAP3K14|MAP3K8|BTLA|MAPKAP1|PAK1|PDPK1|PAK2|THEM4|PAK3|TRIB3|MLST8|MTOR|PPP2CA|PPP2CB|PPP2R1A|PPP2R1B|PPP2R5A|PPP2R5B|PPP2R5C|TNFRSF14|PPP2R5D|PPP2R5E|TRAC|CD247|GRAP2|TRAV19|CD274|PDCD1|TRAV29DV5|CD28|PDCD1LG2|TRAV8-4|TRBC1|TRBV12-3|TRBV7-9|PIK3R2|PIK3R3|CD3D|CD3E|CD3G|CD4|PRR5|RAC1|HLA-DPA1|CD80|HLA-DPB1|HLA-DQA1|PTPN6|CD86|GRB2|HLA-DQA2|HLA-DQB1|HLA-DQB2|HL…
LEISHMANIA PHAGOCYTOSIS	0.7261	1.6841	0	0.0795	0.39	142	ABI1|ABI2|BAIAP2|BRK1|MYO10|MYO9B|CYFIP1|CYFIP2|VAV1|WASF1|WASF2|WAS|WASF3|WIPF1|SRC|WIPF2|WIPF3|ELMO1|YES1|ELMO2|LYN|FCGR3A|PTK2|MYH2|MYO5A|NCKAP1|NCKAP1L|NCKIPSD|RAC1|GRB2|FYN|ABL1|IGHV|IGHV1-2|ACTB|IGHV1-46|ACTG1|IGHV1-69|ACTR2|IGHV2-5|ACTR3|CRK|IGHV2-70|IGHV3-11|IGHV3-13|IGHV3-23|IGHV3-30|IGHV3-33|IGHV3-48|IGHV3-53|IGHV3-7|ARPC1A|IGHV3-9|ARPC1B|IGHV4-34|ARPC2|IGHV4-39|ARPC3|FGR|IGHV4-59|ARPC4…
PARASITE INFECTION	0.7261	1.6901	0.004	0.0821	0.359	142	ABI1|ABI2|BAIAP2|BRK1|MYO10|MYO9B|CYFIP1|CYFIP2|VAV1|WASF1|WASF2|WAS|WASF3|WIPF1|SRC|WIPF2|WIPF3|ELMO1|YES1|ELMO2|LYN|FCGR3A|PTK2|MYH2|MYO5A|NCKAP1|NCKAP1L|NCKIPSD|RAC1|GRB2|FYN|ABL1|IGHV|IGHV1-2|ACTB|IGHV1-46|ACTG1|IGHV1-69|ACTR2|IGHV2-5|ACTR3|CRK|IGHV2-70|IGHV3-11|IGHV3-13|IGHV3-23|IGHV3-30|IGHV3-33|IGHV3-48|IGHV3-53|IGHV3-7|ARPC1A|IGHV3-9|ARPC1B|IGHV4-34|ARPC2|IGHV4-39|ARPC3|FGR|IGHV4-59|ARPC4…
FCGR3A-MEDIATED PHAGOCYTOSIS	0.7261	1.6902	0	0.0956	0.358	142	ABI1|ABI2|BAIAP2|BRK1|MYO10|MYO9B|CYFIP1|CYFIP2|VAV1|WASF1|WASF2|WAS|WASF3|WIPF1|SRC|WIPF2|WIPF3|ELMO1|YES1|ELMO2|LYN|FCGR3A|PTK2|MYH2|MYO5A|NCKAP1|NCKAP1L|NCKIPSD|RAC1|GRB2|FYN|ABL1|IGHV|IGHV1-2|ACTB|IGHV1-46|ACTG1|IGHV1-69|ACTR2|IGHV2-5|ACTR3|CRK|IGHV2-70|IGHV3-11|IGHV3-13|IGHV3-23|IGHV3-30|IGHV3-33|IGHV3-48|IGHV3-53|IGHV3-7|ARPC1A|IGHV3-9|ARPC1B|IGHV4-34|ARPC2|IGHV4-39|ARPC3|FGR|IGHV4-59|ARPC4…
FCGAMMA RECEPTOR (FCGR) DEPENDENT PHAGOCYTOSIS	0.71	1.7503	0	0.0617	0.135	168	ABI1|ABI2|BAIAP2|BRK1|MYO10|MYO9B|CYFIP1|CYFIP2|VAV1|WASF1|WASF2|WAS|WASF3|WIPF1|SRC|WIPF2|WIPF3|ELMO1|YES1|ELMO2|LYN|FCGR1A|FCGR3A|PLA2G6|PIK3CB|PIK3R2|PRKCD|PTK2|MYH2|MYO5A|NCKAP1|PLCG2|NCKAP1L|NCKIPSD|RAC1|GRB2|FYN|PIK3CA|PIK3R1|PLCG1|ABL1|IGHV|IGHV1-2|ACTB|IGHV1-46|ACTG1|IGHV1-69|ACTR2|IGHV2-5|ACTR3|AHCYL1|CRK|IGHV2-70|IGHV3-11|IGHV3-13|IGHV3-23|IGHV3-30|IGHV3-33|IGHV3-48|IGHV3-53|IGHV3-7|ARP…
