# Supplementary material for: Spatial variation in gene expression of Tasmanian devil facial tumors despite minimal host transcriptomic response to infection
Source: BMC Genomics. 2021 Sep 27;22:698. doi: 10.1186/s12864-021-07994-4 (PMC8477496; doi:10.1186/s12864-021-07994-4)
Supplement: Supplementary file 11 — Additional file 11 S11 File. .xlsx file containing tables of gene lists for all differential expression contrasts using batch 3 samples only. [file 12864_2021_7994_MOESM11_ESM.xlsx]

## Sheet: All.DFTD-vs-Lip
Gene	logFC	logCPM	F	PValue	FDR
RIPK4	-13.5130393310146	5.519900954034	2492.87576862522	1.43578293683649e-36	2.0959559311939e-32
ENSSHAG00000010508	-14.4247754120387	6.73193927509495	1993.54953845337	9.81608670375229e-35	7.1647616850688e-31
BICDL2	-14.7985335481237	7.23258950596325	1872.33940104646	3.20313207567012e-34	1.55864406802108e-30
ADGRF4	-13.7797148836644	6.17236299983398	1643.78090671859	3.71147341509665e-33	1.35450222283952e-29
ENSSHAG00000005903	-7.31674319199333	7.35956471635314	1508.09874212598	1.87036871783767e-32	5.46072850859886e-29
ENSSHAG00000015610	-13.6407987461616	5.86674563131579	1326.0313873376	2.08031119275017e-31	5.06139713196115e-28
SH3YL1	-12.1202274590143	5.53502632442929	1298.94639951124	3.05920215243388e-31	6.3797475744614e-28
TFAP2B	-12.9405980658921	6.18671635900526	1255.73171685673	5.75420527091255e-31	1.04999860680977e-27
CALML3	-13.3562962931213	9.12841750273604	1233.39352707502	8.04323752534055e-31	1.30461312661024e-27
ENDOU	-15.0447418971946	8.43055182444649	1216.77591231594	1.03585135580446e-30	1.38166922767133e-27
LYPD6B	-11.8385467602259	4.16911819740598	1212.47312039927	1.10657897487919e-30	1.38166922767133e-27
AQP3	-9.95678556744616	9.63301490972969	1210.78072891104	1.1357741287886e-30	1.38166922767133e-27
ENSSHAG00000013559	-14.5961893572505	7.66312230955117	1177.42376932736	1.91156310298075e-30	2.14653832133177e-27
INAVA	-12.2251535063811	5.34803649215642	1132.90815231782	3.9173096557151e-30	4.08463473958065e-27
ENSSHAG00000019741	-13.36189847082	6.92052869455591	1123.61053058628	4.56629528964947e-30	4.44391857588686e-27
TNS4	-13.4716905737636	7.41619761283058	957.7265176901	8.83947956841571e-29	7.6450219419056e-26
BARX2	-12.1374654479861	5.8274838260795	955.852025884425	9.16566431951562e-29	7.6450219419056e-26
CLCA2	-15.7201525382097	7.83158543284082	954.402013060535	9.42666084082071e-29	7.6450219419056e-26
KRTDAP	-13.5199139585808	11.276839741584	943.131720023925	1.17421623158809e-28	9.02168870985417e-26
ENSSHAG00000020125	-11.7739509567444	4.37325715724596	925.887644597546	1.65136386991098e-28	1.20533048864803e-25
ENSSHAG00000016142	-13.176142411178	8.09558170020351	916.829615721036	1.98015887051054e-28	1.37649329484347e-25
GSDMA	-13.6197183928158	8.88647275039556	893.779314897242	3.16808641916804e-28	2.01413306285436e-25
ENSSHAG00000007493	-12.6312735124517	12.3594566434394	893.698366697409	3.17338405573711e-28	2.01413306285436e-25
ENSSHAG00000000063	-14.4544302893001	5.78338903623044	2709.54325331684	3.56702061234957e-28	2.16964028746162e-25
ENSSHAG00000014808	-12.6936975354948	5.04379699295712	880.166573949509	4.20451880184691e-28	2.45510261877445e-25
KLK8	-13.7029694551237	7.16906054170355	859.102340374998	6.56994177343511e-28	3.68876961571561e-25
KRT23	-14.0091926364062	7.20856892498081	851.736696612088	7.69876217810571e-28	4.15138454777862e-25
ENSSHAG00000015207	-10.9423666533804	3.4485153622455	848.92014272961	8.18281953154098e-28	4.15138454777862e-25
SOX21	-11.9870728958497	4.49741774613315	848.559745749243	8.24703054429236e-28	4.15138454777862e-25
TNNT2	-8.3698527817705	8.02877041365699	839.98201826182	9.94266026291396e-28	4.83809848393393e-25
TP63	-11.6405023735546	6.59177607580639	818.480106941675	1.60177641359834e-27	7.38388957505769e-25
ENSSHAG00000003286	-13.0691565806205	10.4226948942518	818.014703765517	1.61860848336653e-27	7.38388957505769e-25
S100A14	-7.20002797707491	8.85440560109012	810.666422373792	1.91052230319616e-27	8.45145593395682e-25
PPP1R14C	-7.70568274498725	4.93482574003195	801.843873600582	2.33581530486017e-27	1.00115857365296e-24
ENSSHAG00000014964	-12.7212055190321	11.7414176587793	800.65432046003	2.40036649389325e-27	1.00115857365296e-24
RHOV	-12.1117856745446	5.22812133847487	798.697326792542	2.5106790271253e-27	1.01808034549931e-24
ENOX2	5.46665783150433	7.05697699646171	792.832021527868	2.87442033561832e-27	1.13407535295557e-24
ENSSHAG00000013982	-11.9781126004892	9.29315859198268	768.182352711003	5.12999682921959e-27	1.97072878191967e-24
ENSSHAG00000013304	-10.0994123221564	7.09874344142463	761.850284306054	5.97012097567907e-27	2.23466220520418e-24
GRHL1	-12.3554954153983	6.82058585307828	758.017555463937	6.54794600125218e-27	2.38967289315698e-24
ENSSHAG00000008107	-13.4617908068563	14.1567726875518	753.470871868831	7.31058889522254e-27	2.60292626079167e-24
ALOXE3	-12.7107013941303	6.63499233123939	748.376420579527	8.27736246691171e-27	2.87697469742803e-24
ENSSHAG00000002148	-13.2739371543307	6.87452328525444	745.204767914142	8.94643634445316e-27	3.03721111061226e-24
PNPLA1	-11.5695236443415	5.14110334733526	736.811589360763	1.1006490953581e-26	3.65165352137216e-24
ENSSHAG00000000317	-11.0964731866114	3.70883443476017	735.848628673885	1.12729322406741e-26	3.65693921887468e-24
RASAL1	-11.7107952800017	4.79162028526301	727.652977959675	1.38348783365268e-26	4.3904685642743e-24
SCNN1B	-13.7318587582457	6.28595344586975	723.741310693459	1.52672507279978e-26	4.66782265532216e-24
ENSSHAG00000017554	-14.2876286366448	5.34834687108214	2032.19995862727	1.53483687803441e-26	4.66782265532216e-24
ZNF750	-10.9093263320188	7.22807434458123	718.261297634314	1.75417143830308e-26	5.22599890945886e-24
C2CD4D	-10.7267928282006	5.6810322797252	715.975208731453	1.85935091416752e-26	5.42856092900348e-24
ENSSHAG00000000529	-12.859149252921	12.7533206733881	714.805394559352	1.91571921692282e-26	5.48346453502732e-24
DSG1	-12.6212852978794	10.4697978327585	710.485225826442	2.13997066100468e-26	6.00755609795121e-24
PRSS22	-11.4324357584546	4.54134118887791	703.620576790211	2.55489833495325e-26	6.9155054192212e-24
PTK6	-14.5737251385745	5.71202176773429	1950.2980415665	2.62576977826718e-26	6.9155054192212e-24
FAT2	-14.8032587157683	6.03069856149432	1949.87514555826	2.63321094080483e-26	6.9155054192212e-24
GJB5	-11.4941704081469	5.27106093893976	702.080003163466	2.65915919396549e-26	6.9155054192212e-24
TGM5	-13.7583957203006	5.92780409953551	701.490094948295	2.70025900051794e-26	6.9155054192212e-24
UGT1A1	-7.93744892215731	5.7745033169793	698.896304951094	2.8890631767796e-26	7.27147314734977e-24
SERPINB5	-12.547916801306	9.16238069579817	695.419650003849	3.16418489057285e-26	7.82894424281058e-24
EPHA4	-8.12059321415756	5.30950019628097	692.929885125489	3.37806570617866e-26	8.21883386313267e-24
FGFR2	-8.6383879914508	6.32746185060026	691.192103433026	3.5363256023334e-26	8.46283297423983e-24
TMPRSS13	-11.2925503216917	6.31103546247691	687.636967892598	3.88489440398772e-26	9.14704653377624e-24
HSDL2	-2.58223720585466	6.28119198787584	686.238325086544	4.03177280009928e-26	9.34219354537291e-24
ENSSHAG00000013383	-12.3763464613512	4.66261776177951	682.692895492683	4.43088727800162e-26	1.01065769506668e-23
ENSSHAG00000004221	-12.4827630578611	4.98940801243966	677.008392752215	5.15990721074482e-26	1.15883577634543e-23
KLC3	-13.65182841703	4.91928996846097	1841.96587151548	5.53367018249495e-26	1.22394723218275e-23
SERPINB7	-12.3746272658834	6.64876045639657	661.4685881205	7.87413053165302e-26	1.71562026121001e-23
TRIM29	-13.2563445429416	10.1570019351269	651.761173472689	1.03027314188507e-25	2.21175401841739e-23
ENSSHAG00000000257	-12.0633475261018	8.29107477400947	643.117735449797	1.31310156596479e-25	2.77806618260203e-23
TYRO3	-5.01616354155582	5.69197482895427	640.042710886655	1.43251641529398e-25	2.9874106614945e-23
ENSSHAG00000018475	-5.33278727819078	5.55076992496713	637.82331360132	1.52577127544558e-25	3.13707170126121e-23
FAM83B	-8.0655438014405	7.28641488254906	635.329380892691	1.63823033759422e-25	3.32151200947228e-23
ATL1	4.90626821100622	4.2824426899021	630.73475902867	1.86886085859201e-25	3.73720970051043e-23
ENSSHAG00000003590	-11.6066981998374	6.08418277661338	625.44206142746	2.17750647996364e-25	4.29557291817691e-23
CNP	4.07922587167497	7.5089195625609	620.799873684126	2.49241803332096e-25	4.85124246005592e-23
ENSSHAG00000008430	-13.6794478216251	11.0913326349947	614.190524180229	3.02592658749399e-25	5.81216793739963e-23
DLX3	-11.1323318637932	4.65505835487326	610.632881372714	3.36167500956609e-25	6.37321192073322e-23
DSG3	-14.6702783625455	7.28576414408914	606.14363580574	3.8421888885431e-25	7.18587992658956e-23
KIF1A	7.81918604864484	6.77485518510188	605.351474282589	3.93422604504751e-25	7.18587992658956e-23
TTC22	-14.3959188353641	5.5538336909113	1584.34881867855	3.9380079060636e-25	7.18587992658956e-23
ENSSHAG00000000938	-15.041324203552	8.31596592412243	602.135172851855	4.33242183669838e-25	7.80798691013863e-23
SDCBP2	-5.47748243019512	6.88497182286328	595.581523270713	5.28086532520063e-25	9.4012282947901e-23
POU2F3	-11.0010453867879	6.61309117120631	587.35385707593	6.79061717911671e-25	1.19433047687646e-22
ENSSHAG00000004642	-10.2778856088701	9.78150294606268	586.492356336292	6.97311534793697e-25	1.2118278315379e-22
MAP7D2	-10.2102244981087	5.04376235051745	580.231504468761	8.4646796215406e-25	1.45373403665e-22
RAB25	-11.0208445098661	8.35986299083886	578.998688416838	8.79604720723335e-25	1.49307787361852e-22
ENSSHAG00000007840	-11.2032911159771	3.23729320685482	578.122028516239	9.03996919272187e-25	1.51684448592361e-22
IL20RB	-9.83266836123113	7.21212547433489	576.596110636503	9.4816669457703e-25	1.57287925084494e-22
ENSSHAG00000018862	-3.26175825343189	5.54455459180499	570.262174138583	1.15727370867593e-24	1.89818894373609e-22
RBP2	-13.8793047707134	8.19288910336532	569.290160694266	1.19343333487457e-24	1.93574886916655e-22
ENSSHAG00000001747	-12.8320464040102	6.74437918558887	568.168868817787	1.23662767806825e-24	1.98376822466377e-22
FAM83G	-7.55411744873375	6.47063214649032	566.80761491253	1.29128658580735e-24	2.04893495430606e-22
ENSSHAG00000010090	-9.34893835731991	5.73955708020313	560.307008660114	1.58968418367585e-24	2.49529136702151e-22
PROM2	-13.8003946564589	8.93709912460057	554.109131098581	1.94228789745868e-24	3.01633177947891e-22
ENSSHAG00000005488	13.0941287755468	11.456458458013	551.314983259599	2.12733087997393e-24	3.24751570035838e-22
SMPD3	-10.9128361581324	5.25019519705654	551.195507426466	2.13564534343338e-24	3.24751570035838e-22
CYP4F22	-12.9318535255083	7.60553113345459	549.065680408352	2.2897418697666e-24	3.44594348606731e-22
ENSSHAG00000014576	-12.2357242994528	10.8995092169504	547.106558079377	2.44183318489267e-24	3.6113871077763e-22
ENSSHAG00000003434	12.2319256119467	3.86744050046862	547.015536605605	2.44915278579157e-24	3.6113871077763e-22
ABAT	8.2316297222182	5.1620031156764	545.372184675129	2.58535180149915e-24	3.77409655982845e-22
PDZK1IP1	-12.673196995019	7.20052478946041	544.365405596611	2.67270917192052e-24	3.86299093977185e-22
DUSP22	-3.58904732853217	6.32882516700486	541.052213834455	2.98279135886604e-24	4.26890080948298e-22
CAND2	-9.51641980431421	3.12315752845818	538.302912891399	3.26880031296542e-24	4.5898974132684e-22
DUOX1	-6.43665907550251	7.04903576323394	538.292251930733	3.26996390587693e-24	4.5898974132684e-22
ENSSHAG00000014135	-8.5987979025188	6.40930419929051	535.840818956811	3.54945199926381e-24	4.93475240811934e-22
ENSSHAG00000004758	3.34237333603652	5.89364024724051	535.096632073317	3.63918549640328e-24	5.00403365318248e-22
ENSSHAG00000009764	-13.9584030460882	8.86655655454377	534.605537861515	3.69970599281202e-24	5.00403365318248e-22
TMEM184A	-9.55245315501745	5.60188327998863	534.476112871362	3.71583147290441e-24	5.00403365318248e-22
ENSSHAG00000009886	-10.1836715141279	5.8761347222266	534.311882553796	3.73639997394773e-24	5.00403365318248e-22
ENSSHAG00000001540	-13.0325942126446	4.35533518838567	1324.61069550449	4.03177671759832e-24	5.35053422940911e-22
NET1	-6.74874170013011	7.8217039231724	529.413820406549	4.40830042887593e-24	5.79751078024602e-22
DEGS2	-8.18423016314387	5.3984217165631	527.552917622656	4.6959069685589e-24	6.12061160062703e-22
FGFR3	-11.2113547608387	6.83159557835766	525.557501964528	5.02634725285906e-24	6.49332895550766e-22
PIP4P1	-2.42165813840347	5.37828396087536	524.021099409308	5.29740682982216e-24	6.73991500153074e-22
SLC18A1	-10.6283687511568	5.24255446317283	523.954139079064	5.30956449634221e-24	6.73991500153074e-22
JUP	-3.44602342381109	9.73446508591451	523.075125467287	5.47191314272285e-24	6.88611966012656e-22
C1orf68	-14.1137134463669	7.59906463374364	522.09382169489	5.65934137479102e-24	7.01852432815922e-22
ELOVL7	-6.21523459200595	5.54532316088535	522.022199082157	5.67328312592676e-24	7.01852432815922e-22
S100A16	-5.95967660519679	8.45269528340308	521.184650720081	5.83902502640541e-24	7.16286448197195e-22
MIR193B	-9.07855392889387	2.65323965935188	520.29309304756	6.02106450676615e-24	7.32462497248102e-22
KLK7	-13.8593781978795	8.02543597489143	518.20606784829	6.47094301954554e-24	7.80684514044015e-22
ENSSHAG00000011378	-13.2979411478505	9.4117607245627	514.372152620762	7.39202646707223e-24	8.84498380051807e-22
SLC5A11	-9.79678324491278	2.9308413796855	512.415308063709	7.914395877248e-24	9.39303666797287e-22
MAL2	-13.8363538329282	5.06590381828893	1245.61771191114	8.94634876908345e-24	1.05321612363774e-21
CERS3	-11.6425521797749	7.31727232482347	508.681184654934	9.02192402308116e-24	1.05361637511151e-21
CEP170	4.64867160153086	5.94687800089964	507.99894434063	9.24131245871415e-24	1.07067205771674e-21
SRMS	-10.7985311067769	4.59093681442203	506.230152429	9.83665098662229e-24	1.13067268584813e-21
EPHX1	-7.0078661325165	6.39120614948269	500.626983284001	1.20039375965463e-23	1.36901157058112e-21
ENSSHAG00000004924	-12.8697932921191	6.33374688849219	499.412666881584	1.25367103822525e-23	1.41868913302421e-21
RSU1	2.57491435218877	6.48132410817591	499.07917140808	1.26873425686889e-23	1.42469097552093e-21
VAT1L	7.50655352216092	5.94690563567598	498.596325730584	1.2908815635475e-23	1.43849534844782e-21
STARD13	4.58019697718659	6.3780927163658	498.285282675553	1.30536367736712e-23	1.44361355774282e-21
TMC4	-3.44969665885233	4.43272974943469	497.908488988638	1.32313640549002e-23	1.45226655995063e-21
CLIC3	-12.2897182246177	3.36188145068566	1206.20523031704	1.35669817858804e-23	1.47799104559912e-21
OTX1	-10.482945054148	5.5982327440365	494.975233000226	1.47050749871148e-23	1.59010877527335e-21
ENSSHAG00000004881	-12.473940787507	4.48968646074136	493.580889148316	1.54652539470784e-23	1.65273968630033e-21
ENSSHAG00000005708	-11.4864936874787	5.54404398037758	493.499811414269	1.55107094823363e-23	1.65273968630033e-21
ENSSHAG00000000802	-12.5993824765803	7.0658304092647	480.805280401072	2.46967823470531e-23	2.61249006306001e-21
WNT3A	-10.9259498037197	3.4450713586965	479.314762743332	2.61025557733485e-23	2.74133172071469e-21
BBOX1	-13.5489585805265	4.67936741826486	1139.10361609362	2.84518512297986e-23	2.96671517323286e-21
CASP14	-13.3713050774195	10.6456844978248	476.758416280845	2.87130873787122e-23	2.97272091882582e-21
TIAM1	-4.91426659173138	7.21091008026535	474.074501399591	3.17515304671676e-23	3.26414677295573e-21
CROT	-4.08905684736768	7.09814301384643	472.883358506801	3.32067074275384e-23	3.38987073445599e-21
ENSSHAG00000015279	4.24604715691286	3.27296981881697	471.908936611953	3.44492640550906e-23	3.49229414358481e-21
ENSSHAG00000009418	-5.36287959055728	8.53241148058895	469.286384758968	3.80426622231634e-23	3.82997781471545e-21
SCNN1G	-9.67117605731346	1.99860732789135	468.299137620763	3.94957259046802e-23	3.94903155312686e-21
ENSSHAG00000004229	-4.65315240869842	4.84930005912018	467.827569554313	4.02102928727654e-23	3.99312826773217e-21
PAQR5	-9.11980405672769	2.15135064235104	467.403648322384	4.08642727099744e-23	4.02050959764528e-21
CYP2S1	-6.77453152124973	6.35038670887671	467.292970795624	4.10368495718007e-23	4.02050959764528e-21
ENSSHAG00000001328	-12.7490892523792	6.38409399365417	462.584790233527	4.91366704534186e-23	4.7819807685267e-21
ENSSHAG00000000920	-12.1053954681367	5.48470450755371	462.366360876349	4.95510697845429e-23	4.79037428287919e-21
CHD7	3.42671930720267	6.540501431199	461.082590591738	5.20620863889918e-23	4.98704481447474e-21
EFS	-5.93388148356306	4.93799707508615	460.979894751986	5.22686571184159e-23	4.98704481447474e-21
ENSSHAG00000002939	-12.8719088218722	6.20335933576684	460.232474283227	5.37982992188401e-23	5.09965955841966e-21
ENSSHAG00000000308	-11.4974263791236	6.41373469707006	459.745922117209	5.48193094833735e-23	5.16291793444055e-21
LTB4R2	-9.25829421926058	3.21735901873704	457.511660523413	5.97764952623245e-23	5.5937004989706e-21
RBBP9	6.25424657444411	7.90500038853035	457.001092196454	6.09741604481008e-23	5.66943181032724e-21
ENSSHAG00000009553	15.228095328489	5.46190084998172	1073.320771604	6.1367079219008e-23	5.66985204075367e-21
ENSSHAG00000003933	-14.5422481323923	7.77994932408757	455.432093228001	6.48152306300042e-23	5.95077192916228e-21
ENSSHAG00000017367	-4.79835933012937	4.83717240123713	453.768507227701	6.91671968734441e-23	6.31064212474085e-21
RAPGEFL1	-8.60342024439643	7.34269201736582	452.774799433478	7.19124845053621e-23	6.52036303608246e-21
ENSSHAG00000004325	-12.9383685383925	7.36052075966695	452.572646106731	7.24848676554448e-23	6.53169196317397e-21
IRX2	-10.7067502731298	5.48934182933692	451.859478213979	7.45427340336376e-23	6.67591921118431e-21
ENSSHAG00000001966	9.25916046987763	7.21342884731746	449.761654561562	8.09602211544467e-23	7.20644700251593e-21
OVOL1	-13.5069216984375	4.78561092313042	1047.08247210619	8.44687749273195e-23	7.47318288720612e-21
NKD1	6.66922318244087	6.40197401049239	448.107023238884	8.64310832235024e-23	7.60072863190776e-21
GJB3	-10.003990256747	4.1003995907309	444.959278636594	9.79405670198112e-23	8.56129579254613e-21
ENSSHAG00000003355	-9.79310458633538	4.2811829125801	443.483042935774	1.03883619497284e-22	9.02674450846045e-21
ENSSHAG00000002815	-11.0861529885402	5.16194347713989	441.771037266693	1.11254141590072e-22	9.60998792267381e-21
FOXN1	-10.7109842318994	3.51778889417024	441.361091511755	1.13099397463704e-22	9.71191178926556e-21
EGFL8	7.54895153387744	7.85032826067758	439.851788853889	1.20175424409782e-22	1.02591862311929e-20
ENSSHAG00000008163	-12.4365041877026	4.33277963787417	435.351790789671	1.44175702728484e-22	1.22364936536652e-20
ENSSHAG00000001980	13.3190413775203	6.11218488695577	649.186992698737	1.46714668009532e-22	1.23800041826771e-20
NECTIN1	-4.35795857338767	5.15232353745054	434.628547016234	1.4848120741033e-22	1.24570612975632e-20
HOOK2	-2.68325631287519	4.74040052308531	433.736241785567	1.53980300002064e-22	1.28442167845012e-20
ATG9B	-9.50160677434212	6.21667263603754	433.501407558648	1.55462864459587e-22	1.28442167845012e-20
ENTPD3	-9.59388982012062	2.98421671216133	433.256076022357	1.57027750804508e-22	1.28442167845012e-20
NHSL1	-4.12755366751803	5.26171103291604	433.24927992295	1.57071335978632e-22	1.28442167845012e-20
LIMK2	-3.75548927857592	5.4498876848872	433.183292746762	1.57495191425244e-22	1.28442167845012e-20
B4GALNT3	-5.90096986322969	3.98506756505336	432.921105481962	1.59191224582499e-22	1.29104083136407e-20
ENSSHAG00000002641	-12.7261307420336	4.50682320220688	432.471621125061	1.62143701003877e-22	1.3077203023506e-20
IRX4	-9.27445939841079	4.17822228051889	432.268941605726	1.63493811536841e-22	1.31136409934879e-20
ENSSHAG00000002048	-9.80891277262051	6.81959008296111	431.830613277371	1.66454259764428e-22	1.32781381641591e-20
ENSSHAG00000004825	-14.4917608596481	7.27753531457637	431.394395298888	1.69456494709153e-22	1.34441625530664e-20
ENSSHAG00000001915	-10.3923307108527	3.20109222277743	430.120195099928	1.78556806068357e-22	1.40895797566804e-20
JAM3	3.60920401672926	5.69071936955185	429.491335116769	1.83236261093562e-22	1.43810910722786e-20
ENSSHAG00000011798	5.65569726464434	7.84937581406161	427.607170836182	1.980451138928e-22	1.54602276610005e-20
FAM160A1	-8.05242386167642	5.42202043503618	427.189438387964	2.014957398335e-22	1.56459298409012e-20
ENSSHAG00000017473	-15.3237257775131	6.38753216219548	975.528264787828	2.1042341589333e-22	1.62527038370944e-20
LAMB3	-4.96589024102125	5.96525297498875	425.990607802961	2.11754314029637e-22	1.62694182958139e-20
SH3TC2	5.79688506838072	4.8413181592395	425.140521016037	2.19360672869387e-22	1.67182271713205e-20
ENSSHAG00000001335	-12.3905946353342	7.49791441279312	425.077007286231	2.19940400225252e-22	1.67182271713205e-20
GATA3	-6.41745918251475	6.2064331535684	424.957944862247	2.21031500483961e-22	1.67182271713205e-20
LPAR5	-4.79215443181854	5.13943596343154	423.482359227979	2.35036640731926e-22	1.76859014505395e-20
MAP7	-4.86955687327614	6.04478059328517	422.113829814344	2.48861472537042e-22	1.86301526979268e-20
HR	-4.71534098637627	8.12171262060422	420.623770835134	2.64891643470951e-22	1.97290214866783e-20
NT5C	-5.09098517770755	3.94090195394683	418.899913879698	2.84801923348892e-22	2.11042562286656e-20
NEDD4L	-5.32876647421266	5.0742511275289	418.650120614669	2.87815100188562e-22	2.12198223866295e-20
JAG1	-3.01314284709133	6.05660996902006	418.379059949265	2.91122795157949e-22	2.1355831978471e-20
ENSSHAG00000010002	-9.50551380706921	3.53591553402454	417.654848577321	3.00157861877046e-22	2.19085223384056e-20
YBX3	-2.82310827492706	8.18086752714698	417.060459354168	3.07793624640829e-22	2.23148757571938e-20
EIF2B4	-2.49423441475135	6.66781387058388	416.984629778277	3.0878236079964e-22	2.23148757571938e-20
ABCG4	-9.31109961711907	4.52589920387484	414.740912666943	3.39602902942399e-22	2.4421296439178e-20
ALOX12B	-12.5764402629784	7.55042843865971	411.697470061061	3.86675371509155e-22	2.7610692598233e-20
ENSSHAG00000006172	-9.37737750510729	3.27353787965979	411.633379088571	3.8773749709808e-22	2.7610692598233e-20
MPZL3	-3.31077594454207	5.67976034214953	410.943444886345	3.99367514971762e-22	2.83008105997951e-20
SLC10A6	-5.022603124133	4.62556093603487	410.82410996246	4.01416058636908e-22	2.83085585699594e-20
BTBD11	-5.80838782750337	3.98605430689189	409.798402075336	4.194862931291e-22	2.94406774379741e-20
DOCK5	3.45701439593878	6.92488730793547	409.008530852473	4.33984133377456e-22	3.03124420049957e-20
EPHB6	-8.84154434866443	7.6318136231729	407.023608518735	4.72792959516629e-22	3.28658648715417e-20
APBB1	3.20156385268706	3.69066703090128	405.927085382557	4.95782275729543e-22	3.43006145075823e-20
ENSSHAG00000008631	-2.30875323739854	3.6900105631018	405.442468381181	5.06314569915064e-22	3.48640570359439e-20
ENSSHAG00000009993	-6.59481284466592	5.18448611591334	405.250124200269	5.10559850531002e-22	3.49913272208994e-20
ENSSHAG00000013047	-13.1997936771157	4.27079888444172	908.774817751102	5.23993098969971e-22	3.57441647605777e-20
RNF157	5.25442249304217	2.64323124543827	404.47232230028	5.28112597190696e-22	3.58576171804176e-20
RDH12	-6.56003153189528	6.32627718370006	403.931461744019	5.40691717761415e-22	3.65417485920423e-20
LIPM	-10.888341407714	6.18470453521255	401.826852949543	5.92720616058657e-22	3.9785354042508e-20
VSNL1	-12.1061786119302	3.41400647974122	899.938511312171	5.94136674973746e-22	3.9785354042508e-20
ZFYVE28	5.5438550789359	3.51352900569253	400.860802169383	6.18342395287974e-22	4.11506325209408e-20
ENSSHAG00000009509	-8.34232073236257	3.26438096231742	400.793768355036	6.20162978120769e-22	4.11506325209408e-20
FERMT2	3.15923781833756	6.01177484796142	400.41071280399	6.30675205527485e-22	4.1658808372354e-20
ESR1	-4.39934470991147	4.33344743921475	398.623825180197	6.82249528130592e-22	4.48625162686954e-20
CRLF1	4.74605427468627	6.0939298958117	398.314871820297	6.91607684538928e-22	4.52739416094138e-20
ENSSHAG00000000346	3.81514031737013	7.24977209940641	397.508398124496	7.16677650754874e-22	4.67056265433913e-20
VWA1	5.48710075935312	8.01043596399741	396.222060697954	7.58662657196918e-22	4.92220331989361e-20
ENSSHAG00000014100	3.28479485415751	6.92710930877999	395.050729191186	7.99147437198038e-22	5.1619266762022e-20
PKP1	-11.3840284781409	7.78485706292417	394.943716939037	8.02957747354227e-22	5.16369039465947e-20
ENSSHAG00000014552	5.60994785125099	5.27883422163543	394.708650702676	8.11394847039317e-22	5.1950622706491e-20
MREG	-5.56636362549796	6.35190801207314	392.774720489812	8.84451347559391e-22	5.63808767321921e-20
ENSSHAG00000005906	9.68902828218565	5.33502561943621	391.654264362629	9.29915645182589e-22	5.90213416885888e-20
ENSSHAG00000002465	-11.2876216237269	2.61847709181926	868.428660160816	9.39248979798652e-22	5.93556563077954e-20
CTPS2	-2.10113613471975	6.24271622736367	391.233283412185	9.47627361093857e-22	5.96270009364143e-20
SDR9C7	-10.165207834895	5.96760975754234	390.341736686199	9.86319001262798e-22	6.17952136499327e-20
ENSSHAG00000001725	1.91502260371637	4.86570938639873	387.999859102076	1.09608216509544e-21	6.83786642994155e-20
PLA2G4D	-10.610234697369	6.80407095583296	387.008201213839	1.14636760414724e-21	7.1211379937623e-20
SRXN1	-4.30947841791895	7.04139445562522	386.773145093076	1.15863909795246e-21	7.16687014911443e-20
CTNNBIP1	-3.28863498648741	8.1739452201628	386.551609026049	1.17033130053604e-21	7.20864823849163e-20
HAL	-9.8658103116097	7.05705026062551	386.127441437852	1.19306568488642e-21	7.31780372603862e-20
TKTL2	7.45153707912573	6.06588267279679	385.070850564393	1.25174028354112e-21	7.6455668029846e-20
RASGRP1	-5.79051496816564	4.98927482268974	384.826508455033	1.26573647505704e-21	7.69884210953446e-20
SLIT2	6.33286314817724	6.55122087122629	384.097445906616	1.30848511652882e-21	7.92583640294093e-20
GRHL2	-10.1341551454009	6.04436639286566	382.939082969775	1.37955803973424e-21	8.32181333224813e-20
ENSSHAG00000015757	-2.95980677312315	5.66841694558659	382.295077785486	1.42081808143702e-21	8.53543306700312e-20
NGFR	7.2003157063506	7.94077228635695	378.542248079532	1.68854457611056e-21	1.00638695769218e-19
ENSSHAG00000011152	3.13022687203167	3.81858382879595	378.536009602135	1.68903140590891e-21	1.00638695769218e-19
GDNF	6.37666570140282	4.11818606870635	377.732012194043	1.75302544169747e-21	1.04027095113413e-19
CEP170B	-3.32899832727896	7.04577561854197	377.004529347589	1.81312895310697e-21	1.07158123309536e-19
SLC39A2	-8.48443958563585	6.48114120819613	376.530247512254	1.85347779525465e-21	1.08706798411874e-19
ZEB2	4.23851419020145	7.37533165761684	376.52155430186	1.85422611347832e-21	1.08706798411874e-19
ENSSHAG00000007550	-11.9511533583256	10.5347589443017	375.701806771865	1.92623878946924e-21	1.12476935394688e-19
ENSSHAG00000011148	-9.53439449861568	5.97851483592717	375.035922932982	1.98689929191367e-21	1.15556796268349e-19
S1PR5	-5.49990454245886	3.41402016849896	374.62880728178	2.024973774589e-21	1.17303837942263e-19
FAM83C	-5.79550196497239	6.69091732535491	373.512104973667	2.13340360495227e-21	1.23096544763214e-19
ENSSHAG00000008520	-9.67173087422958	3.66128603107631	373.05567612491	2.1794652790538e-21	1.2525918954184e-19
PRUNE2	6.33584122311159	7.77084073784949	372.474880512651	2.23959543287484e-21	1.28210251486694e-19
PLLP	5.34774824555111	6.69593034640707	371.635637490201	2.32958420774417e-21	1.32840899471287e-19
ENSSHAG00000005650	3.59962446411567	6.3461341909847	371.334725527253	2.36276957188321e-21	1.34208989145335e-19
ITGB6	-9.85898172712395	4.48644470499428	370.624659956171	2.44306445860229e-21	1.38231995994869e-19
SPINT1	-5.85213293871391	6.95708233248195	370.131703214894	2.50049332238903e-21	1.40935141004769e-19
ENSSHAG00000010444	3.0394311723705	6.94803987205513	369.957950941645	2.5210722984299e-21	1.41548513124922e-19
BACE1	1.77005486009155	5.8695892017349	369.258008337203	2.60579456934988e-21	1.45284270041501e-19
CNKSR1	-10.380881102824	1.67800523573581	801.8578302907	2.61280329653772e-21	1.45284270041501e-19
SPTSSB	-10.7835756135088	2.02367521130581	801.746264471017	2.61746561316035e-21	1.45284270041501e-19
ENSSHAG00000013960	5.11786423570691	8.31266581268594	368.624677762921	2.68503678749088e-21	1.48470329635576e-19
PKP3	-6.61962573630255	6.76732159665439	366.97900926836	2.90302773716757e-21	1.59918486442159e-19
GRB7	-6.57211306471273	5.67181819871701	366.341348990037	2.99243112796571e-21	1.63677142891884e-19
C6orf132	-10.3790321499231	6.2006657911082	366.33255695991	2.99368387122434e-21	1.63677142891884e-19
SEMA3B	5.89461374529902	8.88137348640547	365.571882271184	3.10418627712944e-21	1.69085489826625e-19
PLCE1	5.05598474296137	4.172823128034	364.465653412686	3.27260682147453e-21	1.77596707731915e-19
ENSSHAG00000000190	11.3720220334538	5.56715525519187	362.808613370042	3.54310166127389e-21	1.91563696486208e-19
ZBTB7B	-2.99447165891934	5.84708877773568	362.49651127517	3.59662963099311e-21	1.93740219015636e-19
TRAPPC6A	-3.02004871026472	3.99977991309393	362.230652049564	3.64289758449869e-21	1.95511099038646e-19
ENSSHAG00000005225	-14.4950669365003	10.3038342025252	361.348990242541	3.80086878126827e-21	2.0324206032584e-19
NIPAL2	-10.499703062438	5.49754538334001	360.746497151446	3.91295383824832e-21	2.08471898287405e-19
CHMP4C	-9.47008009034246	3.40292322700375	360.406692332716	3.97769838205743e-21	2.11150694477361e-19
ENSSHAG00000004937	3.60384910209227	4.93499586964305	358.122565929499	4.4432232215491e-21	2.34869037358083e-19
FAM57A	-5.45623919981519	7.23593170151455	358.060306604419	4.45668744678648e-21	2.34869037358083e-19
ENSSHAG00000017060	4.17972301309476	6.81931147446988	357.98158851385	4.47377252322109e-21	2.34921335589862e-19
TMEM63A	-3.09014550880014	6.05206659235644	357.072261802519	4.67620560009973e-21	2.44671144624573e-19
SP6	-9.98181316936537	4.4788941861943	355.978121941875	4.93262809114127e-21	2.5716608883743e-19
RAB38	-2.53190172259465	7.06309766096335	355.320119052943	5.09392450411957e-21	2.64630284381272e-19
ENSSHAG00000002085	3.46443383924633	4.67128274482055	354.735563698224	5.24187277363241e-21	2.70608820179763e-19
DHH	7.88577400107743	6.1585519304533	354.719190035115	5.24608138860617e-21	2.70608820179763e-19
ABCA12	-9.88638411576758	7.80415534033584	354.38406547062	5.33300585807283e-21	2.741240123808e-19
EFR3B	6.09357538892772	6.08647053673012	354.089496780061	5.41066240290938e-21	2.77139823711127e-19
SLC9A3R1	-4.7097366410204	5.77858779250184	353.908619400703	5.45893549198033e-21	2.78634756335415e-19
ST3GAL5	-4.86039830916782	4.92177680816792	353.157998798476	5.66415769863755e-21	2.88102348727216e-19
PPL	-10.1577261147692	9.34504538334289	352.810003935279	5.76203956528803e-21	2.92063380465537e-19
IGSF8	2.94695334468901	6.60563307913399	352.716552504433	5.78862698635209e-21	2.92395767289854e-19
ENSSHAG00000006741	-9.69059803308476	6.4326596205169	352.588563461447	5.82525014988233e-21	2.93231040303387e-19
NEXMIF	6.16315767319836	4.21926805110256	352.027779315042	5.98861214315517e-21	3.00418419470032e-19
NIPAL4	-7.30140727424176	5.44666666944219	350.9127981976	6.32790269696484e-21	3.16351793048948e-19
PLCXD1	-6.06713896718128	4.25493098436201	350.020706926059	6.61391357017082e-21	3.29521878147965e-19
MOCS1	-4.52221494303297	5.43491822312927	349.450433417023	6.80384751441892e-21	3.37831857195535e-19
ENSSHAG00000001433	-8.99599442870795	4.04935838687456	349.140559833792	6.90945150023162e-21	3.40990500369306e-19
PARP1	1.74045453295077	7.3111126215145	349.126804076137	6.91417921011881e-21	3.40990500369306e-19
ENSSHAG00000002007	-13.4365116875961	8.73331311085536	348.590605075554	7.10114266876651e-21	3.49031921476948e-19
HGSNAT	2.1003560291008	6.19519916767521	347.123602725857	7.64035581791545e-21	3.73241148322826e-19
AGXT	-9.78616244794874	3.67901799397928	347.111913238271	7.64482143776715e-21	3.73241148322826e-19
ENSSHAG00000011751	-6.91113705441986	2.94534079937298	346.779975757657	7.77278112185726e-21	3.78223529389574e-19
NUAK2	-4.37790526157674	5.2076263977292	346.012525895691	8.07733267026297e-21	3.91737217011624e-19
ENSSHAG00000004771	-8.60404327477175	4.4451757423941	345.507839613404	8.28443302132108e-21	4.00450838560414e-19
ANKRD22	-5.9383315018325	6.79348432485662	345.232378758874	8.39981939462252e-21	4.04688328457754e-19
ENSSHAG00000004932	2.46384106183099	5.45858393184536	343.982691337342	8.9449342363797e-21	4.29533388100891e-19
CTSO	3.16472174414085	4.4124426843486	343.046946716009	9.37741175791145e-21	4.4798655685418e-19
KANK1	-4.22708163728054	6.66042775442384	343.019142862701	9.39059367018626e-21	4.4798655685418e-19
ENSSHAG00000003373	-12.1044163389289	5.60011583362297	342.841009591889	9.59490817173692e-21	4.56242571631973e-19
SCRN1	6.39580418741187	4.86643877693571	341.758373212373	1.00092931796465e-20	4.74401499469092e-19
GLTP	-2.65639864045978	8.2773402002289	341.134896747331	1.03309635982971e-20	4.88062804556445e-19
ENSSHAG00000005256	-5.80710493680622	6.84805858366215	340.954835129865	1.04258733861846e-20	4.90957740940398e-19
ATP12A	-12.8179103128619	5.95079680824825	340.753508482613	1.07678190163686e-20	5.05429652736169e-19
EPB41	-2.41098883519206	6.89606970349274	339.690958555697	1.11184198764054e-20	5.2021376075566e-19
ENSSHAG00000005125	-5.89774043242157	5.66705910674849	339.576706631362	1.11833664815251e-20	5.21580779224609e-19
CUEDC2	5.99591110189903	8.93061014041629	338.419034968107	1.18644122063211e-20	5.51581813337183e-19
OTOP3	-9.75119288597401	5.00311991918027	338.224538547785	1.19830489227028e-20	5.55328724360685e-19
ENSSHAG00000002495	3.60484997238794	2.55391118003033	338.118731645581	1.20481113496529e-20	5.56576992032382e-19
KIF5C	11.1194977926865	2.83008201539847	481.824017132001	1.24878828932854e-20	5.75072916328645e-19
ENSSHAG00000019070	-7.7792883515746	-0.808589797909272	337.113168869442	1.26853228208335e-20	5.82328121190338e-19
ABHD12B	-3.03793564469196	4.95409786304799	336.430070011851	1.31383477859527e-20	6.01233858869398e-19
EVPL	-5.60124043494663	7.5229405396919	336.081902854365	1.33757678980962e-20	6.10185811801274e-19
PLEKHG6	-7.50657573139717	7.07714297040715	335.819714757462	1.35575349262651e-20	6.16551074310335e-19
ADRB2	-4.48278347158185	4.39670409692881	335.647344754773	1.36784481773372e-20	6.20117970474436e-19
ENSSHAG00000013300	-2.87325043413037	4.17164485608792	334.026354928397	1.48726209388917e-20	6.72168794012203e-19
C8orf88	5.04644313022047	2.43162776792738	333.4693692155	1.53078624325741e-20	6.89704246267645e-19
PADI1	-12.5462332715075	6.1322257533195	333.729991089204	1.5435085535311e-20	6.93296549675291e-19
SLC49A3	-3.33886129123548	4.26143742685575	332.999423820418	1.56855096663572e-20	7.02383650642583e-19
PLEKHO1	3.25588890360735	5.84477672851578	331.219429786517	1.7207180923069e-20	7.66397869128111e-19
ENSSHAG00000004244	10.9977200142517	3.04929314289106	331.150913354118	1.72687709979193e-20	7.66397869128111e-19
KCTD4	-11.0600285032101	3.20058220690376	331.146701466682	1.72725646624982e-20	7.66397869128111e-19
IRF6	-6.36407593936552	5.28525648000564	331.035092398088	1.73734115226568e-20	7.68536549720435e-19
ENSSHAG00000005657	4.71581756943986	3.32967426107451	330.851133073101	1.75409862896529e-20	7.73605189898349e-19
MB	-13.1115394727076	7.79295404495372	329.832645487038	1.89045858771597e-20	8.31232363357764e-19
ENSSHAG00000004291	-10.2882421735453	4.0314226774738	329.13346835555	1.9190253921653e-20	8.41259239484355e-19
MFSD6	-3.27982427721336	5.71716106581807	328.678140913525	1.96542647662985e-20	8.59020829516245e-19
DNER	8.18820554314037	7.30653751606042	328.573454205297	1.97626075515551e-20	8.60683518413596e-19
KLHL23	8.05942302414129	4.84516643003274	328.527634635616	1.98102248381263e-20	8.60683518413596e-19
RELN	5.9185973497294	7.62010372411344	328.392919358392	1.99509260619402e-20	8.64224387691998e-19
TBC1D14	-3.10776847838684	6.73818492033613	328.067006817477	2.02956863788569e-20	8.7655748449276e-19
DAB1	10.8022570452287	5.48602135465522	327.583156446421	2.12725489452827e-20	9.16037373165892e-19
PLS3	-2.52626357731001	7.23532265472373	326.947282817723	2.15287126863874e-20	9.24341611164363e-19
ENSSHAG00000013022	-4.30939882324521	3.36741207621603	326.317574543151	2.22565380308655e-20	9.52788686728959e-19
ENSSHAG00000006552	4.42729368859283	2.93590108492888	326.209918830286	2.23835371999596e-20	9.55423614166696e-19
LAMC1	2.2803902901468	7.21789855100413	326.118453104126	2.24920364060136e-20	9.57255823483926e-19
MVK	-3.05823622127047	5.5401935157496	323.490164969297	2.58583841475581e-20	1.09732759240132e-18
ENSSHAG00000006211	-8.57471547055112	4.34792278821853	323.094862883226	2.64088710405286e-20	1.11743970854967e-18
ANKK1	-14.6767419421444	5.69973270989614	668.366074686962	2.6753241402705e-20	1.12873935837193e-18
THSD7A	6.11958631864721	4.31110148169955	321.881473951724	2.81769533196696e-20	1.18538087769607e-18
TSTD1	3.23236550466315	3.92969139243638	321.66447658718	2.85060631741991e-20	1.19360628064609e-18
CA12	-8.12406320829393	8.39330746195351	321.644865909118	2.85360043804278e-20	1.19360628064609e-18
ENSSHAG00000002660	-6.90325230517752	5.28451756132355	320.154307791777	3.09114640970416e-20	1.28596661160499e-18
SELENBP1	-9.51793133361113	5.19004566617179	320.149001837492	3.09202822765687e-20	1.28596661160499e-18
ENSSHAG00000017120	7.7469594065048	4.09548477305449	319.926588135547	3.12923114330525e-20	1.29774193835142e-18
SULT2B1	-5.34388296371948	5.5236607105644	319.832418307524	3.14512446653164e-20	1.30063815757589e-18
ENSSHAG00000012740	6.62138819454496	4.54696054379569	319.190020943989	3.25583486832934e-20	1.34261800587208e-18
CNN3	5.20523085239203	8.16652785494005	319.116509427005	3.26876274794766e-20	1.34415207308563e-18
COBL	-6.13564118229859	5.25924547612763	318.95585591393	3.29720392905076e-20	1.3520388470866e-18
SBSN	-7.50699380419987	10.2020685436623	317.514489120081	3.5643295991516e-20	1.45748133020771e-18
ZNF536	9.67018757011194	4.34711485639229	316.51688590598	3.76248158131977e-20	1.53420966827112e-18
ATL2	-2.5551754330104	6.1891210572907	315.513850430019	3.97343165489399e-20	1.61571463226023e-18
ASPRV1	-11.5708712189509	7.11267702811508	315.375608057523	4.08872168171456e-20	1.65797664193525e-18
FIBIN	-8.10796224715903	3.32919051891174	314.491047099277	4.20139475051552e-20	1.69773667375447e-18
ENSSHAG00000002647	9.92386561605357	3.9061878302009	314.428242690622	4.21583367066396e-20	1.69773667375447e-18
PLOD3	2.22614833594489	5.18261537511511	314.402949760046	4.2216633276673e-20	1.69773667375447e-18
ENSSHAG00000010224	-9.64958934944285	5.08760019382253	313.389369014023	4.46240018217489e-20	1.78961862251069e-18
ALDH3A1	-15.7803451999125	7.10499656610125	640.944937206824	4.55916164729662e-20	1.82341484184208e-18
ECM1	-5.40808775294152	8.38965247570236	311.265162154601	5.01500085719308e-20	2.00024542386078e-18
EFNA2	-9.06760865045142	3.54741531440315	310.473885019479	5.23886211378844e-20	2.08383948602408e-18
CDH22	11.0753269371195	3.03969701835688	310.028970867413	5.36932864136581e-20	2.12570910670154e-18
ENSSHAG00000003315	-3.3416697187701	7.16146679535875	310.015783622089	5.3732474337092e-20	2.12570910670154e-18
ENSSHAG00000004240	-10.6110518130664	1.94522384331143	632.367485652564	5.41080050237505e-20	2.13478015496408e-18
PARP2	-1.908340083605	5.200966590109	309.772345508663	5.44613183740742e-20	2.14292810141438e-18
ENSSHAG00000012420	-6.47452595891059	7.10606710839452	309.41270116231	5.55571711835741e-20	2.18017092725219e-18
ENSSHAG00000014342	-3.88580043882011	4.99140309336263	309.189896871134	5.62476830296576e-20	2.20135034012585e-18
RNF39	-5.06757276320142	5.04731445265643	309.015829076163	5.67934316749932e-20	2.21676608446939e-18
SGPL1	-2.37656616734695	6.3933393091184	308.936816763978	5.70429917951658e-20	2.22055407608008e-18
EPHA1	-6.63321052775583	7.37023546652873	308.888960318361	5.71947069876771e-20	2.22055407608008e-18
NMNAT1	-3.6130630134974	4.88224558288925	308.44226859799	5.86314600938928e-20	2.27029722665954e-18
ENSSHAG00000009898	-15.7411617257424	7.78645416799319	307.780525371559	6.2106723215511e-20	2.39850250132283e-18
GLDN	7.36555285568719	3.68956778735705	306.983397855913	6.3594284593236e-20	2.4494706239896e-18
SYT11	6.02487815387851	3.38070626232975	306.210963787943	6.63991367524772e-20	2.55077525871753e-18
ENSSHAG00000018493	-3.62645794351322	8.59280137387928	305.86999736292	6.76783782117574e-20	2.59309439668041e-18
TLR2	3.47854677527204	4.67233345552284	305.500174955565	6.90952416732994e-20	2.64045114645766e-18
PLD2	-2.56893397046719	6.06400280094098	303.802343821313	7.60121962866976e-20	2.89719593053058e-18
ISOC1	-1.6866244972513	5.20256319973579	303.549334603613	7.71037606507741e-20	2.92433961977141e-18
COL4A1	3.26690170829642	8.1379547789212	303.544449016987	7.71250002474308e-20	2.92433961977141e-18
AFDN	-4.56603601361472	7.31794587778475	302.681506084403	8.09748646090232e-20	3.06236029420342e-18
ENSSHAG00000014565	-5.06273689422885	5.67709518160124	302.272227017388	8.28709833488726e-20	3.12597058120631e-18
TMEM79	-4.72916954664537	6.61334444585014	302.055485040985	8.38939762343907e-20	3.15640274502483e-18
ANXA6	3.47084356654777	7.51730766757813	302.00388856847	8.4139456918868e-20	3.15750075090395e-18
HEBP2	-6.02152084158555	5.29934767641989	301.709228961515	8.55559163338542e-20	3.2024237606195e-18
ENSSHAG00000000893	10.7228328031108	3.19291575879979	301.366836059032	8.72334056347642e-20	3.25686254592401e-18
ENSSHAG00000018829	-1.97670682272459	6.55647074948158	300.887803374087	8.96386330798662e-20	3.33812440229563e-18
LRCH2	5.27469247462489	3.92874488702918	300.37312488358	9.23007585803446e-20	3.42851520039662e-18
EFNA5	-6.53467968329897	4.7881205055459	300.14748304856	9.34939765762499e-20	3.4640230204571e-18
STX2	3.24188054479271	3.93390774125277	299.165638207075	9.88781898101537e-20	3.65423750594588e-18
EEF2K	-2.58048673888551	5.54573583069208	298.819854966628	1.00851242778316e-19	3.71460395389248e-18
BNC1	-8.29358011261353	3.66064284928293	298.790518195663	1.01020534983923e-19	3.71460395389248e-18
HHIPL1	4.09471630749421	3.70893856891306	298.702537951196	1.01530033209828e-19	3.72395835376147e-18
STK31	11.6835146585796	4.9422536655133	417.623326392958	1.02489153579066e-19	3.74971594974236e-18
SMAGP	-5.92240175297788	5.14974910166796	297.995795154924	1.05722218224519e-19	3.85833235410381e-18
ENSSHAG00000000374	8.1391686828138	3.63963501416064	297.450279902017	1.09082418101961e-19	3.96784528735484e-18
NIPAL1	-9.06565550305129	5.468406369289	297.420891929081	1.09266598542036e-19	3.96784528735484e-18
ELMO3	-5.01008723931553	4.69344262352086	297.253820052952	1.10319907791489e-19	3.99615388074479e-18
NF1	2.86269718119389	6.21962477141878	297.09911288758	1.11304791248418e-19	4.02184985803073e-18
ENSSHAG00000005666	3.06925905181477	3.69371775632028	296.634037947039	1.14321606826605e-19	4.1206588060612e-18
GSE1	-2.38923702123855	5.24833809639924	296.390336866234	1.15936665140883e-19	4.16857989587833e-18
CDK17	2.60606687233456	5.61016181744826	296.280628846498	1.16671542004345e-19	4.18469574982662e-18
PMP22	5.86098071219706	8.55375382439398	295.84479106327	1.19639750807034e-19	4.28063990755167e-18
RGS12	-4.06343214430315	5.43350845842207	294.190995778386	1.31645528325749e-19	4.69868318459484e-18
KCNJ15	-13.2092392999952	4.3428844983259	589.301510220626	1.32431657381799e-19	4.71521301087683e-18
ENSSHAG00000002091	-8.7327902511754	1.67351052091696	293.929415249467	1.3365769796065e-19	4.74728728668997e-18
DIAPH3	4.234555753781	5.59276119069687	293.662384023581	1.35745201407385e-19	4.80972924792477e-18
ENSSHAG00000010109	-15.0825744841931	7.524196822867	293.334171912149	1.41178259666447e-19	4.99012163344018e-18
P2RY4	-11.3199066292608	2.50175274077145	586.110814996414	1.41862402552955e-19	5.00219167262812e-18
ZNF385A	-6.08687423082567	3.42389831408334	291.949071335782	1.49981640703128e-19	5.27573973731149e-18
PDE9A	4.41066575591586	3.69628395062645	291.223090542495	1.56480197858077e-19	5.49110078926012e-18
FRMD4B	-4.18576277378233	3.81983375136875	291.07779654074	1.57815994275816e-19	5.52469516651885e-18
LRP4	-5.66191076354317	4.82032756116554	290.660544011929	1.61719226430945e-19	5.63754854530652e-18
LURAP1L	4.95131972445035	5.71985114756869	290.65074680397	1.6181208662032e-19	5.63754854530652e-18
TUBA4A	-2.80682962944079	7.76179903428023	290.595791637217	1.62334005201691e-19	5.64226620936736e-18
MOCOS	-4.25422878887059	5.2641275158168	289.981683322231	1.68288259862123e-19	5.83532545716693e-18
CA13	-4.4303893420208	5.86029956304816	289.803124431242	1.70062316305909e-19	5.88286657211769e-18
KRT80	-11.5537369366608	7.69973836126038	289.686255585892	1.7469770852502e-19	6.02892943037409e-18
ENSSHAG00000012755	-12.2069436668526	9.72041903112273	288.431638110677	1.84362222750379e-19	6.34745218799538e-18
TMPRSS11F	-12.5291719504014	4.05984685203518	571.559920940932	1.95037643234765e-19	6.69919886103788e-18
ENSSHAG00000006811	-1.93748656222327	6.40265029433775	287.110766407017	1.99334109622836e-19	6.83070265792056e-18
ATP6V1B2	-2.59500698567093	8.35660238311425	287.013485005082	2.0048620976294e-19	6.85409295109929e-18
ENSSHAG00000016312	-3.7476053184529	4.99126191764513	286.0476129406	2.1231250176388e-19	7.24144369333908e-18
BSPRY	-3.54418378392999	3.20850747475681	284.333387479865	2.35145021448973e-19	8.00150821238254e-18
TDRD10	7.81480516229681	5.91537258755569	283.849197212981	2.42051821687087e-19	8.21737789067001e-18
LAD1	-10.1835428207841	1.17276537419647	560.817832910901	2.47948120237505e-19	8.39802009101416e-18
PLEK2	-5.07389895605416	5.36626741680933	283.065598244776	2.53685500234615e-19	8.57245586209469e-18
DUSP16	-2.95142571413525	5.13414264596697	282.482239736592	2.62727534656599e-19	8.85533531829756e-18
PRKAR1B	4.6214016131912	6.53275970979333	282.447915953672	2.63270004667841e-19	8.85533531829756e-18
CFAP36	2.42019233532342	5.75041452970344	281.738198786561	2.74754833508752e-19	9.22039324036957e-18
ENSSHAG00000009449	4.3573757565378	5.28963470389822	281.627137836158	2.76599218276304e-19	9.26099859724193e-18
PELI2	4.38271295014673	2.79303480061834	281.369113352606	2.80934686769919e-19	9.3846328546162e-18
ENSSHAG00000003765	11.2113952572468	4.34512613201557	281.288617923191	2.82301799741914e-19	9.40877094208325e-18
G6PD	-2.41554339160203	7.85171734894602	281.127438443656	2.85060310520464e-19	9.47906699994929e-18
ENSSHAG00000009935	8.64150442494588	4.7167296319085	280.956818073883	2.88011317877017e-19	9.55543004174703e-18
CA3	-13.4479655251414	5.88605005223434	280.874728152561	2.9518638818996e-19	9.77127187028806e-18
ENSSHAG00000002038	2.80499509895304	6.22482226985408	280.218244522052	3.01161123227038e-19	9.94649338657988e-18
GPR157	-2.55059767294378	4.39693979236405	279.569145211413	3.13239574960586e-19	1.03220571450895e-17
HSPB8	-6.11346057384165	5.35171048669345	279.122909853291	3.21838005296552e-19	1.05815117146826e-17
ENSSHAG00000013380	-10.1840668438978	7.94984080373049	278.929704675778	3.25637543969194e-19	1.0682374981713e-17
ENSSHAG00000004383	5.83777198343985	4.03242906820753	278.445352365944	3.35371665164205e-19	1.0977030421675e-17
ENSSHAG00000003661	-2.79709589595379	5.82187089088367	277.684659559773	3.51282224994376e-19	1.14720758847157e-17
CDH19	5.8211322328188	5.40128814955686	277.509149495891	3.55064708081524e-19	1.15697201084243e-17
RNF144B	-5.89028422946929	4.02436585489111	277.28625669643	3.59930216594352e-19	1.17021409840631e-17
DMRT2	-7.88289612955209	1.56977245604705	275.536568837986	4.00648545805788e-19	1.29970388259398e-17
ENSSHAG00000002820	3.17115850970311	4.22593542751561	275.283879570097	4.06918213924962e-19	1.31711576205689e-17
EPGN	-8.59571876794093	2.32928619153582	274.822340327534	4.18637750428867e-19	1.35205174353111e-17
ENSSHAG00000013001	8.71297185965808	4.03850117334826	274.052364210325	4.38986348924919e-19	1.41464077739646e-17
STK26	-2.12215033678665	4.82043187704236	273.920360119343	4.42578127327757e-19	1.42057524370139e-17
ENSSHAG00000011988	-10.3000311938002	1.38003397722993	535.658555390732	4.42774171724985e-19	1.42057524370139e-17
PANK1	-4.01013371981976	5.76341093376693	273.393448672084	4.57226111404532e-19	1.46372516979898e-17
APMAP	-2.17420410086292	7.42526445513651	273.011403312345	4.68165323368472e-19	1.49546551215163e-17
TUSC3	2.30330934781284	6.68189761507777	272.255484161429	4.9062917188497e-19	1.56380014217834e-17
SLAIN2	-1.59073802496144	6.7917853426757	272.18077313313	4.92910147819797e-19	1.56764756816414e-17
KCTD14	-8.64944656055049	0.0221702746757012	530.753771976988	4.97265059530233e-19	1.5780598563092e-17
FAM83A	-4.52979908428349	4.6762256137456	271.944509053826	5.00197158686292e-19	1.58392150162744e-17
ITGB1	2.27467921526432	9.06941724115777	271.86770540902	5.025903261194e-19	1.5856604787147e-17
TEC	-3.21119868197006	4.57252920674523	271.857195144323	5.02918757120775e-19	1.5856604787147e-17
PTPDC1	3.81528080014053	2.92153402787292	271.367146757091	5.18485560104202e-19	1.63121814793128e-17
ENSSHAG00000003027	-14.5674498801262	7.95704098124188	271.116337132542	5.36870207107248e-19	1.6854260824412e-17
ENSSHAG00000015938	3.32743264799038	3.50812105841307	269.909865387515	5.67845538286155e-19	1.77884316907753e-17
GALNT3	-3.50305724677905	3.77554159535699	269.043541680744	5.99511098871297e-19	1.87401777758527e-17
GDPD2	-10.5526626886333	1.95585397775363	522.320627786329	6.08558409851809e-19	1.89823411688391e-17
ENSSHAG00000015904	-6.77234997407016	6.71753942553577	268.591781752174	6.16755631186719e-19	1.91970121621828e-17
AP2B1	1.22042415768689	7.20500350654634	268.227818213953	6.31028176078544e-19	1.95994666263715e-17
NR4A2	5.75172309774441	5.73057162857061	267.540028981161	6.58956391468139e-19	2.04234509610444e-17
MAB21L4	-9.43890594649196	4.88738171970783	267.149019902594	6.75410701050372e-19	2.08890792668079e-17
ENSSHAG00000005717	-3.81307010817347	4.18595542682506	266.855053632326	6.88065661025123e-19	2.12321116331233e-17
DCX	9.67146881849757	3.44522840314031	266.824138687569	6.89410940820692e-19	2.12321116331233e-17
GOT2	-1.70066980996901	8.22726150934661	266.529351027483	7.02378644132678e-19	2.15859440990502e-17
ARHGEF37	-3.31375959935931	5.4836886898116	266.440696374014	7.06328560736246e-19	2.16617317849322e-17
ECPAS	-1.444522967998	7.35984664782291	265.962066117024	7.28060910033685e-19	2.22814112466913e-17
PRRG4	-8.83540275167855	3.09664251180002	265.431695372755	7.5296651616752e-19	2.29954083745052e-17
UXS1	2.37396101806584	5.04203152818267	265.083443514166	7.69806299155016e-19	2.34606103446032e-17
ENSSHAG00000009166	-10.3276810855578	4.66014596597551	265.008090915743	7.73501855736929e-19	2.35241251875994e-17
ENSSHAG00000004616	14.3705520471702	4.82805984423169	1166.80254169155	7.95076626660535e-19	2.41299970810613e-17
RARG	-4.04123081725047	6.63193112984327	263.368878360142	8.58689354181212e-19	2.60065294446833e-17
ENSSHAG00000011665	-3.31440009824163	7.27585704586052	262.936291320045	8.8277841155025e-19	2.66807437925684e-17
FOXG1	9.21231650432753	2.58639074383868	262.632620341256	9.00112680747295e-19	2.71484399040269e-17
ENSSHAG00000018703	-1.42542922287614	7.33595078764734	262.258070176823	9.21987460732251e-19	2.77103835286968e-17
LIX1L	2.9680763798592	5.62201947889474	262.24872215636	9.22540512052792e-19	2.77103835286968e-17
PIR	-5.6501105120303	7.07279038677838	261.812990270485	9.487106847894e-19	2.8437943689026e-17
DGAT2	-4.32954633469035	6.88770540357489	261.726863068305	9.53975323898656e-19	2.85371552833454e-17
FADS1	5.36498084293288	4.41242738589682	261.553017071536	9.64695744268214e-19	2.87583270219796e-17
SCEL	-10.7358973533071	8.09014653071302	261.835766007947	9.65308962924374e-19	2.87583270219796e-17
KRT78	-14.0525950648072	6.22672727531212	261.204952653078	1.00524335743361e-18	2.9887051999625e-17
ENSSHAG00000004424	2.67110909737442	3.96481412445632	260.377432557526	1.04059852713177e-18	3.08637157992389e-17
ENSSHAG00000003526	-6.33415951461155	4.14465458986611	260.332900440252	1.04359446726438e-18	3.08637157992389e-17
ACSBG1	-11.6588378715115	7.68866414791203	260.61098644711	1.0444359230596e-18	3.08637157992389e-17
ENSSHAG00000015319	3.73073700114836	6.77011020386652	259.761417755457	1.08285726970031e-18	3.19344452991618e-17
IMPA2	-4.98365816846581	5.44174989456358	259.713337307913	1.08623068688725e-18	3.19693459015728e-17
UGGT2	3.46608437458784	4.28474042803119	259.490448217069	1.10201407114472e-18	3.23143837405233e-17
ENSSHAG00000015553	-12.910005399816	11.4271504426295	259.48530151262	1.10238136065082e-18	3.23143837405233e-17
KRT77	-14.9993026216406	5.99683039894876	498.106287090005	1.10630187330403e-18	3.2364318129243e-17
MPZ	6.58564953526032	8.29622181382754	259.145192344257	1.12694067139722e-18	3.28707472472544e-17
ENSSHAG00000013671	1.67092664866207	6.43642017149861	259.129105326367	1.12811647971465e-18	3.28707472472544e-17
FUT8	3.70187681135636	3.73290695188661	258.911249600677	1.14416737568272e-18	3.32720226099929e-17
ENSSHAG00000006832	-7.70084648255637	7.08784622021739	258.591394541462	1.16816996638743e-18	3.39024754857331e-17
MYH11	-4.27728774909475	4.96853476642847	258.305393838235	1.19008078582308e-18	3.44698399036612e-17
DES	-10.9056640324256	6.35838203666714	257.968720728222	1.23930432823765e-18	3.58244843239866e-17
FOXE1	-9.72124098142111	0.941834567228371	493.450255963414	1.24497042979876e-18	3.59171508581074e-17
ENSSHAG00000007416	7.24777534285069	5.64314947351896	256.602038658122	1.32985513709272e-18	3.82903851899003e-17
RORA	-6.13906593286229	6.10616105459245	255.99867111424	1.38342255156136e-18	3.97543354482141e-17
PLCD1	-4.4307598953383	6.6102949212637	255.689415208668	1.41175400822292e-18	4.04887721258118e-17
ENSSHAG00000018494	3.45037606750339	3.47019576107501	255.582733458816	1.42166836363292e-18	4.06931662202224e-17
MPDZ	3.5648536709184	5.94359376239405	255.357281932748	1.44286221530348e-18	4.12189875127204e-17
SCIN	-5.42629355833737	3.41289357789554	255.242047041079	1.4538231413014e-18	4.14509965170271e-17
CCDC18	2.83153471658174	5.24848964184061	254.858024302585	1.49098745276524e-18	4.24116778032489e-17
ENSSHAG00000017880	-12.9140701918564	3.97221305802248	486.359339051588	1.49332801691122e-18	4.24116778032489e-17
MROH6	-3.98453926386154	3.45606130460714	254.717098191165	1.50487531093081e-18	4.2638028462359e-17
IRX3	-7.95600368399867	2.70748034811735	254.694252076382	1.50713951819271e-18	4.2638028462359e-17
CMTM8	-4.56448182388294	3.1067273484394	254.523418519607	1.52418431586878e-18	4.30368329652853e-17
ENSSHAG00000015358	-5.75970122289494	5.29865032196479	254.441225653574	1.53245719721215e-18	4.31344506581741e-17
ENSSHAG00000008102	-7.67292243219533	0.503710376891007	254.430391815818	1.53355116396714e-18	4.31344506581741e-17
ENSSHAG00000008532	-5.7511005389665	3.77643545259887	254.265423315143	1.55031105247934e-18	4.35220014309489e-17
ARHGEF10L	-2.89463973746775	4.64286704522588	253.079958903404	1.67656229072787e-18	4.69629040779774e-17
PEX12	1.62095808518546	5.28577604919771	253.048444806462	1.68006257503656e-18	4.69629040779774e-17
ENSSHAG00000001763	-12.480701486909	7.08480259286175	253.304607838574	1.68253177372121e-18	4.69629040779774e-17
ENSSHAG00000007191	3.38458205304535	3.51588072626063	252.767907495019	1.71156292484866e-18	4.76820526277496e-17
SERINC1	2.56782989615659	9.45567959619255	252.366025743013	1.75777545238621e-18	4.8876202007493e-17
ENSSHAG00000009891	2.51378116078112	3.20374989057891	252.177539649531	1.77990001432866e-18	4.93973011581174e-17
MESD	1.74282368411438	5.71675825955236	252.098374351951	1.78927965298269e-18	4.95633859093763e-17
SLC39A8	-2.7580365084924	3.84798316767993	251.342419437782	1.88151031119384e-18	5.20194839447114e-17
LPIN3	-6.90207598134722	4.9084496732238	250.591693240772	1.97806551165355e-18	5.45856339113771e-17
ENSSHAG00000004031	-11.4091680988141	6.33984041523114	250.499699497017	2.02697485457656e-18	5.58297715605822e-17
ENSSHAG00000005328	-9.82931110246331	3.77518842641383	249.835739025239	2.0805753922303e-18	5.71981912914839e-17
CSRP3	-11.8679008212821	7.12394806567331	249.977856532727	2.09886117183601e-18	5.75924349369587e-17
ENSSHAG00000016645	-9.35351707110444	5.86757492082265	249.532429342189	2.16234259777508e-18	5.92230342257423e-17
GRAMD1C	-6.53975352459177	4.3011701194577	249.070634488327	2.19003355450811e-18	5.98654016949989e-17
ENSSHAG00000008479	-5.80188297736578	4.96591832560316	249.043680111733	2.19399848656147e-18	5.98654016949989e-17
CDH7	6.28072876465179	4.31197376326132	248.483946690718	2.27806367214227e-18	6.20432341155464e-17
B4GALT4	3.44849923384157	2.6783481800132	248.131623238637	2.33271068071231e-18	6.3413241186291e-17
ENSSHAG00000004856	-12.9714823942672	7.53772301351313	248.263232955642	2.35455282862833e-18	6.38572833187296e-17
ENSSHAG00000010235	3.98520133523157	4.16051955879488	247.972802184612	2.35779392442768e-18	6.38572833187296e-17
ENSSHAG00000000690	-12.0226796135881	11.2334865971036	247.891031300655	2.37081883413987e-18	6.40911358162478e-17
CHRNA3	10.1485194279866	5.16314919456569	248.124443305982	2.37663610895073e-18	6.41296375572324e-17
VIM	4.86577523092997	11.8645351418562	247.730027398664	2.39668616464117e-18	6.44466409758253e-17
ALAD	-2.38848675007678	5.0884166752726	247.726762761464	2.39721373132437e-18	6.44466409758253e-17
SOX10	7.08521195283185	4.46290565449649	247.409073336234	2.44914148973114e-18	6.57216313733367e-17
FOXQ1	-8.28059142499225	2.52789247831128	247.187172552553	2.48611324870262e-18	6.65913416597447e-17
ANKRD35	-5.68172718902822	5.37898732025295	246.796802290074	2.55258658378547e-18	6.82466281137367e-17
ENSSHAG00000012689	2.75266724076037	7.36764713976717	246.695940495926	2.57006381447042e-18	6.85882843942216e-17
ENSSHAG00000000327	6.65621198380913	4.58089639395075	246.585132510175	2.58940972689366e-18	6.89784729802805e-17
RAB11A	-1.85620860196923	6.99809263964067	246.248435554729	2.64913920426799e-18	7.04410457266014e-17
CLSTN1	1.86139318756229	8.00247308522564	245.778301924747	2.73497618898776e-18	7.2591240739715e-17
TNFAIP8L3	-3.65682646622403	3.82498473145401	245.643418339117	2.76013977587129e-18	7.3126171412285e-17
PSORS1C2	-10.5128088064345	4.92604220775542	245.631172731057	2.81276043962859e-18	7.43852842349604e-17
GJB2	-10.8535875703849	8.9924579981677	245.230317586327	2.83873363348059e-18	7.49364079232362e-17
ENSSHAG00000004990	5.43020601398694	5.20355282638818	244.71399197255	2.94029035315168e-18	7.74771815438778e-17
FAM92B	-8.35909568227703	0.832090062204901	244.455597968962	2.9925426096953e-18	7.87119585879855e-17
GOLPH3	1.51348888966056	6.25718348247477	244.413166480996	3.00121603801975e-18	7.87981146097343e-17
ENSSHAG00000004010	-14.3259695709153	5.56777387087287	458.703948732844	3.11225800609809e-18	8.15668624291201e-17
ENSSHAG00000015781	2.65961354728928	3.39623040193545	243.530215212096	3.18783118757937e-18	8.33977771976409e-17
ENSSHAG00000008527	10.0199267746164	2.5251909339496	329.318712036733	3.23061478470154e-18	8.43658580090752e-17
ENSSHAG00000003093	-11.9568789033877	3.12521919372247	457.140090486704	3.24825618087066e-18	8.46068539832722e-17
PRKD3	2.50282305746294	5.1010521924106	243.24165526104	3.25143479138346e-18	8.46068539832722e-17
GPR137B	3.12418100718876	7.34191243127957	243.143852125454	3.273294085647e-18	8.50241050930158e-17
MICAL1	2.9161668222578	5.47430806825073	242.929636825951	3.32171380221245e-18	8.61285578769048e-17
AP2A2	1.84084574117112	5.97611355578597	242.482986950775	3.4251111424679e-18	8.86520788257915e-17
NFASC	6.67735688113834	4.4484658102025	242.422062330144	3.43947520049485e-18	8.88662990740246e-17
NLRX1	-3.70982937335883	5.44261197528287	242.212856068876	3.48928365329072e-18	8.99939271567807e-17
CCDC181	3.5042348918531	3.64290755495484	242.009804190619	3.53835297482815e-18	9.10985480185915e-17
BPIFC	-8.7284636696997	6.4718376082497	242.198181546604	3.55585045568917e-18	9.13878608312509e-17
CCDC158	4.21088076298824	3.7845718423565	241.903364982412	3.56436449326995e-18	9.14358447420464e-17
DDI2	-2.19314838797468	6.90432700825799	241.878962301535	3.57035629839645e-18	9.14358447420464e-17
ENSSHAG00000014883	3.50527838567576	4.72507582964702	241.853952206397	3.57650824412306e-18	9.14358447420464e-17
GNB4	1.74859644024316	6.75687183364653	241.1960515795	3.74240822285356e-18	9.55099217433852e-17
MID1	-3.59492584066405	4.1514426530133	241.108272376602	3.76514786761037e-18	9.5922562951791e-17
ATP10D	-2.75575960626801	5.96363118356631	240.789273154816	3.84901787379522e-18	9.78884371457537e-17
LAMA3	-4.24580205069086	5.29165715136059	240.734828406848	3.86352752952885e-18	9.80865650018473e-17
ENSSHAG00000013187	-4.33785996909272	3.28051159682433	240.194810635376	4.01059906654794e-18	1.01643620092824e-16
ENSSHAG00000005698	2.04957064221469	6.96974475247576	240.152012079561	4.02250426822231e-18	1.01768660844903e-16
SLITRK2	5.63366084784202	4.26423028481646	239.997162609001	4.06589003297891e-18	1.02688343774094e-16
FSD1L	3.09177049360497	3.17057664970094	239.836095473852	4.11154059879276e-18	1.03661951055573e-16
ENSSHAG00000007222	-13.906137537797	9.36352814494681	239.671357693106	4.23333826546241e-18	1.06548744826242e-16
F11R	-6.39781451863422	5.64153594878092	238.937615921861	4.3762820373562e-18	1.09863715916787e-16
FAM114A1	3.39581723598138	5.56974046715819	238.925084518384	4.38009882611112e-18	1.09863715916787e-16
ZBTB10	2.77117981242456	2.72183801452049	238.857340780478	4.40079280021691e-18	1.10193436187936e-16
STMN1	3.08533669303554	6.47439439323664	238.575093712172	4.48812546555688e-18	1.12187766346232e-16
GLYR1	-1.11344383794709	6.91475636936625	238.35760043621	4.55666511083493e-18	1.13706320150373e-16
ALS2CL	-5.7558996628973	4.69339813930405	238.154669808607	4.62160903168896e-18	1.15130117140948e-16
RNF219	1.90004145827202	4.69621620795636	238.1218742501	4.63219567198558e-18	1.15197261362258e-16
ENSSHAG00000004198	-9.635354066244	5.77717329924805	238.099131501299	4.72235755256659e-18	1.1723975434076e-16
TGM1	-5.05160850218441	6.87661802178838	236.638260099646	5.13882819668149e-18	1.27362672351709e-16
AP3M2	3.06972921936395	2.37441460390566	236.450762762844	5.20688847360873e-18	1.28830776165661e-16
PRSS27	-14.7279039394515	5.92358787255999	438.776536558586	5.42477259546597e-18	1.33994636799682e-16
SERTM1	10.0363233541745	1.98394432051201	317.451516948498	5.47395401018581e-18	1.34981048379548e-16
RNF122	3.35739562756761	4.08814070023216	235.662607777108	5.50352598351221e-18	1.35481403553644e-16
BCAS1	5.91840588933708	4.41769783525535	235.592916431673	5.53059777835991e-18	1.35918630249996e-16
ATP13A4	-12.3165706590083	3.66933813954092	437.949174299028	5.55421830820682e-18	1.36269712375131e-16
DNAJA4	-2.84901165151664	4.0464154677736	235.000550718579	5.7664391767607e-18	1.41239058896565e-16
SGPP2	-6.18984120065062	6.17158645685181	234.707006233164	5.88720815334365e-18	1.43955552131509e-16
IL20RA	-9.28678003506265	3.87432612272439	234.555927018479	5.95039907385983e-18	1.4525740080302e-16
CHI3L2	-12.0814313485147	7.75429849903754	234.395648992297	6.12451745597248e-18	1.49258273492965e-16
TREX2	-7.06131979177038	7.32325902904252	233.998335070682	6.18986577965213e-18	1.50599434418936e-16
CELSR1	-7.96725515577018	3.63587299543114	233.787408721716	6.28307599861775e-18	1.52612884239304e-16
DPYSL4	9.98423001563042	1.7866160704451	233.761121422	6.29479565653646e-18	1.52643566435414e-16
WWC1	-4.68454954042682	5.06280248789711	233.705221783049	6.3197938920734e-18	1.52995607357359e-16
MACC1	-8.31293469019453	5.03050357161468	233.661213051071	6.33954800428105e-18	1.53219738023998e-16
ENSSHAG00000016877	-13.3788638310158	7.06781707609299	233.439359326839	6.55356684366309e-18	1.58130526915362e-16
KRT79	-14.2863115368383	10.5157252001318	233.34018586428	6.59983773010048e-18	1.58777093057742e-16
EXTL1	-5.65975274720636	3.8597484062184	233.089589544424	6.60211641910188e-18	1.58777093057742e-16
ENSSHAG00000000876	-3.13270106149457	6.44662381459528	232.64296918152	6.81521869118507e-18	1.63632504036052e-16
ENSSHAG00000015379	4.08093712051642	6.08532049410157	232.029083055802	7.12001256874027e-18	1.70669857928523e-16
SCOC	1.62834083742009	5.70124215258107	231.551487203319	7.36704406998916e-18	1.76301818579839e-16
RGN	-8.52802297798113	4.86905411243886	231.505123236726	7.39150092251279e-18	1.76597594872081e-16
ENSSHAG00000001095	2.54178971261504	3.39134817466781	231.423558203587	7.43473377468365e-18	1.77340267390248e-16
SLC16A13	-8.07076938918885	2.83937319306233	231.292237772236	7.5048989114586e-18	1.78721883049711e-16
ENSSHAG00000003844	5.92960351466444	5.48859667120587	231.201183978274	7.55395814082514e-18	1.7935116880018e-16
ENSSHAG00000016620	1.51826961402426	7.5614778474417	231.197600226726	7.55589593177904e-18	1.7935116880018e-16
ENSSHAG00000005133	-8.97999854663194	0.42117966651068	427.111318560234	7.59439347308387e-18	1.79972331039088e-16
LRSAM1	-1.4292273291485	5.54563846778664	231.088247789838	7.61527666469694e-18	1.80174730553073e-16
RADIL	4.48770164683949	3.58037027878788	230.974226294498	7.67771592722475e-18	1.81358085931435e-16
ATRNL1	6.132612392584	5.14643215431778	230.941234370543	7.69588291768638e-18	1.81493536078168e-16
ENSSHAG00000000201	-14.6822313018258	7.46460784020321	230.829902561368	7.89314709981144e-18	1.85845421553302e-16
AGPAT2	-3.09760867859194	6.64699470653258	230.559230424101	7.90955758050903e-18	1.85931918776603e-16
ENSSHAG00000017283	-14.1207449191895	7.84861241479387	230.685366343983	7.97530120932324e-18	1.87096560006522e-16
ENSSHAG00000008622	-8.07041853576349	4.23867724991188	230.427406342832	7.98473468174155e-18	1.87096560006522e-16
TTC21B	2.52783425168171	5.37416063121086	229.964638629199	8.25465043532924e-18	1.93111197203423e-16
ENSSHAG00000001233	-8.00281786044879	0.570067867306979	229.737197890149	8.39081084177563e-18	1.95982490669185e-16
HPGD	-7.3205860518933	5.42195944732402	229.522014116936	8.52180992869665e-18	1.98724251340437e-16
OCIAD2	-3.05185689227859	4.29764444076449	229.426745253261	8.58049303940152e-18	1.99773584352765e-16
REEP4	-1.67812108734724	7.39510597981454	229.381782041976	8.60833672443661e-18	2.00102706215487e-16
HAPLN2	12.2870280494919	8.08562715475872	229.401727083391	8.74563331224361e-18	2.02970993787174e-16
ENSSHAG00000005434	2.80700221629955	2.34199117849327	228.615396549268	9.09782951687505e-18	2.10790048254932e-16
PHGDH	-5.43852460028272	6.04911790221925	228.594740835634	9.11142077331568e-18	2.10790048254932e-16
RGS14	2.77586356742691	4.25307628267908	228.495480700594	9.17703157759433e-18	2.11964915120923e-16
ENSSHAG00000006565	-6.41687530694465	4.86079603201578	228.47407647379	9.19124477815759e-18	2.11964915120923e-16
MYEF2	5.07946123183056	3.06076525606469	228.097540171568	9.44510243899451e-18	2.17475718303536e-16
ITPR2	-4.00117408298584	6.00461159068845	228.019497986152	9.49863467119735e-18	2.18363888078959e-16
SCNN1A	-7.2938675666821	4.30999126259939	227.925007321661	9.56387708778455e-18	2.19518046741319e-16
ENSSHAG00000009807	4.41499214448277	6.07936686406697	227.220497642408	1.0065428167508e-17	2.30667378947068e-16
ENSSHAG00000016434	4.92767624207614	6.50959420399823	227.02941699646	1.02061789040024e-17	2.33526331725122e-16
PRIMA1	7.42082711432841	3.88858503388053	226.81445245408	1.03670010771987e-17	2.36834869679104e-16
PLA2G2F	-14.2472766535119	7.03476645261257	226.975740376419	1.04232060493807e-17	2.37746815482593e-16
ENSSHAG00000013766	3.45033878887717	2.77029530318932	226.698885448797	1.04545605136363e-17	2.38089975628803e-16
RECK	2.6310525873961	5.49908736283293	226.188747592764	1.08504675874294e-17	2.467213798151e-16
ENSSHAG00000017246	-4.62878755780227	4.82447739498395	225.309225759666	1.15705336307474e-17	2.62685303175194e-16
NEBL	-5.76079010623257	5.09492393022348	225.108414319922	1.17418823214556e-17	2.66161487777343e-16
ENSSHAG00000018406	2.91554599159711	5.07515944404167	224.84545561694	1.19703068043084e-17	2.7091866469658e-16
ADAM10	2.75809367896665	7.38585435079549	224.799410177854	1.20107837770599e-17	2.7120315902653e-16
ENSSHAG00000005524	-8.30522332237482	3.64070449370808	224.767706410501	1.20387371642971e-17	2.7120315902653e-16
MTMR3	-2.00182524259554	5.50550209561773	224.762057949953	1.20437246225279e-17	2.7120315902653e-16
ENSSHAG00000006957	9.11875700625248	2.6249714809153	300.408949326014	1.20571893552691e-17	2.7120315902653e-16
ENSSHAG00000011145	3.2653421841508	3.4268178191356	224.573971647446	1.22110479306002e-17	2.74241350293696e-16
SRD5A2	-12.2791831315074	5.39679505126671	224.659456879251	1.23430147103526e-17	2.76779306822929e-16
FRRS1	-5.29454864496855	4.91843608927413	223.946728490827	1.27869520583972e-17	2.86294365258409e-16
ENSSHAG00000013425	-8.51968765518742	3.85964047476784	223.77302992965	1.29514358450841e-17	2.89533017559782e-16
THRSP	-9.84544171700714	1.70408314495952	223.143175431559	1.35667932235578e-17	3.02825760668955e-16
PLEKHB1	3.77783396925218	5.2434026325066	223.065557909616	1.36447262701973e-17	3.04100326858534e-16
TTC39B	-4.01068636078713	7.13250353348163	222.993409766899	1.37175901402623e-17	3.05258202541995e-16
CRYBG1	-3.47320045378087	7.29981757793705	222.93436278535	1.37775274633425e-17	3.06125336240296e-16
ZBTB7C	-6.07984595527397	5.1325543050566	222.742230344618	1.39744711970911e-17	3.10029377712972e-16
ENSSHAG00000018644	2.75883162163723	4.10606382418226	222.493971345971	1.4233342973534e-17	3.15293385019194e-16
ENSSHAG00000017324	-1.44729850093049	5.65451999877153	222.252043420233	1.44904706911759e-17	3.20502865378463e-16
CLPX	-1.69604558779839	6.67199195333113	221.347251113241	1.54962632478704e-17	3.42230636751003e-16
ENSSHAG00000014303	-7.8137965829764	5.34106627893625	221.449074305865	1.55336211828015e-17	3.42537465296883e-16
BICD2	-2.62741505311942	7.91125188161419	221.13281295596	1.57452390723118e-17	3.46680241293525e-16
ENSSHAG00000003891	-3.91506906662237	5.17894233134462	221.067111870585	1.58223615735048e-17	3.47853666039192e-16
PLD3	-2.34175888224217	6.19937523798107	220.855722716756	1.6073206314011e-17	3.52837091386365e-16
COL4A2	2.80300918019107	6.56725335460762	220.745864646736	1.62052182207947e-17	3.55200864244986e-16
ENSSHAG00000003165	2.49561714873158	4.71373504118454	220.649314540308	1.63221803405161e-17	3.57228168831865e-16
IGF2BP2	4.19845694150232	5.01296662425208	220.548197698372	1.6445627281619e-17	3.59391118348913e-16
HSPB1	-5.56872093469456	4.84942913421478	220.265832055529	1.67955783289244e-17	3.66490063446395e-16
ABLIM1	-5.71287969828353	6.97519542340286	220.197629600104	1.68812743990911e-17	3.67810214444675e-16
ENSSHAG00000011584	2.21474665549007	6.1547484310516	220.071825977498	1.70405551400258e-17	3.70727308396568e-16
ADGRL2	-4.02781127636417	5.81691800693501	220.023268320707	1.71024565138439e-17	3.7152032766234e-16
TIMP4	-8.20254413253298	4.95416112635818	219.807131642955	1.73808717358005e-17	3.77007378304927e-16
RHBDL3	-8.66166789077234	3.30476888428198	219.589846544011	1.76655769565427e-17	3.82614380432657e-16
TTYH2	3.9995762097365	6.32177731581635	219.498881095055	1.77862206784926e-17	3.84656665873534e-16
TMEM87A	-1.52633446044114	7.27160235245975	219.121677388127	1.82958167628672e-17	3.95092208734223e-16
BBS12	3.51697211084956	1.8975905097098	219.00321629263	1.84590073089071e-17	3.98027457452623e-16
IDH2	2.17779583062219	7.36787723160681	218.863996685741	1.86527539677073e-17	4.01611950472848e-16
FAM171B	4.85720501211242	2.64539590454792	218.629961122605	1.89832889814102e-17	4.08126734242454e-16
ENPP4	2.40049160340127	4.19665839192101	218.302512044415	1.94561334144078e-17	4.1767740526989e-16
ENSSHAG00000009445	-3.10229472574972	4.08329443445201	218.07700939228	1.97889585348773e-17	4.23756127403945e-16
LLGL2	-3.65396681266381	5.27171536144854	218.071377197848	1.97973475057878e-17	4.23756127403945e-16
ENSSHAG00000010203	5.49650581395215	4.37117717935882	217.968115386935	1.99518175606732e-17	4.26437236823876e-16
PGBD2	1.40084082446395	4.63917714569429	217.845497795273	2.01368904292172e-17	4.29763635213029e-16
ZDHHC5	-1.59420437283243	6.53838084868589	217.777741703718	2.02399320401697e-17	4.30951369000904e-16
ENSSHAG00000018580	8.55303357309892	3.97818070764347	217.770101969837	2.02515850893698e-17	4.30951369000904e-16
DOLPP1	-1.80058132940652	5.17661078970838	217.634711492111	2.04592742319456e-17	4.34737241976627e-16
GAS2L3	3.74533142136905	5.94478654362427	217.517782974463	2.06404460747363e-17	4.37676291239493e-16
ELOVL4	-7.78255710396388	10.5012973339241	217.506797720544	2.06575534089609e-17	4.37676291239493e-16
IRX1	-9.85830007758013	1.40803152775045	394.049631486121	2.07028861733415e-17	4.38001061389042e-16
TMEM62	-2.1204861593732	4.00213896176087	217.169072666305	2.11908383149633e-17	4.4767562622552e-16
NEU2	-11.602571765498	3.06364384484876	393.060659363524	2.13590559159322e-17	4.50577309625401e-16
MON1A	-1.89454850839191	4.96141155832631	216.9558564949	2.15349599612573e-17	4.53632533209861e-16
SERINC2	-5.10993716508516	6.29798894556787	216.920297467063	2.15929203531184e-17	4.54198056649601e-16
PLA2R1	-7.53345934764907	5.64576541440628	216.871703663331	2.20356082841555e-17	4.62714652128598e-16
ENSSHAG00000005596	-9.32175676835592	1.89555874540798	216.636636093809	2.20612000192838e-17	4.62714652128598e-16
PLCD3	-2.57836327932298	4.51455339694545	215.505181055666	2.40380501183231e-17	5.03454025290217e-16
RCC1	-1.74652579562618	6.45690704004909	215.376982288773	2.42735123800677e-17	5.07657211639295e-16
FAM102A	-2.88776603328772	4.98573266700401	215.242901012641	2.45223768848167e-17	5.12128265757588e-16
SDCBP	2.26057890324931	7.14401435363569	214.908451143129	2.51549110979534e-17	5.24587703154176e-16
AGAP1	2.26470975196742	5.02978659031686	214.87885335971	2.52117092049443e-17	5.25022155454745e-16
ENSSHAG00000001510	-9.28420097005031	1.31255440973878	214.81527708617	2.53341686515349e-17	5.26820789138329e-16
HSD17B11	3.64010761347676	5.47368818309875	214.4044531658	2.61407293907095e-17	5.42619251763568e-16
CLIP4	-2.35799043870943	6.00250278146949	214.390677234587	2.61682390218901e-17	5.42619251763568e-16
TRPV6	-9.30339364634191	0.554718649679098	386.132558701254	2.66330212952951e-17	5.51473538820876e-16
CEP131	1.88768194471961	4.72445336229593	214.04519571746	2.68681969301466e-17	5.55555154088216e-16
PDP2	2.63541408053785	3.26485209971527	213.895026204408	2.7178562097907e-17	5.61177722072484e-16
EPB41L5	-2.49889784313934	4.38001209223017	213.871181821246	2.72281888174398e-17	5.61408333837551e-16
ARHGAP18	2.28595518624529	5.91184408028415	213.491476163421	2.80314384454938e-17	5.7683962734294e-16
ZNF396	2.53693568505934	4.25509082648786	213.480217255301	2.80556333342573e-17	5.7683962734294e-16
PPIC	1.94517496754768	6.89241066411582	213.107011216562	2.88701994289561e-17	5.9275270219958e-16
RAP1A	1.56072412804735	6.38640261838322	212.542727876084	3.01493953605132e-17	6.18147294203332e-16
TMEM254	-2.35183235508948	6.12086813017132	212.435061198334	3.04001710473809e-17	6.22414722229546e-16
SEC11C	2.0556884070413	6.69050706919068	211.922155075846	3.16253158625673e-17	6.46591541963246e-16
GRHL3	-6.76044003551948	6.31096324628469	211.452935820157	3.2791643652734e-17	6.69499879779875e-16
ENSSHAG00000016170	-3.14132269381108	6.01459270556477	211.434548555555	3.28382598079706e-17	6.69515246755244e-16
AGO4	-1.89223691661392	5.37306443905717	211.389044980647	3.29539223701598e-17	6.70936344155639e-16
SLITRK5	8.83055013787072	1.04054453208273	210.872765390488	3.42966498936233e-17	6.9730152527453e-16
ENSSHAG00000006256	-6.05117592943644	3.70648138458083	210.565350122361	3.51234022105015e-17	7.13117420679973e-16
DOCK6	-3.06779897026635	5.00734579557389	210.341653205213	3.57381698348237e-17	7.24591393401051e-16
PHACTR4	-1.5020390212485	5.63497107181689	210.08654881371	3.64530933936921e-17	7.38061383302521e-16
SLC26A9	-6.69840537779017	5.33397902143031	210.043729405823	3.65745609843627e-17	7.39495070983001e-16
ENSSHAG00000002673	-9.19487432972244	2.72910221248989	209.576523750738	3.79279174675077e-17	7.6579770289167e-16
STARD10	-7.53599675570979	4.95277720633111	209.38980279451	3.84834375413046e-17	7.75940913298293e-16
MGAT3	5.81647808845036	3.90615366312039	209.361056339512	3.85697196460564e-17	7.76607955025008e-16
FBXW5	-1.60806021374135	6.35449805684876	209.2520765985	3.88986736897316e-17	7.82152670141463e-16
ENSSHAG00000003787	-5.44838937516077	2.48655098057783	209.156450089752	3.91897526358516e-17	7.86921607947952e-16
TRIP6	2.3201130701979	5.22206640314825	209.04653358132	3.95271621951365e-17	7.92606474896433e-16
TCIM	6.07624801154531	5.36871346466343	208.969337049634	3.97659576555195e-17	7.96301028608058e-16
OGFRL1	5.05208713094229	3.59190437756679	208.583392402028	4.09827903687182e-17	8.19543525756915e-16
ENSSHAG00000008462	-3.10215271282508	5.97759403728783	208.523411522436	4.11753918563671e-17	8.22268632447669e-16
CCN1	4.4488571099504	5.38847020554689	208.497795245754	4.12579369254107e-17	8.22791479832165e-16
P2RY1	-4.30230595898083	5.82701008213885	208.304553048884	4.18862725330645e-17	8.34182546299694e-16
CLIP1	-2.28567890193412	7.16129698263916	208.267925162587	4.20065004682296e-17	8.35437185061601e-16
ENSSHAG00000009251	-2.18432357852584	8.32059097591736	207.682654630684	4.39776475276795e-17	8.73449930080361e-16
GNA15	-3.30164609414121	4.11130648508037	207.639902055742	4.41253981707576e-17	8.74977085922365e-16
ENSSHAG00000010211	2.47982525601373	4.18549265554375	207.625751948964	4.41744151476081e-17	8.74977085922365e-16
PIAS4	-1.46506110432733	5.6438969984018	207.608279097509	4.42350214040264e-17	8.74990301430864e-16
COL5A3	4.05724851618863	7.40803047377795	207.397656184769	4.497250912945e-17	8.88374409028025e-16
RASGEF1B	-5.88666091775332	4.19569803600249	207.317104753102	4.52579664095665e-17	8.92805126549801e-16
CHRNB1	-3.70138506482968	2.98767130847083	207.216494534276	4.56171876291097e-17	8.98677064790476e-16
BFAR	2.60978995478319	3.52059606532578	206.647551488156	4.77057976557742e-17	9.38556919378695e-16
KANK3	2.87604550293825	4.93972039049398	206.323122561269	4.894161423407e-17	9.60970422185868e-16
ACOT9	2.53019353991453	5.38835690310414	206.314035783257	4.89767087345037e-17	9.60970422185868e-16
PXDN	2.84761284108481	5.25017058102566	206.187972526623	4.94663248445156e-17	9.69274375946629e-16
EDARADD	-8.92178338495148	3.60373420497284	205.74928726289	5.12106595112734e-17	1.00210885729969e-15
ARHGAP39	1.84201376224154	6.39810094335422	205.714530251354	5.13516022653141e-17	1.0025978892274e-15
ENSSHAG00000017385	-8.85960732544281	0.468081587208517	366.157923670185	5.1409571118782e-17	1.0025978892274e-15
ENSSHAG00000017210	6.67184136295714	5.0828848814647	205.692366336579	5.14416919462475e-17	1.0025978892274e-15
FGF22	-7.47096482190983	3.06971235206356	205.524314033097	5.21302079846282e-17	1.0146623682128e-15
MPP6	2.95556225192597	4.03912805260361	205.481929085395	5.23053870105514e-17	1.01671643086555e-15
ENSSHAG00000017908	5.3962186461059	3.64682935360591	205.064286520575	5.40650124850998e-17	1.04845394377583e-15
KLHL25	-2.89739079875593	5.08227831562339	205.06037599986	5.40817796727773e-17	1.04845394377583e-15
RAF1	-1.29038526699806	7.0486530884502	204.737968301523	5.54831666439787e-17	1.07419531388435e-15
ENSSHAG00000016145	-1.98738155239638	5.38188453117828	204.663639531755	5.58116333170458e-17	1.07848181486466e-15
ENSSHAG00000019767	-3.93453232356438	4.74390420883286	204.654463277126	5.58523258006358e-17	1.07848181486466e-15
CPPED1	1.51555770755543	5.03723639890363	204.169527699655	5.80478307985788e-17	1.11939528929677e-15
SYNPO	2.73302717278578	5.2177517427269	204.033387596958	5.86803825822683e-17	1.13010056060152e-15
ENSSHAG00000018269	1.87126005213762	6.41296217193944	203.983843505369	5.89123769694269e-17	1.13307362187048e-15
ENSSHAG00000010291	2.90753691475829	4.80862340389118	203.755325609959	5.99949895311585e-17	1.15237744365244e-15
LARGE1	2.35193434326003	4.15420477459467	203.34698887665	6.19819448490472e-17	1.18747476338277e-15
POMGNT2	2.57299951168088	4.05944984856061	203.336002127984	6.20363529617869e-17	1.18747476338277e-15
DENND2D	-5.84872511300963	5.06161388218999	203.329967514356	6.20662586971541e-17	1.18747476338277e-15
PHYHIP	-8.69641201439733	5.36479437445222	203.470958087753	6.23555052125147e-17	1.19144720561818e-15
ADPRHL1	-11.2657401117801	3.7236009654252	203.136514941414	6.30330328316405e-17	1.20281857944613e-15
PRKCI	-1.88046260664057	7.04630943487009	203.090443682995	6.32656002981486e-17	1.20568046103443e-15
ENSSHAG00000007488	4.49994548978382	4.08494944442825	203.053084716724	6.34548509486944e-17	1.20771044869497e-15
FBXO9	-1.35138243883215	5.10294954695144	202.959232187671	6.39329153927398e-17	1.21522486836356e-15
CNTN1	3.01296459735846	2.91526420270711	202.824324809321	6.46267531421657e-17	1.22681578981708e-15
LIPN	-10.109495383523	2.81770937591222	202.250406743851	6.76682003190737e-17	1.28288362111408e-15
PLXDC2	-3.44599204364535	7.6328958135745	202.057255723206	6.87253614359257e-17	1.29880141386846e-15
ENSSHAG00000011134	-2.21493472029148	2.80888927853945	202.054605894011	6.87399848173995e-17	1.29880141386846e-15
CYB561	-2.41885821772455	5.50911385327909	202.048312466349	6.87747289300125e-17	1.29880141386846e-15
CCDC173	2.969839409936	2.55381082519475	201.955920814659	6.92869273634899e-17	1.30678367655326e-15
ENSSHAG00000003653	-5.24983267773682	6.4093214414402	201.935869169557	6.93986182288299e-17	1.30720132761866e-15
TUBD1	1.67373489880298	4.59748100680906	201.671364051433	7.08898141404318e-17	1.33356895209024e-15
SLC4A11	-8.01217658371669	3.08727760299028	201.18069846952	7.37460040271546e-17	1.3855137281704e-15
ENSSHAG00000002191	-6.15092007291705	3.36832523441523	201.164089175922	7.38447806726505e-17	1.38558625740276e-15
NR4A1	7.07328740626168	8.73353733411965	201.121059255133	7.41013306316665e-17	1.38861517915413e-15
TINAGL1	3.73202933738131	5.94197739532196	200.931380397845	7.52434485343278e-17	1.40821007910784e-15
B3GALNT2	1.84848309857669	5.70362595861591	200.596449667775	7.73056316083996e-17	1.4449521257611e-15
ANKRD40	1.69729791936935	5.94961685304914	200.539612161364	7.76614435001155e-17	1.44898114808455e-15
ENSSHAG00000014021	-7.56239108635473	2.19287402088499	200.530331718376	7.77197039971369e-17	1.44898114808455e-15
FGF14	9.87167980401792	3.83108721993953	200.44977427711	7.8227361261118e-17	1.45658548429822e-15
ENSSHAG00000001927	4.17134159340763	2.86244507321154	200.419821280009	7.84170078905194e-17	1.45825666393096e-15
NRG1	5.75059534417342	5.20800764164624	200.345536793228	7.88894285440557e-17	1.46442311202465e-15
CERCAM	4.90433690517634	5.18044657628328	200.336165472436	7.89492388795312e-17	1.46442311202465e-15
ENSSHAG00000014877	-12.6268376046123	10.1970669565315	200.299581191634	8.04388065360626e-17	1.49015951499168e-15
PCNX4	2.56678492583983	4.54928117193397	200.024531032259	8.0965593552779e-17	1.49801740771035e-15
DOK4	-4.5271925132204	4.82970737263776	199.880295658623	8.19171068202697e-17	1.51370370299025e-15
FYCO1	-2.23521490203149	6.47160426319671	199.783699687877	8.25609177606064e-17	1.52367165293215e-15
ENSSHAG00000016473	3.41177858221782	4.03553653764444	199.56570263734	8.40335078129785e-17	1.54889033718922e-15
DENND2C	-3.12647540067585	6.51100316909492	199.434038467499	8.49362741337714e-17	1.56355577528978e-15
TMEM229B	-5.14293980517651	8.63628944979499	199.087860174916	8.73588977469441e-17	1.60612744245578e-15
ENSSHAG00000007123	-17.4170148865814	8.60969044559317	350.641140784261	8.77336950065747e-17	1.61098928264903e-15
SLC27A1	3.23011703910459	7.00616333935357	198.652578396532	9.05086908943758e-17	1.6598566201961e-15
ELMO2	1.04540504139434	5.99765651218434	198.22361095179	9.3729883783668e-17	1.71677395668003e-15
ENSSHAG00000001358	12.8038310026999	3.37716279738551	707.029321869474	9.38488040380482e-17	1.71679804680129e-15
ENSSHAG00000006431	4.7524475142704	3.94450217459964	197.94232574488	9.59074070172734e-17	1.75226073546703e-15
ENSSHAG00000010893	-12.7006959425119	4.17457443919508	347.62710343709	9.75807534627207e-17	1.780604798811e-15
CAMK1D	-4.55605268321613	5.08786018077002	197.542836740743	9.90918944667308e-17	1.80592194185435e-15
ZBTB26	2.66359240727553	3.09353465483634	197.354411763067	1.00632334181527e-16	1.83170924486526e-15
MME	4.54128644664908	6.34253378332595	197.328942694149	1.00842477600357e-16	1.83324842840599e-15
C3orf70	4.11087962226568	4.24577868207857	197.227773405514	1.01681788201261e-16	1.84620739323632e-15
OSTN	-9.44355701155255	3.25102153758283	196.910710086918	1.04360118999755e-16	1.89248325112847e-15
EPHA2	-4.38414961364878	5.33692152116486	196.674598191893	1.06402791618222e-16	1.92713145414739e-15
SLC20A1	2.68929918644062	6.44313577574039	196.453211826343	1.08356301795276e-16	1.96008090905508e-15
TMPRSS4	-12.6832811628133	3.64567396014247	344.017833668359	1.10963216983423e-16	2.00475376426238e-15
ENSSHAG00000010436	5.95283755851369	2.18327079323183	195.883078671617	1.1356288715738e-16	2.04918544712414e-15
TMEM246	3.10837798093271	3.27325459731546	195.806197902225	1.14284866917316e-16	2.05966726822096e-15
NDP	8.5570716919962	1.50352798201086	195.468621234489	1.17512645150844e-16	2.11522761271518e-15
SRPX2	3.34950605615363	4.5358688491128	195.430247467675	1.17885584870026e-16	2.11932730040965e-15
ATP2C2	-4.35555590402503	4.38554760583557	195.314066752577	1.19022311321134e-16	2.13713124313151e-15
KCTD15	-1.80884143255944	5.64223323840379	195.242662493167	1.1972665612516e-16	2.14713725566964e-15
IFT140	2.20710993775939	3.95737758301202	195.194873386149	1.20200505275401e-16	2.15299015461387e-15
ENSSHAG00000010229	-4.18337434268644	3.77614687207047	195.152710112687	1.20620210275839e-16	2.15786008530232e-15
ENSSHAG00000007477	9.36093664596331	3.93195642086354	194.863520826203	1.23540756328642e-16	2.20740264490271e-15
ENSSHAG00000007972	-6.93869900820312	3.62679118859703	194.50784917374	1.27235068080719e-16	2.27063266973392e-15
AKTIP	-1.50231323339606	6.2556840135729	194.190114402586	1.306336645579e-16	2.32843740563642e-15
FAM184A	3.86354965731689	3.11838100068755	193.959458371617	1.3316059294463e-16	2.37058333634842e-15
ENSSHAG00000005205	-7.30136899526432	6.81196118543733	194.013684639947	1.34616874219919e-16	2.39358968314541e-15
ENSSHAG00000006856	-2.77340623691048	4.00345315942288	193.64831406547	1.36651060627597e-16	2.42680314238644e-15
AATK	5.2505286674598	5.9970473611174	193.386902709575	1.39658012439506e-16	2.47719035916392e-15
ASB13	-2.18739771747919	5.32103753363716	193.313727163453	1.40512145669295e-16	2.4893159010684e-15
CNRIP1	3.15146630502704	3.16694958070923	193.046088857168	1.43683229016007e-16	2.54240942687961e-15
RAPGEF3	-5.1236381084211	6.20357391639549	192.906941439908	1.45361567406694e-16	2.56899293099626e-15
MIR146B	7.99089969378353	2.08116345305579	192.659483040518	1.48397464981878e-16	2.61947544595581e-15
CDC14A	3.03645511595752	3.42571156269537	192.580651847678	1.49378543235192e-16	2.63360866442915e-15
CHSY1	2.46993213731362	3.44777841825422	192.483225587697	1.50600479547491e-16	2.65194909581939e-15
GNPDA1	1.86972951741658	5.45672910235779	192.430981642817	1.51260059147325e-16	2.66035463064174e-15
DIP2C	3.56075145530031	4.15422412167985	192.204252586812	1.54157925472033e-16	2.70805944168561e-15
SAMD4A	3.72708448424455	4.4310037595972	191.937126013511	1.57647235381021e-16	2.76602685347614e-15
GPX6	-7.00701103747466	8.72004970063465	191.880381779664	1.58399093470298e-16	2.77588231270037e-15
ENSSHAG00000007189	3.90794930535111	7.84121417061883	191.841904698755	1.58911058397233e-16	2.78151514446379e-15
KCNJ10	8.00537998070494	2.49197304168243	191.69517819856	1.60879392233911e-16	2.81259565009656e-15
ENSSHAG00000019281	-5.09571553675483	2.33870910215607	191.615414580588	1.61960166725388e-16	2.82810348547513e-15
KRT17	-13.1724211431472	9.50567722579156	191.674240396155	1.63639019719415e-16	2.85121792336921e-15
ENSSHAG00000008763	2.758832556983	6.71687821481423	191.490033104715	1.63674518412344e-16	2.85121792336921e-15
MTMR8	2.33856760068753	4.67263603617666	191.151653732394	1.68397182560666e-16	2.9299905494882e-15
PARP11	3.6018806030724	3.79627346988647	191.034550164336	1.70064776117744e-16	2.95548285924623e-15
AFAP1L2	2.12247725143077	6.20641755326504	190.996900254559	1.70604606950499e-16	2.96133894442732e-15
PAK6	-7.63545037457088	4.58749462876059	190.824262963318	1.73103096112813e-16	2.99866471345591e-15
OGDHL	2.38897225278034	4.47357564572887	190.819964100114	1.73165800345481e-16	2.99866471345591e-15
ENSSHAG00000000783	5.87933385960141	4.67260310327287	190.646331412562	1.75718528228526e-16	3.03926430696685e-15
MIR205	-11.0531585897738	2.41905028739397	331.320049631989	1.76185618458255e-16	3.04373687367291e-15
PLEKHA3	1.571217213693	4.44279991054203	190.264039965889	1.81479497158144e-16	3.13148664245224e-15
ENSSHAG00000002842	-5.60545098764159	5.14676669567656	190.221853202936	1.82127299388771e-16	3.13895432878074e-15
EPHX4	5.7472013291844	3.06792643979251	189.999846564727	1.85576660611825e-16	3.19430101050835e-15
GPR155	1.9758626044772	5.74893606298379	189.987134433365	1.85776240438525e-16	3.19430101050835e-15
ENSSHAG00000013214	-3.27298325552084	5.19136232975825	189.800515090913	1.88732288571051e-16	3.24131052771788e-15
TMEM72	-11.3715262279278	2.66977873976434	329.39805473692	1.89227657121173e-16	3.24258455183583e-15
INSC	10.2248143951463	3.10948001070935	189.768102839949	1.89250721890953e-16	3.24258455183583e-15
TMPRSS7	-8.24562742019408	3.35796998623949	189.638857241116	1.91332948736803e-16	3.27441780264931e-15
CRABP1	4.14670679670321	7.4585491959524	189.456909012341	1.94305187692776e-16	3.32139008189595e-15
ENSSHAG00000007027	-1.46749879944064	7.79393017004137	189.338117576706	1.9627190050983e-16	3.35108444870468e-15
TPD52L2	-0.984122197701243	7.16093624572823	189.215965383755	1.98316108331174e-16	3.3820310156758e-15
CAVIN4	-10.3915832609099	2.84374962540616	189.071764406426	2.00758165708264e-16	3.41968226722198e-15
ENSSHAG00000005123	-13.2457039340575	4.56833549777413	327.198913294283	2.05436547564012e-16	3.48876097501337e-15
ENSSHAG00000013228	3.17010473467376	4.73066293837659	188.798365764555	2.05475461148084e-16	3.48876097501337e-15
PPIF	-3.8646679696572	7.90318831027821	188.78606761128	2.05690378636509e-16	3.48876097501337e-15
MAG	9.29034055856708	6.11226143712077	188.959192228692	2.05769502636424e-16	3.48876097501337e-15
WWC2	2.82661395707385	2.7375966734846	188.750439654854	2.06314334265317e-16	3.4939404310964e-15
E2F5	1.49989269834075	5.78427618586757	188.645582016086	2.08162297285078e-16	3.52115088733206e-15
FRMPD1	-4.58705378119686	3.74365139846822	188.57490987364	2.09417608483214e-16	3.53828500999763e-15
CADM1	4.35179601884561	5.52818887510745	188.490509413794	2.10927211387504e-16	3.55967101946218e-15
ADIRF	-7.03748351776998	8.90010708453821	188.428172872798	2.1204952305031e-16	3.57447914259634e-15
ENSSHAG00000009030	-3.4024322464495	4.59860941295138	188.372071407231	2.13064949849666e-16	3.5874534462577e-15
ENSSHAG00000004145	-8.19156226363789	0.694382612318879	188.341593376988	2.13618740248759e-16	3.59263406699468e-15
ENSSHAG00000017139	8.16770655555091	5.04080566343048	188.290115828523	2.17812675001182e-16	3.6589521630233e-15
HPSE	3.12263912647382	6.34203893102527	187.816602926382	2.23399364030047e-16	3.74848725989726e-15
ENSSHAG00000014083	-2.91847762562861	7.01132973590828	187.745356031465	2.24762574696341e-16	3.76703107395773e-15
ENSSHAG00000017253	-2.85535255163634	4.0530511998996	187.453983856195	2.30429322849566e-16	3.85757712724537e-15
SLC25A4	-11.1840196048273	5.93314984369249	187.521831769024	2.32561933831708e-16	3.8888191409797e-15
FCHSD1	-2.92759984628313	4.50589330132811	187.300497890956	2.3347465278009e-16	3.8996143950615e-15
LAMB4	-5.22040579056597	5.03688142343044	187.252207492243	2.34441520970369e-16	3.91128836928623e-15
ENSSHAG00000008613	2.40688601615713	4.64030117482198	187.222332741511	2.35041780271361e-16	3.91402598789889e-15
ENSSHAG00000001939	-7.68195130275527	3.16216593137917	187.217359882538	2.35141854458647e-16	3.91402598789889e-15
ENSSHAG00000005966	2.77981184099518	2.50060083355	187.177994678605	2.35935626483247e-16	3.92276568952441e-15
WNT3	-9.81459519759261	1.32302113096486	322.488966890063	2.45401557363921e-16	4.07550845779126e-15
CRABP2	-4.69777049038205	8.16534907763111	186.689599749476	2.46021627710377e-16	4.08116331967736e-15
TMOD2	2.73891178891545	4.80008104792715	186.629489484728	2.47293979188584e-16	4.09761351667985e-15
GNPNAT1	1.56203555181458	5.82156256652546	186.580042192396	2.48345817371466e-16	4.11037669159713e-15
ENSSHAG00000000736	3.0319144485067	2.96613538770341	186.529412716645	2.49427681127769e-16	4.12360734892772e-15
FIGN	7.68608105538836	3.17525431788563	186.438922800051	2.51373662065472e-16	4.15107773623502e-15
ABCA4	4.67860907761023	3.88250192398956	186.373387073624	2.52792973579732e-16	4.16979867606433e-15
CSRP2	4.49443851098271	6.16869283146301	185.866902113183	2.64050417042871e-16	4.35057334987791e-15
SLC25A53	4.42240023425381	5.70913296865804	185.697825695384	2.67924842110064e-16	4.40943274534692e-15
ENSSHAG00000014557	-2.92569546127139	5.38025445451216	185.669607634674	2.68577267869287e-16	4.41519251841875e-15
ENSSHAG00000018165	5.16539563742886	4.06806323558937	185.550954164112	2.71338983548441e-16	4.45557534515201e-15
BCL2L13	-1.88479523842207	5.38759947412788	185.488121664628	2.72813524373366e-16	4.47475486382292e-15
SMYD1	-9.91668577196561	3.87336031918102	185.315304547407	2.76912809080217e-16	4.53689471038497e-15
EPB41L2	2.74212944638694	5.9599898410535	185.278079480033	2.77804253966383e-16	4.54639742085344e-15
TBKBP1	4.44939442918053	5.50258762857672	185.212534108271	2.7938124378999e-16	4.5670855507797e-15
HIBCH	-1.81571225107988	6.34429819973869	185.104249850159	2.82007176736617e-16	4.60485544295428e-15
ENSSHAG00000011094	2.91491396141503	5.12501984154225	185.057785717033	2.83141898837363e-16	4.61821836785233e-15
RALBP1	-2.38343896906944	7.14160577332501	184.493029060249	2.97324613109432e-16	4.84413471224497e-15
ENSSHAG00000001875	2.22034079366264	3.43218902072948	184.355523725246	3.00889666964242e-16	4.89675290785285e-15
ENSSHAG00000000886	6.97007194311883	7.6231033867456	183.903352024194	3.12933490569242e-16	5.08297492686659e-15
HDAC5	2.69848991064875	7.7392897699575	183.899847102127	3.13028802524528e-16	5.08297492686659e-15
ENSSHAG00000017100	-3.87815816790968	5.22233825453378	183.887018102026	3.13377931645936e-16	5.08299005129708e-15
FRMD8	1.88847727174457	6.51075912430643	183.432501934457	3.26015320351129e-16	5.28209949665459e-15
ACSL1	-2.90982583324294	8.77349769600116	183.414992477364	3.26512751219046e-16	5.28429394932998e-15
DUSP6	2.58473053530116	4.50757062835315	183.223595319408	3.32002570347007e-16	5.36719105418119e-15
ENSSHAG00000007537	-7.59225435865738	-1.06529042314955	314.49696450055	3.33653536893614e-16	5.38791408359843e-15
ENSSHAG00000016514	-8.37383845835473	-0.134349476989298	313.795829486035	3.42886031915939e-16	5.53088430266175e-15
PLA2G4F	-9.29439922056168	6.12847612021096	182.923626425918	3.45865603306473e-16	5.57278816453409e-15
ENSSHAG00000002930	-9.65648350232594	0.647635594425448	312.463486862765	3.61196337266279e-16	5.81338934003654e-15
MMP15	4.61271275249203	3.86396561119886	182.093615532699	3.6645580717323e-16	5.88886405224432e-15
ENSSHAG00000003194	-6.21878581026623	0.964538441893962	182.08624436654	3.66692521132353e-16	5.88886405224432e-15
ARSG	2.91964703618872	3.61288562959191	181.921583443528	3.72022509633632e-16	5.9678951600349e-15
TPRG1	-7.241312507858	6.47809784762616	181.988122656413	3.75332828132775e-16	6.01438927012322e-15
KIAA0513	-3.20371060035323	5.06801617134021	181.781305290943	3.7662753552424e-16	6.02851838112155e-15
PPARG	-5.17520519042531	5.61087471640788	181.478896473736	3.86760163656381e-16	6.18392647213128e-15
AWAT1	-13.2518955807389	6.08376648921346	181.600481718633	3.88306631091914e-16	6.20186017579843e-15
ZCCHC14	2.16599979050513	5.40119238578682	181.125857551414	3.98953178835971e-16	6.36493825644536e-15
CPTP	-3.06794405049985	2.17912041305999	181.061901507403	4.01204981255924e-16	6.39387589123797e-15
SERPINB12	-8.13350583511493	6.07347108777818	181.028674256758	4.08312313974675e-16	6.50004706586947e-15
PARD6G	-3.46309802210564	4.03859193627089	180.601226292359	4.17825005360158e-16	6.64423684994291e-15
ENSSHAG00000014097	-8.63057671732846	2.92653758867049	180.552115145493	4.19639059837515e-16	6.66582262840919e-15
FRMD1	-3.87486887556021	5.79089071353513	180.144009611787	4.35037926042848e-16	6.9029170047538e-15
ENSSHAG00000000985	11.6879815636514	2.36433733943906	307.712785696024	4.35548253246599e-16	6.90351075015619e-15
ENSSHAG00000004877	8.42832196979401	2.46731339998632	180.018917281903	4.39876146147687e-16	6.96454661763985e-15
EHF	-6.69189652032217	6.10029513654049	179.82889915887	4.53896869272369e-16	7.17875026829691e-15
PEX7	-1.194033795301	5.54156178513522	179.444961175243	4.62812096951291e-16	7.31183007715903e-15
TP53I3	-7.58957611769832	6.60867689260938	179.552502739211	4.65138484386724e-16	7.34063956224584e-15
NECTIN4	-2.73075062326234	6.52519230372075	179.240625018882	4.71278443428604e-16	7.42950617405051e-15
USP28	1.6015329167238	5.61190217516982	179.218928500253	4.72186925656087e-16	7.43579799431236e-15
ENSSHAG00000002132	-11.8201759122385	5.55993591507395	179.350420517923	4.73542754346001e-16	7.44911328442125e-15
ENSSHAG00000001838	-7.9409095862144	4.3576289923867	179.120103513691	4.76348321374328e-16	7.48260177619202e-15
DAAM1	-2.30787945561752	5.53347656601449	179.111869461568	4.76696783933318e-16	7.48260177619202e-15
SCLY	2.89179261642106	4.68656944488605	179.024067813284	4.80429243764658e-16	7.53308925937323e-15
KLF4	-3.92303327227254	7.30807933234732	178.279823509283	5.1332958836587e-16	8.04032760833151e-15
ADAMTSL1	5.1954740706665	4.18123255694327	178.232991708548	5.15477584305041e-16	8.06531808755089e-15
FAM83H	-4.74104151745088	5.83916479506302	177.716910845598	5.39784436246057e-16	8.43658800890786e-15
ENSSHAG00000017010	3.33898362081156	7.64736832836237	177.655842360347	5.42739480605639e-16	8.46771896346017e-15
ENSSHAG00000010182	-5.05180617556302	3.64933886317987	177.651786166029	5.42936357706448e-16	8.46771896346017e-15
GBA2	-1.61939438773913	6.06000098439499	177.567727140369	5.47033321539087e-16	8.52251059533362e-15
SKA2	2.04256571759434	5.09788722143585	177.42010899854	5.54307011385877e-16	8.62662446930814e-15
ENSSHAG00000003365	-13.2933134001392	4.41268302503861	301.387919008549	5.61156786080845e-16	8.72392626539741e-15
RXRA	-2.10531222062774	6.09664375902631	176.962485675827	5.775095907662e-16	8.96860107021808e-15
ENSSHAG00000009738	-3.33240523380452	6.05597246530076	176.751023512055	5.88574320989427e-16	9.13072044399963e-15
POF1B	-6.93532342899568	7.91798693854329	176.287616876477	6.13609306611019e-16	9.50899008270452e-15
VEZF1	1.37233742885136	5.49261150253574	175.862704357264	6.37550196503524e-16	9.86952043325391e-15
ENSSHAG00000012146	-3.88018788464232	3.80256982738341	175.724855710959	6.45526546693224e-16	9.98241157693611e-15
ENSSHAG00000015329	4.34161910442058	2.93702035362528	175.670275480629	6.48713681112332e-16	1.00210818168019e-14
ENSSHAG00000011105	1.9364947919168	5.86205379447449	175.599418527789	6.52875988242163e-16	1.00604058682491e-14
ENSSHAG00000001906	2.91926666281665	3.36759504668317	175.586325043799	6.5364820171102e-16	1.00604058682491e-14
SGCZ	11.08744095693	1.53100982869674	297.630731239076	6.53837112398323e-16	1.00604058682491e-14
SLC26A2	-3.53412081025737	4.54453275581628	175.580094919165	6.54015972665324e-16	1.00604058682491e-14
MGLL	-6.92022535464341	8.9337566827727	175.494045482666	6.59117891788041e-16	1.01282136677072e-14
AASS	-4.92414479264538	3.61559465502393	175.455527952894	6.61415168078209e-16	1.01528271541595e-14
PRKCZ	2.94771246956664	4.52514593645436	175.263894896671	6.72970492001178e-16	1.03193521452029e-14
STK10	2.59042597994954	5.92705504928228	175.113946157386	6.82160330270381e-16	1.04408405813864e-14
CCDC28A	-2.231037860985	6.23757327367718	175.111299149614	6.82323737131297e-16	1.04408405813864e-14
ROR1	-3.10027374404789	2.98434811368495	175.079192040644	6.84309077229962e-16	1.04593495055051e-14
ENSSHAG00000018813	-9.09283947834587	1.12307417512092	175.068584869954	6.84966305470809e-16	1.04593495055051e-14
PATJ	-4.88104568725993	5.04848711112122	175.038264539191	6.86848640741147e-16	1.04771331844715e-14
RABL6	-0.943221791216411	6.84541094911421	174.970673576285	6.9106441283808e-16	1.05304366373803e-14
CD2AP	-1.49139910680898	5.78513735296923	174.670564083344	7.10114249163403e-16	1.08094346290796e-14
GAS6	-3.64217443720992	6.21169295214609	174.485567045178	7.22131755130919e-16	1.09809160014595e-14
NME4	4.35082952335027	3.26381134331946	174.088771279669	7.48635269535954e-16	1.13720891411924e-14
TTC8	2.4852967397824	3.06372229170286	174.044943674233	7.51624821470775e-16	1.14056332056449e-14
DOK1	2.43140541126473	2.66133224045227	173.847931063238	7.65219330809119e-16	1.15998668651625e-14
MTM1	2.24753941117853	4.87934992075933	173.72968343568	7.73502816923864e-16	1.17132719102226e-14
FHL5	6.16471727177858	3.32054123898563	173.424409665591	7.95327023341975e-16	1.20312786391152e-14
ENSSHAG00000015375	-1.30707149640641	7.44914611858162	173.347958715799	8.00893350647844e-16	1.21029411312187e-14
TC2N	-8.05007934617218	5.06468669093315	173.408640520275	8.07846045069746e-16	1.21953842460477e-14
ENSSHAG00000011400	2.00873400523161	3.21302800775104	172.927702873759	8.32232544802822e-16	1.25505482324707e-14
PIP4K2C	-2.17542638218362	5.37102789451893	172.462758703271	8.68412847970222e-16	1.30826529975947e-14
ENSSHAG00000003277	7.43303987694968	4.01687868135057	172.445872794325	8.69757589409245e-16	1.30894033919548e-14
ENSSHAG00000005154	13.7010649436554	4.51636093173201	221.757822748113	8.77254848561035e-16	1.3188636744896e-14
KBTBD3	3.61773221586752	2.09205413918032	171.854656395562	9.18248693231556e-16	1.37907350039036e-14
TMEM54	-2.54111985174581	5.80531808527962	171.708579878632	9.30662605826042e-16	1.39494897267315e-14
BRINP2	3.43471111381943	3.24020611144542	171.707787281533	9.30730442104157e-16	1.39494897267315e-14
PHYH	-2.2356088553133	6.89232476393375	171.50786956429	9.48008132493141e-16	1.41938694544973e-14
ENSSHAG00000007354	6.50795060197784	3.03224422471774	171.420858663229	9.5563305428435e-16	1.42933722606997e-14
ENSSHAG00000005917	-4.04413737897128	2.05147328887107	171.18360247527	9.76753892674489e-16	1.45943227484772e-14
PGLYRP4	-7.97333765164917	4.10969253617941	171.096964325542	9.8458845446731e-16	1.4696341777417e-14
TTC7B	2.38310562651135	3.52458232678273	170.994045903971	9.93981218216322e-16	1.48213869494605e-14
CAMKK1	-2.92430816790024	3.78092846902146	170.955193187062	9.97551549623714e-16	1.48497457705959e-14
ARHGEF10	3.31421569379326	6.03500292485289	170.951218449807	9.97917564115258e-16	1.48497457705959e-14
TMEM102	-2.12688596796186	2.73510265897291	170.881110745761	1.00439672362592e-15	1.49309402968342e-14
ENSSHAG00000002671	-8.17526829910571	3.95765007917139	170.759085657066	1.0157797226008e-15	1.50847938865987e-14
GGH	-2.83388790284584	5.40984617911495	170.67335772628	1.02385789290473e-15	1.51893064233976e-14
RASSF10	-6.09227899571514	2.99055354815323	170.645893008059	1.02646017506272e-15	1.5212452421894e-14
TMPRSS11A	-12.5150099732778	6.34607277029761	170.768075251058	1.02926507370882e-15	1.5238551263693e-14
TDRP	3.11524949218639	1.22972619497251	170.494853392812	1.04089608059479e-15	1.53951377756057e-14
CFL1	2.10775438865055	5.86086936513832	170.470906181786	1.04320442895124e-15	1.5413662200233e-14
JAG2	-3.08008593452188	5.08775388007558	170.377647668228	1.0522453699697e-15	1.55315246823232e-14
BCHE	6.8302989032949	4.09590620474297	170.128090841239	1.07684644447304e-15	1.58732597071967e-14
TRIM66	5.94332555816356	2.56502306102631	170.120819093698	1.07757229550842e-15	1.58732597071967e-14
CLDN19	7.87638794668664	5.00241392085855	170.107694365486	1.09407074890512e-15	1.61000451537469e-14
TYRP1	-10.4405515862969	3.70143068969245	169.739800671509	1.11633417034937e-15	1.64111240873717e-14
TAF1A	1.74635471118204	3.54671090184489	169.495564071492	1.14195027099731e-15	1.67708149456929e-14
SOX8	8.51517873636683	4.79099803288647	169.337721283785	1.17509048924756e-15	1.72401718211416e-14
MAOA	1.91925123194823	5.30065455878536	169.132280352468	1.18120242192717e-15	1.73124427261976e-14
TRIM13	-3.58506309574621	2.17299270741482	169.03803451129	1.19161567791293e-15	1.74475483111063e-14
FAIM2	9.47324047424541	4.54735780725663	168.900210141302	1.22391807806536e-15	1.79025612260502e-14
RAPGEF2	1.75775898639768	5.12530826469168	168.726213577621	1.22676279313007e-15	1.79262094635763e-14
CCDC39	5.55265097518267	3.41784540627936	168.584907130918	1.24304780409001e-15	1.8146011844106e-14
PRLR	-9.4474752591714	4.45199278326326	168.450488768478	1.27633898139715e-15	1.86133830673682e-14
RDH13	-2.43790872110437	3.7101016283191	168.228387080632	1.2851544114519e-15	1.87232376231286e-14
COL17A1	-3.17088999600111	7.64271063666203	168.204885544425	1.28798225443903e-15	1.8745727767e-14
CTNNAL1	2.65591065649399	6.00055791153979	168.128288718158	1.29724436170896e-15	1.8861726287079e-14
PDGFRB	4.75317561102704	7.67125455875247	168.054693418881	1.306209551241e-15	1.89731811233991e-14
PNCK	-6.66379538530272	0.100886822530762	167.830540125936	1.33391918770107e-15	1.93564138191453e-14
ENSSHAG00000015643	1.2330749770728	7.7287128065952	167.740467462818	1.34522746387353e-15	1.95011226590126e-14
LPCAT2	-3.31903178617035	7.63571230968818	167.433073099341	1.38458516969173e-15	2.0051760225357e-14
HACD3	-2.06833120650379	7.31484015235785	167.332225042542	1.39775983968102e-15	2.02224956785565e-14
ENSSHAG00000002852	-1.19966477559693	4.59646170698708	167.316118029445	1.39987622558948e-15	2.02330625159952e-14
STON2	-2.62235628130787	4.11117651825312	167.222124049654	1.4122940222762e-15	2.03923522623026e-14
ENSSHAG00000007175	7.77484310550021	3.81188845859779	167.197429589804	1.41557565973386e-15	2.04019388498964e-14
FAF1	-1.24535052045515	5.07072026112687	167.196095906169	1.4157531206292e-15	2.04019388498964e-14
ENSSHAG00000000772	-7.98814908537932	1.03365525571312	166.947822399613	1.44919981415823e-15	2.08633322357809e-14
GTF2A1L	6.94743046605038	2.97567099673711	166.81289329667	1.46772479911944e-15	2.11092084901927e-14
ENSSHAG00000005765	7.3851123573493	3.52326219574693	166.777488748882	1.47262678635042e-15	2.1158864003094e-14
ENSSHAG00000018334	-8.98110464971275	8.06395826949083	166.774089190338	1.49352728114025e-15	2.14380641593759e-14
ENSSHAG00000011919	-9.97906419078575	1.03086690003008	277.813541091824	1.50979380449271e-15	2.16502651846606e-14
ZBTB44	1.66035454240071	5.76484718602089	166.443185942201	1.51977137401894e-15	2.1771955365975e-14
SNX1	1.33437712537379	5.59007460888576	166.284353976895	1.54272438649426e-15	2.20791084255325e-14
SMPDL3B	-2.70886641205212	5.29644079973015	166.209957474858	1.55360067528984e-15	2.22129898705985e-14
DNAJB2	-3.17661741991515	2.49636397198979	166.030216140926	1.58021194301699e-15	2.25713639375363e-14
STXBP5L	4.34213778174016	3.17410519220198	165.664369570173	1.63586912959371e-15	2.334351667039e-14
MAPK13	-8.44565794576919	6.71965461025364	165.647226904159	1.66113367303282e-15	2.36808880458332e-14
NOL4L	3.45379473329358	3.86742624340805	165.428771433445	1.67280003068422e-15	2.38239364370032e-14
PDGFA	2.36291810750072	4.19082215187538	165.152656346473	1.7172014426649e-15	2.44324626316005e-14
ENSSHAG00000018919	-7.60005913979884	3.35021978400177	164.710632519229	1.79088233298072e-15	2.54559886045302e-14
GPC1	2.67813985580686	7.91667747305479	164.599349089813	1.80995132435417e-15	2.56887129187611e-14
MSX2	-4.93918241003765	3.14829285207993	164.594573208185	1.81077446180334e-15	2.56887129187611e-14
DHRS7	-2.26577509894502	7.42047946209419	164.571834334639	1.81469897972251e-15	2.57193938893099e-14
ENSSHAG00000008789	-4.5198575249487	2.25916166506886	164.522561839926	1.82323369008547e-15	2.58152913752353e-14
ENSSHAG00000013738	-2.20597986295785	6.0691991724481	164.493142313174	1.82834970462053e-15	2.5862644368266e-14
MYOZ2	-9.48795973335285	3.94817161905768	164.574640644849	1.83912128234514e-15	2.59898281507012e-14
ENSSHAG00000003600	2.61699649177268	5.17823641925367	164.308684373202	1.86077283341993e-15	2.62703692671801e-14
ENSSHAG00000012363	1.75265168885808	4.61526715205164	164.16139900559	1.88709612979751e-15	2.66162601959266e-14
DYRK4	-8.23249260943266	0.820721917491919	164.149207153513	1.88929258226005e-15	2.66215184515755e-14
ENSSHAG00000001341	-10.6501849363289	2.74854339995954	164.11788680037	1.89494751517452e-15	2.66754520988598e-14
ENSSHAG00000004460	-11.4902115105745	4.56458821071582	164.042097992744	1.9348448677138e-15	2.72108529661715e-14
HNRNPLL	2.35943204027876	4.01587523583121	163.847860158406	1.94444613657419e-15	2.73195617918287e-14
CAPN1	-2.31827961219817	6.57601093745111	163.798396167207	1.95365985832973e-15	2.74226217422091e-14
ENSSHAG00000017181	-6.58320128466623	0.0521437223821872	163.724076847037	1.96758986571257e-15	2.75916204223555e-14
NMRAL1	2.45269983444564	3.0467324781199	163.472730713982	2.01548027518342e-15	2.82360662736348e-14
CTSA	-3.20295706551957	8.16873463140459	163.364753292528	2.03642897775939e-15	2.85021957980169e-14
ABHD17C	-3.27777514971288	4.710121212306	163.280506445482	2.05293275833389e-15	2.87056632242895e-14
PDE4D	2.69047444020823	4.87463448524835	162.838444844294	2.14186856928389e-15	2.99205716501495e-14
ST6GALNAC2	-9.08691789360424	2.48221615559788	162.65790205587	2.1793485141615e-15	3.04150378678103e-14
EPN3	-6.74635025538152	5.6506989767589	162.70479450864	2.19907491331675e-15	3.06610273014307e-14
ENSSHAG00000009002	1.31503578645869	4.05487189317864	162.52134128236	2.20815602259263e-15	3.07582649024878e-14
N4BP3	-5.22392758167421	4.78908824204986	162.509547162679	2.21066271735242e-15	3.07638268330892e-14
EFNB2	-3.76074182527539	5.67135231173466	162.233624600848	2.2701690758227e-15	3.1561836351295e-14
BCL2	2.34665847256751	4.7345525310315	162.036674081829	2.3136733612451e-15	3.21360644409666e-14
RND2	3.517163634256	4.21839770737962	161.7557381957	2.37725312238767e-15	3.29877766926e-14
SLC6A7	10.7749869963415	4.17572678141901	161.856498720029	2.38615337805972e-15	3.30798357197681e-14
SPTLC3	-6.72106750407165	5.78467705886947	161.676077106486	2.42805987428467e-15	3.36288596250547e-14
ENSSHAG00000005696	-6.21278779425352	3.18638863564469	161.526656936023	2.43045743634016e-15	3.36301589153494e-14
SV2C	4.96683244822271	5.45064709313024	161.511644065549	2.43398764594754e-15	3.36471133101726e-14
ENSSHAG00000003870	-11.0300207388757	7.88965967235143	161.507071500409	2.46801753729114e-15	3.40852601791638e-14
EGFR	-1.73923776452667	6.82660861392657	161.221459187243	2.50329377556967e-15	3.4539775553654e-14
ENSSHAG00000013111	5.0897492028779	4.44044717281025	161.188415559202	2.51131638939896e-15	3.46177494357375e-14
XK	-6.04738899230919	3.8905100210633	161.05766241975	2.54332801719921e-15	3.50259456557302e-14
SLC27A4	-2.71688693289963	6.70641813870351	160.940206809292	2.57245018472304e-15	3.53936171504119e-14
NHLRC3	1.779594494485	4.09449442705694	160.793007267175	2.60944328972326e-15	3.58687882706027e-14
MOGAT3	-7.90895676728582	5.12579318156049	160.896869607413	2.61814178418879e-15	3.59545002498476e-14
ORC4	1.56334945469233	4.37339110792919	160.741305453677	2.62256907021731e-15	3.59814504577371e-14
ENSSHAG00000014127	2.44780766397394	7.05599980053139	160.674950588636	2.63951675325064e-15	3.61799676656835e-14
RGMA	-2.03129835575526	4.38804838433631	160.662495891341	2.64271062816473e-15	3.61897652438543e-14
NT5E	-6.15196719056143	5.4114200108961	160.728669232057	2.66119079569679e-15	3.64086815703671e-14
PARVG	3.03179196693398	4.62693167517721	160.577488239651	2.66461881097281e-15	3.64214470061621e-14
ENSSHAG00000010532	6.26986664717483	2.77650828456135	160.50322106108	2.68391535763871e-15	3.66508853047801e-14
SLC25A31	-6.55892157392026	1.47393866176351	160.361395195255	2.72117501766122e-15	3.71249653344098e-14
ENSSHAG00000002296	4.07047660225258	3.83196012752387	160.320288023418	2.73207588524172e-15	3.72388830744712e-14
COBLL1	-3.5111548706861	4.56339111903336	160.105466007675	2.78979497685845e-15	3.79901371941975e-14
NTPCR	2.13199243243872	4.61156542479746	160.017890659363	2.81369183887131e-15	3.82798447938895e-14
ENSSHAG00000018957	-6.15023895605094	0.503022532949732	159.979109578349	2.82434282082744e-15	3.8388972531135e-14
HHAT	3.06779987907872	3.51049918690903	159.95048388112	2.83223189664548e-15	3.84603918392844e-14
AFTPH	-1.21364293600322	6.40262850599785	159.640596523746	2.919134349784e-15	3.96036461321068e-14
KCNH4	-10.6828052064049	1.82946100544508	262.981278572196	2.92982278303758e-15	3.96987704914482e-14
ENSSHAG00000001750	3.06114747628884	2.97865080465809	159.592684312073	2.93281892512187e-15	3.96987704914482e-14
ENSSHAG00000011280	2.30492735769774	1.48657291260728	159.587498091936	2.93430424443572e-15	3.96987704914482e-14
TMED10	1.36378769988436	6.96874574888302	159.570007081418	2.93931946048189e-15	3.97298013741802e-14
TFAP2C	-4.78015653645771	6.38246985891579	159.382079727324	2.99377660791534e-15	4.04284467366773e-14
SLC2A10	2.15680928580354	2.73481833289552	159.313475764808	3.01392010296714e-15	4.06628518143385e-14
ENSSHAG00000013519	-3.26848560351964	5.45152560777497	159.168906351018	3.05683687902739e-15	4.11547881714062e-14
WDR60	2.07976243056384	3.99779370714499	159.165489800711	3.05785885683764e-15	4.11547881714062e-14
ZMYND8	-1.45379267478698	5.65114175168076	159.162211158026	3.05883992094642e-15	4.11547881714062e-14
NDUFAF1	-1.53071891643687	4.21648194448216	159.012600103679	3.10396205401032e-15	4.17234236320835e-14
RHOQ	1.8362008182142	6.02010264001761	158.924166807741	3.13096203116322e-15	4.20476391268819e-14
MIGA2	-1.69212601298497	5.5617150858817	158.828424994031	3.16047217716786e-15	4.24049382741695e-14
DBN1	3.9441438629373	5.17182956986627	158.797340795322	3.17011595573375e-15	4.24952733900838e-14
TTC39A	-5.80187181679229	3.94319244633213	158.724363063619	3.19287894629307e-15	4.27521983412658e-14
LRRTM2	8.66025463319328	3.45876557932625	158.714819952631	3.19586829387142e-15	4.27521983412658e-14
CCDC88A	2.86483419384897	4.94630545464179	158.707802810085	3.19806826884931e-15	4.27521983412658e-14
ENSSHAG00000001243	-11.4324868989146	8.78218422675346	158.786745332077	3.21579838974764e-15	4.29498855384593e-14
ENSSHAG00000015994	1.75543079473543	3.69617705067552	158.154686779731	3.37659120592122e-15	4.50561960000347e-14
CHMP1A	-1.35797298593152	4.65476454559019	158.124256874253	3.38671210131864e-15	4.51499755753876e-14
FILIP1	3.89201717111299	4.37379885056611	158.073971983338	3.40350671459943e-15	4.53324735581409e-14
ENSSHAG00000011421	6.54811720222241	2.44174976751256	158.036098097253	3.41621402649669e-15	4.54602482760243e-14
MGST2	-8.14105793731808	0.664549942498281	157.797708382084	3.49735217905779e-15	4.64975838887847e-14
ENSSHAG00000001719	8.1345198047616	3.55381700653631	157.739438778496	3.51749149966882e-15	4.67227851794044e-14
ENSSHAG00000015659	5.260808241102	6.83246856864415	157.473336697167	3.61102567332569e-15	4.79215934356441e-14
ENSSHAG00000001265	3.68313365990914	2.15055390546679	157.323989958326	3.66466379009782e-15	4.85892479635313e-14
F2R	3.7833887545148	2.90894322668147	157.2699103786	3.68429272315421e-15	4.88051771076272e-14
FAM168B	1.14416348476679	5.75072566535196	157.144159106207	3.73036478565532e-15	4.93706846246568e-14
SLC25A11	-1.27797915295708	5.87652716289969	157.116972585617	3.7404046875648e-15	4.94587206785062e-14
NMRK1	-1.84452142111072	3.54083651487934	157.004664332082	3.78218207130337e-15	4.99658768116621e-14
MDFI	-5.36467717401601	4.386182558373	156.968746122912	3.79564661661173e-15	5.00984170970145e-14
CDS1	-2.98405102723272	5.38892229243082	156.843423000772	3.84302241574328e-15	5.0677905352322e-14
ENSSHAG00000008648	4.30868265869819	2.95621805635891	156.805364865101	3.85753234181299e-15	5.08233367561246e-14
ENSSHAG00000006000	-14.6545036119553	10.5161000847258	156.77848719358	3.91897173429411e-15	5.15862483112943e-14
ENSSHAG00000018927	1.90326418414827	5.89948761067542	156.454270199702	3.99413999769955e-15	5.25283384562324e-14
ENSSHAG00000005805	1.99778839176825	5.05604913450636	156.433609655179	4.00233576573225e-15	5.25887466320066e-14
ENSSHAG00000003445	2.17134616916788	4.62742394755991	156.320006627302	4.04771782933479e-15	5.31372166120767e-14
ENSSHAG00000006517	3.0935424448988	3.57003420403344	156.307163839071	4.05288221424033e-15	5.31572098503866e-14
ENSSHAG00000002965	-6.16511531289801	3.31338833744087	156.057622207841	4.15461680126154e-15	5.44426356057594e-14
ELOVL5	-4.60425537683274	8.7559688660856	156.025413871588	4.16794214911677e-15	5.4568268603414e-14
KREMEN2	-6.89725809197942	2.68290044200276	155.776080555076	4.2726310370795e-15	5.58235041174132e-14
ARHGEF39	-1.29725122677396	5.42907370852152	155.775949911276	4.27268661066875e-15	5.58235041174132e-14
TNS3	2.28389055784237	6.71399938885029	155.769832736601	4.27528960153911e-15	5.58235041174132e-14
TMPRSS11D	-13.7086681919044	6.44352903773873	155.880308985091	4.28421505912171e-15	5.58900548999632e-14
ENSSHAG00000008820	4.07142212919185	1.80479721375091	155.674995913632	4.31585887207231e-15	5.62525962629567e-14
ENSSHAG00000005636	5.71313081809727	3.63365888368307	155.621165133648	4.33906660370171e-15	5.65046336135929e-14
TCAP	-9.54712804112476	5.27004715743423	155.695257051979	4.36382017095473e-15	5.67763340958976e-14
ENSSHAG00000001867	4.6488480501976	2.69159474487322	155.540273995263	4.37418790496779e-15	5.68605476729473e-14
OSBPL10	2.12515813799813	3.59683478256479	155.460474577529	4.40912837726075e-15	5.7263750935278e-14
LRRC1	-4.4133280394942	6.23575066562687	155.365054489529	4.45129428746827e-15	5.77599946741882e-14
PPFIBP2	-2.60478698951661	5.11293229531641	155.317060018461	4.47266309249824e-15	5.79857334141113e-14
EIF5A2	2.29524165516322	2.97985068708659	155.262156492551	4.4972404659981e-15	5.82526320520322e-14
RILPL2	2.15945159360055	4.48328186852492	155.134246788843	4.55505155975947e-15	5.89491513026319e-14
ENSSHAG00000001524	-1.41805991452743	6.44011168246053	155.080013070166	4.57979901921333e-15	5.92169230137079e-14
PCDH18	3.10201103436322	3.69808634879739	154.797868022841	4.71084715337114e-15	6.08574749954972e-14
PAFAH2	-2.37473702096312	5.72365690909514	154.701056267884	4.75671761600962e-15	6.13957239244106e-14
SKIV2L	-1.0132868095275	6.32301608334966	154.49982905547	4.85357132394519e-15	6.25904895644452e-14
ENSSHAG00000015792	2.12057186372975	5.23386283756125	154.477667404213	4.86436419394937e-15	6.26743058281314e-14
MRVI1	-3.85620018280181	2.89726540191852	154.460160748989	4.87290790106893e-15	6.27290207582048e-14
BCAT1	7.46427734735112	3.53462884939962	154.258608434368	4.97241579062705e-15	6.39535909353072e-14
SLC40A1	-3.24980935433889	6.5923371226047	154.193720665351	5.00490447587487e-15	6.43147848053004e-14
PDZD11	-3.94492199623715	5.9623221531475	154.05613999037	5.0745308251163e-15	6.51521556596726e-14
LIPH	-2.29178377836767	4.51887380648988	153.950463700123	5.12870279763296e-15	6.57898097010948e-14
ENSSHAG00000001180	-7.03776107664612	6.7904702415792	154.035470629306	5.1514190556631e-15	6.602319172482e-14
AKAP6	3.72761853976251	3.88026996245231	153.86487391386	5.17302385496732e-15	6.62397965704621e-14
ARHGEF26	-2.61792409933747	3.40735398597809	153.856475057216	5.1773947038565e-15	6.62397965704621e-14
ENSSHAG00000002744	-7.56653886936835	1.44190477825243	153.798829457143	5.20749909803016e-15	6.65168437414238e-14
ENSSHAG00000007523	4.68877838425486	2.77375511315292	153.797563583072	5.20816224115957e-15	6.65168437414238e-14
VCPKMT	-1.99721897571075	5.20546418211692	153.764988449818	5.22525770687779e-15	6.66768461582185e-14
ZNF365	5.72276610467977	3.13092574914487	153.694365578836	5.2625237326925e-15	6.70937305238822e-14
ZC4H2	2.62797910758444	4.37905573110243	153.452884098405	5.39207478516123e-15	6.86556947600919e-14
SNAP25	8.66411645438579	3.97227983791411	153.572093283903	5.39704882197743e-15	6.86556947600919e-14
ENSSHAG00000002491	3.62773874793638	2.86493418160221	153.436387536106	5.4010465074533e-15	6.86556947600919e-14
ENSSHAG00000011185	-5.20116223064683	4.3118558370199	153.43123972028	5.40384938206231e-15	6.86556947600919e-14
ENSSHAG00000018242	-2.8045887169255	5.62929101075783	153.356018522844	5.44498071811891e-15	6.91181117592173e-14
OLFML2B	5.22213308827267	7.28199414599859	152.972205001593	5.6600414527008e-15	7.17599498129807e-14
C20orf194	2.0966177749387	5.16900174991243	152.96715370747	5.66293068807739e-15	7.17599498129807e-14
ENSSHAG00000011849	3.94360402335727	3.91771610156575	152.765880176211	5.779326991563e-15	7.31713923875427e-14
TOGARAM2	-10.7165901151743	1.51939067696475	248.451405042659	5.80273003338027e-15	7.34040320860357e-14
ATP6V0A4	-8.22319373151644	6.64335937790311	152.799584020619	5.83433114765927e-15	7.37398840636624e-14
ENSSHAG00000003864	-8.29643327988249	5.16998882918847	152.710638275438	5.88702123382154e-15	7.43414671032239e-14
CALU	1.38168945731569	6.84387880656094	152.263610729241	6.08090357896098e-15	7.67234489590945e-14
EDA	3.58927429366183	3.71377804320275	152.208478245163	6.11500093344542e-15	7.70870324926047e-14
IL16	2.94949405605749	5.33253686792489	152.184964739477	6.12960428220754e-15	7.72044549712387e-14
AOX1	-4.43995841697104	5.65607881190693	152.010400579478	6.23917346641354e-15	7.85167709161249e-14
ENSSHAG00000011181	-5.29584238305231	5.2273610471689	151.952361087113	6.276058171846e-15	7.89129174785597e-14
COQ4	-2.08845634047868	4.66388728217431	151.807715866902	6.36898360388258e-15	8.00124119186557e-14
SCRN2	2.3781293219922	3.94799957239296	151.717732035857	6.42752198461652e-15	8.06783885910851e-14
ENSSHAG00000007000	-2.03951316383674	5.3072998212756	151.592585737628	6.50987785554931e-15	8.16419217657292e-14
ENSSHAG00000006546	1.5888325316199	7.18115928391876	151.445036339859	6.60840495251439e-15	8.28064339028369e-14
ABHD16A	-1.51349809565249	6.55582921686928	151.393583095466	6.64313110601582e-15	8.31701782895531e-14
PLAA	-1.54858169569569	5.27587607316439	151.363860138006	6.66327877627383e-15	8.3350937083158e-14
SLC37A2	-3.39537736543101	4.90833543997271	151.304874984361	6.70345241239779e-15	8.37414393170557e-14
HDGFL3	2.52024066686243	3.92400080469063	151.297910001869	6.708212920207e-15	8.37414393170557e-14
CSPG5	5.57125547528516	3.1568176145084	151.292802688021	6.71170598718696e-15	8.37414393170557e-14
ENSSHAG00000011937	1.93399209800205	4.7998905114476	151.245866925256	6.74389670909988e-15	8.4071224730521e-14
ENSSHAG00000006131	-2.9562170521196	5.83759812593203	150.909546337754	6.97936645424534e-15	8.69324159548408e-14
ENSSHAG00000002114	2.87199410400161	5.067335520073	150.496159798456	7.28069940350051e-15	9.06083971801368e-14
SNX21	-3.03977775930881	3.22487152604116	150.4478387206	7.31680562780513e-15	9.09801776445479e-14
ENSSHAG00000007997	5.25578854803808	1.18430832499238	150.153147446056	7.54112034576466e-15	9.36895955808276e-14
ENSSHAG00000017511	1.8136614800005	3.87081273110957	150.142893633206	7.54905446132921e-15	9.37084158388468e-14
EIF4ENIF1	-1.98871223629504	5.06728625864899	150.080670181249	7.59738997482203e-15	9.42282912935021e-14
ENSSHAG00000000429	1.54249057190208	4.16133364703642	149.83108656861	7.79456467060656e-15	9.6591727556464e-14
STXBP1	2.34901553431047	4.45113455059026	149.739081227776	7.86860210534e-15	9.74175745329494e-14
ENSSHAG00000011034	-7.60185471389739	-0.264108790416112	149.731724592367	7.87455390799289e-15	9.74175745329494e-14
ALOX15B	-7.11533369437558	-0.204176996813034	149.583153890208	7.99577257146526e-15	9.88334360696443e-14
IRF5	-2.80580507485164	3.94390627621523	149.457901840401	8.09949065607754e-15	1.00030765310846e-13
ENSSHAG00000013573	1.8082431929416	4.14462851837276	149.441124922797	8.11349032880469e-15	1.00118961808868e-13
ENSSHAG00000000283	8.01712331595077	0.782280680712848	149.413326619899	8.13674297873211e-15	1.00321092908388e-13
APOBEC2	-10.4143008714517	3.66869411034099	149.349921298361	8.29433043672878e-15	1.02177751658537e-13
GHR	-1.80913471547492	4.73031572120285	149.075900407563	8.42465019362377e-15	1.03695652214604e-13
SOX4	3.60292261446557	4.89319836724299	148.956310580532	8.52924544010033e-15	1.04894629262498e-13
ENSSHAG00000002515	13.2386002467826	3.73629101465498	1770.93034425828	8.5933893519009e-15	1.05594526733206e-13
JAKMIP3	10.1659409401454	4.01946185754022	274.251283752421	8.62786105953833e-15	1.05928945119546e-13
FOXP2	-3.08354560102976	4.44904966272588	148.656494263412	8.79752141458682e-15	1.07921191269024e-13
MED30	1.17096841673596	3.57651307838692	148.566086416594	8.88014954513626e-15	1.08798913740324e-13
SLC12A6	-2.59631579233823	6.04898877688223	148.561919401598	8.88397761189661e-15	1.08798913740324e-13
MMP27	-6.66423699799281	3.31174166516162	148.530104451328	8.91326200239899e-15	1.09066050889372e-13
FHDC1	-3.13301114753221	5.31037711723118	148.042420484076	9.37509199366874e-15	1.14621099600985e-13
ITGA7	2.53496402864686	4.46994775823773	148.017981404517	9.3988879262024e-15	1.14806118593068e-13
NECTIN3	2.39448803389619	4.31636747277454	148.010736791198	9.4059540921571e-15	1.14806118593068e-13
TST	-4.01653717411972	5.24008380933407	147.721805218477	9.6923749442516e-15	1.18203249320121e-13
TMEM74	7.9193412215345	3.09882222861948	147.665067833702	9.74968930019794e-15	1.18802975295734e-13
PDK4	-7.01786743579249	1.66902635025238	147.566148894936	9.85046857883127e-15	1.19930892672042e-13
ENSSHAG00000004773	-2.57039578097178	3.98448810176869	147.280252372827	1.01479511625045e-14	1.23449825891868e-13
FAAP100	2.79785934311859	4.32236009235683	147.254067719692	1.01756654767033e-14	1.23683900606923e-13
ENSSHAG00000009299	-2.51884606966136	3.2087889541574	147.220853657385	1.02109344615106e-14	1.24009335498446e-13
ENSSHAG00000009549	-7.60297019973742	2.05734273922084	147.160709811508	1.02751270520934e-14	1.24685207569792e-13
RIC8B	1.33213583060768	5.70271596377636	147.06410792585	1.0379122147067e-14	1.25842545766515e-13
CMTM7	2.62179699444583	3.8669722069293	147.026888132398	1.04194854829855e-14	1.26227094672716e-13
ASPG	-7.38805071380922	2.47103103007939	147.001433713612	1.04471848229008e-14	1.26457714796605e-13
FZD6	-1.92414322389723	5.76627716334552	146.944218333404	1.05097294126813e-14	1.27109386881791e-13
ENSSHAG00000006855	2.70235883633162	8.16163181525249	146.910687446678	1.05465664431867e-14	1.27449318656986e-13
ENSSHAG00000007146	2.30086653210759	5.4472165201631	146.741684821957	1.07343117125108e-14	1.29610820826496e-13
LRPAP1	1.67179547159211	6.77645942465567	146.663123187756	1.08227800893405e-14	1.30571027887762e-13
ADAM15	-2.00516746886011	6.03545501955539	146.441757659147	1.10762108238651e-14	1.33518187949449e-13
DRC7	5.30121303982173	2.49488578232854	146.405980185493	1.11177533510253e-14	1.33908385658637e-13
PTPN13	-2.06063588793976	8.18596614113603	146.269402144359	1.12778526017201e-14	1.35724725704789e-13
QARS	-1.54546837442409	7.279830761704	146.170119662114	1.13957547723715e-14	1.37030665705996e-13
TUBB4B	-2.00862759139179	8.74971568497783	146.160007109353	1.14078364195282e-14	1.37063042018331e-13
QSOX1	-2.85223447057498	7.59970963234623	145.938560672534	1.16758090337087e-14	1.40167319304342e-13
MINK1	-1.71651655693786	5.91344938818622	145.90001934197	1.17231206130021e-14	1.40505226508296e-13
ENSSHAG00000017825	5.86118893950124	7.18709545529273	146.018443092847	1.17232063219006e-14	1.40505226508296e-13
NR4A3	5.34787896677133	4.84580689751014	145.706075346044	1.19642777877361e-14	1.43276888552397e-13
CC2D1A	-1.59588724446844	5.72143967140641	145.693256232409	1.19804003510395e-14	1.43352364200389e-13
RAB15	-4.5214727210309	6.41002442983534	145.581618449753	1.21217769836477e-14	1.44925225558795e-13
ENSSHAG00000014909	2.96264711387206	5.28315377765258	145.367338409663	1.23980790572033e-14	1.4810733066862e-13
TNNC1	-5.82777861018702	6.40218143582513	145.353941947172	1.25702981086777e-14	1.50041873908812e-13
ENSSHAG00000003297	-12.6173873127699	4.18346852129415	232.849166948118	1.26009044393805e-14	1.50284316181435e-13
ENSSHAG00000011607	-2.54633377089488	6.07949036839255	145.053772254169	1.28144084058564e-14	1.52705905231585e-13
SLC30A4	-2.62050187013174	5.28975134504374	144.741941488112	1.32430451865006e-14	1.57685133468626e-13
BDH2	4.35370800994827	2.63187644970549	144.730882895087	1.32585203273839e-14	1.57740733283741e-13
ARHGAP9	4.3510802557349	2.52611636518328	144.529545083348	1.35436192785766e-14	1.61001428524969e-13
HIGD1A	-1.49042598534252	5.30374453573228	144.403025375641	1.37260681690362e-14	1.63037545265737e-13
ENSSHAG00000013226	-8.1540557656069	0.968028693753463	144.373998471968	1.37682902377586e-14	1.63406098285204e-13
GRK4	-3.87530855795821	3.59227477066276	144.275804985147	1.39121367929818e-14	1.64979181887853e-13
ADAM12	5.93775959103257	2.37605508401813	144.090079394375	1.41885525806101e-14	1.68120528061482e-13
ENSSHAG00000017692	4.6713608563007	4.33575626028744	143.955638289665	1.43922432313915e-14	1.70395755630051e-13
LRRFIP2	1.92798815351969	6.36165879328003	143.879194771817	1.45094321185003e-14	1.71625892878386e-13
ENSSHAG00000008756	1.70044386816923	4.29560573173659	143.872554708747	1.45196587001511e-14	1.71625892878386e-13
ENSSHAG00000006453	-4.99843533263089	3.26450538817265	143.816853895993	1.46057445851564e-14	1.72503769784882e-13
SLC5A5	-8.79497912394684	2.25907323258666	143.72506932223	1.47487716021426e-14	1.740521971286e-13
SH3BGRL2	-4.28509261550072	5.55549296364166	143.714590527997	1.47651940768135e-14	1.74105252934833e-13
GRK3	2.83891264425918	4.42909130639947	143.437268013092	1.52068828755366e-14	1.7916874593792e-13
ENSSHAG00000012455	10.5637851950567	0.998863005851465	228.784336181143	1.55411820586864e-14	1.8295981910702e-13
ENSSHAG00000016565	-7.42914870409166	3.47809916437963	143.166048813604	1.56523144453503e-14	1.84119650502194e-13
ARSK	1.96374051576828	3.48159508905707	143.074012985958	1.58065699156451e-14	1.85784466689683e-13
ABHD6	-3.95867028165399	6.5721827289926	143.049264972753	1.58483207877241e-14	1.86125331342877e-13
KCNV1	9.16031869541619	1.18154620506498	259.739058217923	1.5890506015385e-14	1.86470745026198e-13
GNPDA2	2.36256674146386	3.2653883564949	142.636954519531	1.65612390531128e-14	1.94185516222763e-13
MYL1	-9.00364532169169	8.90071072654294	142.586547771213	1.68550197105091e-14	1.97471571215098e-13
STX3	-2.82827692574777	4.26525416199583	142.327050867789	1.71192603535572e-14	2.00406545822958e-13
PTGR1	-7.0929661808371	5.9143909567346	142.279117459101	1.7418123150716e-14	2.03741796277365e-13
ACMSD	9.35209704605832	2.87650329675075	142.113945871746	1.75144378881733e-14	2.0470437493319e-13
ANKRD9	-3.22686379443057	3.35720339587141	141.918400030212	1.78855023011267e-14	2.08874050073479e-13
ENSSHAG00000018414	-13.8488176395057	5.05860186387997	226.405583875604	1.79852907554616e-14	2.0987152234071e-13
IDE	-2.48750877193468	8.84844131719339	141.794644651237	1.81246045995106e-14	2.11328257143495e-13
ADCK1	-2.10170099795119	4.37834189659812	141.642048143107	1.84240680661645e-14	2.14509853279246e-13
KLHL26	3.51867532328537	4.00971123813676	141.633282536226	1.84414274982639e-14	2.14509853279246e-13
ENSSHAG00000015354	-10.441112529616	5.74153184195154	141.74624111634	1.84415581494351e-14	2.14509853279246e-13
TRAPPC5	-1.09754416067571	5.5753449371696	141.374638796687	1.89614690210614e-14	2.20381787236827e-13
SYN2	-9.45725303341339	1.71821037135731	141.364549904672	1.89820642692438e-14	2.20445643756898e-13
PRKG1	1.88155165750485	6.21216173244616	141.325151931469	1.9062716132444e-14	2.21206303737215e-13
BAHD1	-1.52732828267535	2.80212119484172	141.311024522979	1.90917241993452e-14	2.21366949850708e-13
ENSSHAG00000012374	-8.96526536281346	2.36705799929984	141.175620516167	1.93721190096595e-14	2.24439835954769e-13
ENSSHAG00000002534	3.51640777901489	3.91882850486746	141.108802344793	1.95120796125651e-14	2.25882107997007e-13
MTCH1	-1.62126460489113	5.85323435524688	141.01618623754	1.97078396267165e-14	2.27967545856425e-13
KCNJ16	-3.55866063169942	0.927347653343487	140.933338026997	1.98847047126112e-14	2.29831290098732e-13
TEAD3	-2.44153519635515	3.298657601707	140.794463835479	2.01849304657153e-14	2.33116783970342e-13
ENSSHAG00000013154	-1.40609621302471	7.03498335505542	140.598371767018	2.06169992511481e-14	2.37918541555937e-13
H2AFY2	3.97135758624726	3.92179300399291	140.532597145463	2.07640973560417e-14	2.39426771882699e-13
PRRG1	1.50334067312497	4.12266458086357	140.515797434992	2.08018449151356e-14	2.39672716709669e-13
HOMER2	-3.35768137140733	4.12186367532826	140.253669234306	2.14002701483062e-14	2.46373141660074e-13
CIB3	-9.93071847696026	1.05828672114482	222.382799824027	2.17732232147045e-14	2.50469276980501e-13
IL1RAP	2.25658584123745	3.6454778314323	140.002934540952	2.19896510394323e-14	2.52759784152467e-13
ENSSHAG00000008040	-7.42050366211246	0.74163232909668	139.943998332152	2.21306508378956e-14	2.54180362652715e-13
RAPGEF5	-3.22815686342087	5.38314043268087	139.719488657735	2.26765453278331e-14	2.60245447087821e-13
PPM1E	5.19989241586934	3.35936907889721	139.534886167371	2.31360159230919e-14	2.65309945361583e-13
CASQ2	-9.27995308280726	3.10741825492713	139.517660290875	2.31793874824428e-14	2.65598664418132e-13
ENSSHAG00000006150	-7.75074392386194	3.36769623809535	139.451603804795	2.33465000609458e-14	2.67254522142328e-13
RUFY3	-1.48185826880824	7.05423959707913	139.446087333952	2.33605131013571e-14	2.67254522142328e-13
ENSSHAG00000009756	-5.84448505512943	8.61191283730457	139.354763640954	2.35937855505782e-14	2.69707573654387e-13
ENSSHAG00000014666	-3.37106827846557	3.5650498248263	139.347718135687	2.36118837601251e-14	2.69707573654387e-13
RNF222	-6.29167587273211	2.22053089797866	139.150268002337	2.41250720514424e-14	2.75354027996056e-13
EPHB3	-3.03000255043866	4.02888030691785	138.96117348484	2.46275528953422e-14	2.80869544661098e-13
BZW2	2.70966033560596	3.9440844159369	138.895424102454	2.48048386636246e-14	2.82670597042617e-13
ENSSHAG00000005164	3.11961496787034	2.33633996904521	138.830345142809	2.49816394420588e-14	2.84463317141322e-13
SLC36A4	2.22127222466356	3.26403864618562	138.726304419704	2.52670475712559e-14	2.87488979302568e-13
CITED2	-3.26072347709927	5.30624097482275	138.670499984876	2.54215438691562e-14	2.89021571185313e-13
LRRC9	7.65964272083851	1.10062661014662	138.613584803082	2.55801394552274e-14	2.90598346900708e-13
PTCD3	-1.07355737368311	5.14863384843479	138.563724227487	2.57199326760697e-14	2.91959235773924e-13
ENSSHAG00000001538	-7.00097466919161	1.25285598147081	138.461343707924	2.60095008425865e-14	2.95016855711016e-13
GAN	-2.26141913329715	5.10404707454341	138.443771351759	2.60595455612875e-14	2.95355004738877e-13
ENSSHAG00000006728	5.54922280209418	4.1286541515237	138.413102049077	2.61471322372749e-14	2.96117793948594e-13
WWC3	-2.34803406034576	5.00311500758303	138.324992256584	2.64004872224471e-14	2.9875528098704e-13
ENSSHAG00000001506	-6.03960754522635	4.67220330666345	138.401559962577	2.64938145169201e-14	2.99579166783888e-13
PLA2G4E	-8.42747081505311	7.17105664384568	138.382988322619	2.65476771926068e-14	2.99729722794555e-13
MARVELD3	-1.48424646728162	4.88959714632475	138.274033638899	2.65481936959419e-14	2.99729722794555e-13
RARA	2.18625471479331	4.39357942481478	138.199771933687	2.67650041998811e-14	3.01943996375475e-13
PAQR7	-3.79939838140414	4.72700749132116	138.185232163077	2.68076713800551e-14	3.02191804483431e-13
SLC44A2	-2.79628578970617	6.11344828271174	138.056160883388	2.71895851546148e-14	3.06260466116564e-13
ABI2	2.3316577054571	4.23624582859871	137.945908551357	2.75203481184281e-14	3.09747140965931e-13
ENSSHAG00000018049	1.53281625014536	5.28862655558801	137.772297155975	2.80498010340612e-14	3.15463016560266e-13
ENSSHAG00000008314	-2.12662757630591	4.92323145514034	137.657640019332	2.84053322223592e-14	3.19215581048499e-13
PPP1R13B	-1.54043559865072	5.21167262568169	137.556063320669	2.87242645709866e-14	3.22551395544047e-13
THRB	-3.25943523224432	3.82248528982305	137.508493260383	2.88749191870045e-14	3.2399390491306e-13
LGR4	-1.71928524620083	5.58492548813644	137.46820360774	2.9003166931524e-14	3.25182973015658e-13
PSD4	-4.21033783960265	5.29646672800413	137.31917353195	2.9482783600998e-14	3.30306734464597e-13
IFT80	1.40567584499105	6.10765008202405	137.207362063096	2.98480966519388e-14	3.34143032917947e-13
CAPRIN2	2.06831370110314	4.84525389282369	137.186279366119	2.99175105618033e-14	3.34663462974103e-13
CCDC124	-1.20400654307925	6.2745539472161	137.173697961564	2.99590152189406e-14	3.34871136421206e-13
TMCC3	-3.53503160933497	4.93698168744401	137.102064392712	3.01964836522788e-14	3.37267229040524e-13
ZCRB1	1.91092575315429	4.21640452756181	137.057150544603	3.0346384466523e-14	3.38682355078213e-13
LRAT	-4.48878244180696	3.95247297454819	137.002888286321	3.05285307572164e-14	3.40345404853186e-13
LYPD6	-5.87723494460224	0.917382455565767	136.99888185942	3.05420249594241e-14	3.40345404853186e-13
WDSUB1	-2.11446304344073	4.10490181258771	136.931925770438	3.07684735794389e-14	3.42607305349084e-13
CD63	2.18942507170558	8.51646073152011	136.835272228798	3.109848081372e-14	3.46018005273388e-13
ENSSHAG00000005866	5.03020544758669	4.36130935601016	136.808443416861	3.11907420735254e-14	3.46780238224923e-13
LAMB1	2.44928968449235	7.33262500485285	136.760765663294	3.13554118344027e-14	3.48345739694529e-13
ZBED1	-2.71078055011945	4.01451621742754	136.749260144278	3.13952865100271e-14	3.4852349237519e-13
DOHH	-1.2032303457907	5.48993857328544	136.669626853947	3.16727382749632e-14	3.5133634752121e-13
RNF19A	1.79919879463675	6.62796918868942	136.548537052502	3.20995838654114e-14	3.55800854417066e-13
ENSSHAG00000008045	-6.43710185516641	5.74318415609236	136.635464427836	3.21694662856493e-14	3.5630490807125e-13
NNT	1.91981882448237	6.21636363919708	136.396899453286	3.26426632940048e-14	3.61271871695135e-13
DSEL	2.83760080793977	2.34462286262335	136.367932384798	3.27475020028157e-14	3.62157601694775e-13
THNSL1	1.52170849197106	5.04778905488354	136.296075375911	3.30091019277839e-14	3.64774314868879e-13
MYL4	-8.50185510672188	2.55387779989963	136.271176187497	3.31002611377291e-14	3.65505001579855e-13
DAG1	2.37983942490475	7.13440569826007	136.262620184624	3.31316469056395e-14	3.65575042727532e-13
ITIH3	-6.25479509814699	5.45713750229122	136.329962346455	3.32746184481536e-14	3.66875287089234e-13
ATAD2B	-2.38188558206783	5.7552577422151	136.173644204643	3.34598972973947e-14	3.68639683582919e-13
ASCC2	-2.13593175006903	4.08339156939072	136.102798585324	3.37237074116263e-14	3.70998204156418e-13
LIMS2	2.53399465661168	6.24532318666397	136.102506634109	3.37247990762821e-14	3.70998204156418e-13
AMPH	9.30334034010013	2.32816273077581	135.98273624457	3.41757964279537e-14	3.75676412842822e-13
FMO3	-5.6257831288004	3.62618494002957	135.799513933547	3.48780421249718e-14	3.83107343070232e-13
ARL2BP	1.30597030619545	4.85385643725158	135.772771097501	3.49818036840968e-14	3.83958173068004e-13
SOX9	-3.82903834442846	4.66117309137877	135.725652693236	3.5165412960476e-14	3.85683469870044e-13
LRRC71	2.06874788157786	4.30599245469909	135.634069985494	3.55251958451179e-14	3.89336943653927e-13
FBXO30	2.06529037469671	4.28838427589885	135.614815343649	3.56013292689982e-14	3.89878623157416e-13
ENSSHAG00000001795	5.29567767360668	2.60854668190653	135.585637377061	3.57170271512852e-14	3.90852445543075e-13
BBS2	1.45686002055066	4.70413943730551	135.461788099043	3.62125414147745e-14	3.95978037133242e-13
TMEFF2	7.97251224889688	3.29256292350186	135.410214655122	3.6421012221889e-14	3.97959533244862e-13
TNFRSF12A	2.76792089637398	5.44290540445545	135.088817733945	3.77489465084624e-14	4.12160898377363e-13
ENSSHAG00000012124	-2.12344951495855	7.31726172336505	134.813871116391	3.89253877611825e-14	4.24688199206085e-13
TM7SF3	1.69269313244665	6.84285462495553	134.770007123595	3.91166126769931e-14	4.26455796757838e-13
SH2D4A	-5.42454693150632	4.09600147250476	134.699373659788	3.94266190480401e-14	4.2951476482335e-13
ZBTB7A	-2.15660982759689	5.8603197803507	134.520822909156	4.02218506618218e-14	4.37851287070302e-13
LEPR	-6.81780040804668	1.60852341501367	134.422419483929	4.06673179791702e-14	4.42370721207098e-13
CILP	-6.9520563192336	5.13731821113724	134.439471210893	4.10646182175942e-14	4.46359863544632e-13
ARSA	2.98394769872552	5.00665162127419	134.290704846849	4.12717233718958e-14	4.48277245374208e-13
ENSSHAG00000012800	-9.02534375476908	3.25487792216988	134.264596405602	4.1392646782479e-14	4.49256399799724e-13
TEX14	3.10208792200221	4.74965090509274	134.229557891075	4.15555166925939e-14	4.50689028735873e-13
ENSSHAG00000007794	-1.53979074295311	6.8419462107407	134.085482691581	4.22323428453191e-14	4.5768948838602e-13
USP54	-1.35248703532976	6.25478928144743	134.049346504508	4.24039135727134e-14	4.59207960188776e-13
ENSSHAG00000014214	-2.54806054855981	4.25626075112815	134.017844315068	4.25540809015223e-14	4.60492567087044e-13
PXDNL	3.70542567355051	2.74952078497938	133.989526991447	4.26895438892593e-14	4.61616267922524e-13
PMM1	-2.91204501673533	5.86926140427026	133.937537207067	4.29394325055109e-14	4.63974711854514e-13
ENSSHAG00000012126	10.6766286392727	2.72665940240115	237.368538101155	4.34390896964098e-14	4.69026502506058e-13
ARID5B	2.21076497110642	6.60034975096476	133.729118763446	4.39567511730734e-14	4.73942246742462e-13
ENSSHAG00000002523	-3.04245868007044	3.5756847899909	133.725803859126	4.39731350541158e-14	4.73942246742462e-13
TBX2	3.53831716932676	2.63932541491757	133.722036663142	4.39917621822192e-14	4.73942246742462e-13
ULK1	-1.78735107350932	5.58067893128396	133.653301153385	4.4333090628727e-14	4.77267298671207e-13
CMIP	-1.19377436177342	6.07281360167839	133.576634468823	4.47170935044058e-14	4.81046522459333e-13
MON1B	-1.4949102443186	4.77718547411705	133.567763580594	4.47617507590063e-14	4.81172339896888e-13
ENSSHAG00000003263	-10.8917668667341	3.92582775467857	133.626455211789	4.49847944201368e-14	4.83214149334185e-13
HNRNPH3	1.33131284693682	5.31089062149978	133.468886209087	4.52627011971976e-14	4.85841847115213e-13
ENSSHAG00000001011	4.19155568197627	3.20072349854787	133.42934895863	4.54646597429636e-14	4.87651067544293e-13
ADAMTS1	2.35451485140847	5.18213344870875	133.297540688794	4.61448208073915e-14	4.94583035349707e-13
ZC2HC1A	1.61663701035306	3.77776133132687	133.239411478952	4.64481749429561e-14	4.97469154671514e-13
ENSSHAG00000015648	-2.67087188515972	6.42536878952912	133.067340380051	4.73585091063228e-14	5.06847152444355e-13
ENSSHAG00000000073	2.84084077991096	3.02183466686847	132.833981254974	4.86231836830762e-14	5.19684633158427e-13
MYOM2	-7.28327895445538	3.77787736497639	132.832884605858	4.86292100900405e-14	5.19684633158427e-13
ZDHHC13	-3.2656802477606	5.23768093402558	132.810312956409	4.87534225932332e-14	5.20630916617424e-13
DGAT2L6	-8.69674314228077	7.71156270649131	132.893932785496	4.88545781404705e-14	5.21329774630547e-13
PIK3C2B	-2.07775522339109	4.79535161347367	132.521486602973	5.03726409949199e-14	5.37136459637575e-13
CEBPA	-4.17044640078844	6.2407955580025	132.502002735238	5.04838892609424e-14	5.37929792285574e-13
ENSSHAG00000001687	-4.29883369877521	2.87286111908134	132.429697168385	5.08990018172676e-14	5.41957424163729e-13
MAPKBP1	-1.74414448184405	4.93134802952499	132.30945082522	5.15973182232441e-14	5.48992457305334e-13
ENSSHAG00000002593	3.20748609837323	2.87784114058495	132.26177489706	5.18769746535803e-14	5.51565969404927e-13
RAD54L	1.38908930142805	3.95387187394377	132.241879064399	5.19941504021931e-14	5.52409466936838e-13
SLC25A14	7.42681274796494	3.2163474799561	132.185812805694	5.23258509438868e-14	5.555190499819e-13
ENSSHAG00000001903	-3.91282114651352	8.61549677566806	132.179566850303	5.23629410039111e-14	5.555190499819e-13
ADCY3	6.07951615792904	6.79759992980913	132.167873656572	5.30373089455305e-14	5.62264804638239e-13
SEMA3F	-4.47797993143558	5.33083016741445	132.024729443649	5.3291302397165e-14	5.64547483594931e-13
TMEM40	-6.69268608457731	7.09347493894804	131.782134173326	5.54112380971497e-14	5.86579589370697e-13
DLG5	3.32189792036331	6.02574118687682	131.606599827	5.58858598564033e-14	5.91175204480997e-13
DECR1	-1.9680880788883	6.89745815203605	131.592435185475	5.59760473904257e-14	5.91700463291408e-13
EXO5	2.34960306916539	2.58841127578379	131.575821982285	5.60820202946721e-14	5.92391702070639e-13
L1CAM	4.8804553026785	5.99182299718408	131.488148432424	5.69556218220004e-14	6.01184502789271e-13
GAS2	4.2166321931726	6.31646157884842	131.18370962841	5.86455099942863e-14	6.18574533884821e-13
HK2	-2.8623471552761	6.96953139119321	131.11071551108	5.91361796064046e-14	6.23299602811765e-13
ENSSHAG00000008242	-7.80591476513868	4.5652788879599	131.117793716513	5.97655626105548e-14	6.2924270154293e-13
FAM92A	2.03876653711579	6.04359007052252	131.014984080925	5.97862465433651e-14	6.2924270154293e-13
ENSSHAG00000001503	-3.76226091970461	7.3521187597511	130.992612893448	5.99392397666764e-14	6.30398430917825e-13
TUBB2A	-2.057700382466	7.64662371447648	130.937807478409	6.03157891139647e-14	6.33902008269011e-13
GRB10	2.39908418982179	5.49018849478638	130.91121111303	6.04994198886138e-14	6.35374483117974e-13
ENSSHAG00000010466	-2.19929577968005	4.41508174920928	130.826694261071	6.10868689635837e-14	6.41082755665273e-13
SLC45A4	-2.80563510711151	5.76562650302221	130.81507879977	6.11680721238956e-14	6.41473790851025e-13
ENSSHAG00000018596	-3.00570498539996	1.93442364355665	130.745900740599	6.16540510450575e-14	6.46106128611449e-13
PIN1	2.22850256450497	6.71355989210927	130.729065228397	6.17729347784007e-14	6.46558819825002e-13
ENSSHAG00000004508	-4.17467274865965	2.72593821193279	130.727241072932	6.17858305011562e-14	6.46558819825002e-13
ENSSHAG00000010085	-3.07888760926192	7.59950172536493	130.638180217971	6.24188968888036e-14	6.52715656721171e-13
HLF	-2.12489510351406	4.3751449630595	130.443481803455	6.38267478934489e-14	6.66959818001838e-13
ECHS1	-1.68146036886483	7.17345718776208	130.389762779916	6.42210389302466e-14	6.70137411899999e-13
PCYT2	-1.47083086430532	7.42866329384775	130.389544047677	6.4222649626531e-14	6.70137411899999e-13
ENSSHAG00000011887	-8.22287993187443	3.08638412649701	130.354507055562	6.44812038486304e-14	6.72354724130219e-13
TCF7L2	1.7396130395266	3.33462264984982	130.273591483387	6.50825115765356e-14	6.78140259810326e-13
TDRD5	8.29051375932152	4.28628287711876	130.284305621825	6.57435476586829e-14	6.84539449872648e-13
SORT1	-1.75998533413765	8.06806416823085	130.136943465383	6.61114163631216e-14	6.87879156143157e-13
GUCY2C	-5.07777277304069	1.31601755133332	130.118500751328	6.62515879048352e-14	6.88846638343863e-13
ENSSHAG00000006600	2.81332076025209	2.19285922172451	130.077944659926	6.65609304032809e-14	6.91570435606473e-13
ENSSHAG00000015518	2.71260210490209	4.35220982493714	130.070192380444	6.66202338974562e-14	6.91694291916831e-13
HS3ST6	-3.41694800007669	3.42899667901596	130.025468910827	6.69634473249954e-14	6.947636133975e-13
HAS2	4.25366351621403	4.03073477406202	129.961201503906	6.74599043180259e-14	6.99417388660897e-13
ACTN2	-7.88223345093774	5.63817073233123	129.858393982638	6.90381819335684e-14	7.15272803311733e-13
ADAMTS8	5.18575762707432	4.45427991313888	129.613615306452	7.02129108864581e-14	7.26927711432989e-13
ENSSHAG00000000847	2.4400814476794	3.31687942240908	129.586135051784	7.04355484789261e-14	7.28715901272405e-13
PKP2	-3.09456111227604	3.02307574901467	129.556593725291	7.06757129411346e-14	7.3068276027952e-13
KRT24	-13.9339310039036	10.356465047562	129.589128556037	7.12103447054899e-14	7.35689038931877e-13
ENSSHAG00000002450	-6.3507465858983	-1.06514587606655	129.466613064981	7.14125593109282e-14	7.37256393791322e-13
TMOD4	-5.2371914784433	3.46023481813502	129.430790887238	7.17081504779506e-14	7.39784862669344e-13
KIF1C	-2.02153400060857	7.6812865574969	129.351693003152	7.23654052844761e-14	7.4603826719123e-13
CDK5RAP2	1.80678813543922	6.56026267599656	129.173879294733	7.38661763237969e-14	7.60972788973032e-13
FADS3	2.75121387123294	3.42620663936291	129.15620277534	7.40171476867894e-14	7.61990353971616e-13
TEAD1	1.9276652373823	4.34959742074881	128.999318764166	7.53713736151401e-14	7.75384997909665e-13
FLAD1	-1.43969107374343	6.12328109156058	128.978208197721	7.55555807629981e-14	7.76732653505808e-13
PITX1	-4.65351364930957	5.66414359953186	128.954209670092	7.57655632055557e-14	7.78343203148981e-13
ENSSHAG00000003930	1.07272652601683	6.02527195486488	128.743635390209	7.7634591739878e-14	7.96982960772672e-13
PTPRJ	3.28064955528566	3.11619457715335	128.698252186775	7.80437242282887e-14	8.00620018471229e-13
MZT1	1.74475254112502	3.6773336889959	128.546687718015	7.94266057919791e-14	8.14234263589404e-13
RTKN	1.51120373560556	5.63007114569059	128.438131738366	8.04329067173365e-14	8.23971629655915e-13
LMOD2	-7.62845741011675	2.80933902946118	128.376225546632	8.10127676558779e-14	8.29329861318727e-13
SCYL3	-1.48310671585159	6.02006616258722	128.27694439802	8.19519122967886e-14	8.38356002598823e-13
RCBTB2	-1.46145001900998	5.1612947879009	128.239465859594	8.23094106506469e-14	8.41423513079932e-13
STYK1	-6.89084732490835	2.41355965408953	128.167759366991	8.29979814387691e-14	8.4786881248646e-13
KCNK12	4.02662831403121	2.60234649168328	128.139013554348	8.32757161892142e-14	8.49598082133515e-13
TGM6	-10.4298451194521	2.31571488342512	128.138192939843	8.32836590994013e-14	8.49598082133515e-13
ACKR4	-5.43124422638895	4.52121663237975	128.102892394878	8.36260966890384e-14	8.52495642085603e-13
ENSSHAG00000013083	-9.68920115384219	0.952227767471073	198.281952299091	8.42186048884039e-14	8.57936632352351e-13
ENSSHAG00000011661	7.99237652070387	4.20148508408192	128.107214862734	8.45236042874061e-14	8.60443218540833e-13
SPTLC1	-1.4213608363941	6.86514316666934	127.932575172412	8.5299222927815e-14	8.67733837143027e-13
ENSSHAG00000008256	5.35430978040654	2.40607663917527	127.922540871734	8.53988879727803e-14	8.68142734419671e-13
ELP6	-1.7896245711916	6.42927431537398	127.91637602529	8.54601806670279e-14	8.68161250784463e-13
ENSSHAG00000001796	2.09514988513647	4.35242210874758	127.864292921829	8.59798570271114e-14	8.72327781832347e-13
CSNK2A2	-1.66526823897246	6.3870599983409	127.863295694501	8.59898395709514e-14	8.72327781832347e-13
ENSSHAG00000012553	-4.07645485144472	6.11961411676023	127.838078452959	8.62426774252789e-14	8.74285142398765e-13
ENSSHAG00000013702	-2.77988064748798	6.06992692152298	127.735103445183	8.72832917392062e-14	8.84220328111681e-13
ENSSHAG00000019379	9.47717447933611	3.11734489440849	157.54992825996	8.73988019078324e-14	8.84776498093299e-13
IGSF11	4.61451174102885	2.76741073057727	127.71062467746	8.75326001499413e-14	8.85516907130175e-13
CUX1	1.81009094560465	7.53361707832976	127.665437586865	8.79947863039392e-14	8.89576101429989e-13
DQX1	-1.5766690190608	5.75023374471499	127.597787671516	8.86915339345888e-14	8.95999316523963e-13
CLIP2	4.44542154192839	3.75630391423119	127.503586717264	8.96714228238702e-14	9.05272081869196e-13
ENSSHAG00000018794	-6.51383581864863	1.35247156975183	127.422018133329	9.05291103753888e-14	9.13299207505132e-13
ENSSHAG00000012196	-7.95976800876317	-0.80440291435104	197.000678134557	9.08635871599757e-14	9.16040500940142e-13
MAGI1	-3.14112240190316	4.97131794694636	127.341368897716	9.13856208450842e-14	9.20667559072836e-13
ENSSHAG00000012504	-6.03216001942749	2.04150718323403	127.309141744025	9.17302598505302e-14	9.23502298826235e-13
PCGF2	2.70520337097332	2.28783947060401	127.201123303427	9.28954229709731e-14	9.34588135444704e-13
HPRT1	1.1858699031316	6.36005852778613	127.18550514107	9.30651757110652e-14	9.35651126053809e-13
ENSSHAG00000000712	-3.7470081251809	1.48129356882176	127.156529116755	9.3380979165683e-14	9.38179995774701e-13
PPP2R5A	-1.42704715823619	6.70665780907368	127.141671479899	9.35433464524966e-14	9.39164904754846e-13
ENSSHAG00000002716	-1.8681258309019	5.78538623802499	127.13244736296	9.36442989106708e-14	9.39532285565617e-13
ENSSHAG00000008400	-1.77232233482291	3.43524157454524	126.94921948114	9.56735525896463e-14	9.5923250048328e-13
HMGCS2	-9.47056753861464	5.53638584001947	126.940108118542	9.68439923540843e-14	9.70301029776886e-13
ASIC2	11.7484238651176	2.31036816699032	1192.5968253125	9.8559290421642e-14	9.8680968557965e-13
UNC45A	-1.23080492679363	6.00746217428712	126.678017847148	9.8762458743022e-14	9.88087916601822e-13
NUDT18	-2.41679864469474	3.55236892574875	126.672849894898	9.882232896552e-14	9.88087916601822e-13
ENSSHAG00000001082	-7.91608148348439	-0.989983700892038	195.456275634053	9.96319522190128e-14	9.95501189933709e-13
RAB23	1.80089937920208	4.99303161171853	126.565555602085	1.00073987480098e-13	9.99233973484588e-13
CEMIP2	2.67824214326362	6.13374659616548	126.549355717239	1.00264414358658e-13	1.00045107368946e-12
CLINT1	-1.22163455105426	7.41926016236909	126.511233957265	1.00714034886116e-13	1.00425101179475e-12
MFSD12	1.47389288755959	3.81484742269657	126.443764142616	1.01515003530969e-13	1.01154677238572e-12
FOXF1	5.75050626633075	1.4886870565037	126.390250917355	1.02155051412846e-13	1.01723017771128e-12
NUBP2	-1.16241002101461	4.35016013593347	126.3791823391	1.02287966881403e-13	1.01785940050084e-12
RGS16	5.47876484382406	4.49359583386706	126.370222777942	1.0239568976388e-13	1.01823724739313e-12
ENSSHAG00000008061	-1.6013841046363	5.77916332009852	126.323140173578	1.029637398974e-13	1.02318902316014e-12
PARVA	1.90856489524191	5.52126954677636	126.306879097819	1.03160698766278e-13	1.02444889836063e-12
CLUAP1	1.38574802638911	5.37671342337276	126.158993118971	1.0497023837471e-13	1.04121997447252e-12
GPBP1L1	-2.0645532866158	9.16043018064017	126.157216653758	1.04992177176568e-13	1.04121997447252e-12
PRELID2	2.608293136272	3.42204627681563	126.146827555432	1.05120576004076e-13	1.0417855862237e-12
SPG11	-1.89463324650368	5.09572259266037	126.096223150248	1.05748362166358e-13	1.04729619464348e-12
HSD3B7	-2.7876979720064	4.37414591615976	126.063334922925	1.06158479589753e-13	1.05064507461099e-12
PTBP2	2.44891533168873	4.22721396342354	126.035360094757	1.06508643846318e-13	1.05339646535809e-12
ENSSHAG00000001360	-3.97031598492375	1.92852547963478	125.995786113634	1.07006072986956e-13	1.05759962996857e-12
CCR9	-7.93759529128526	3.61432225028777	125.955596233331	1.07513746039208e-13	1.06189828462811e-12
ARL6	2.03961853622025	3.16963145634383	125.859931698546	1.08732389577558e-13	1.07280065307703e-12
ENSSHAG00000008413	2.83854586011543	2.4698220277872	125.857422029852	1.08764554497465e-13	1.07280065307703e-12
SPTBN1	2.20329381835345	8.75867385585861	125.848871827342	1.08874212493008e-13	1.07315716000873e-12
MIR193A	-5.11456673340004	3.23576639042843	125.766731139864	1.09933628516058e-13	1.08286849465413e-12
OSCP1	2.62139700032768	2.92111403600224	125.472306280816	1.13820986044358e-13	1.12040374529706e-12
CANT1	0.986954215806691	5.60114763120146	125.238735450135	1.17007666309281e-13	1.15089228337275e-12
TNFAIP6	3.07172115560783	4.57603113572153	125.233802468531	1.17075972106353e-13	1.15089228337275e-12
TRAP1	-0.951373738805726	5.97026360008237	125.134553667423	1.18459196492134e-13	1.16370615773362e-12
PRR7	8.01089275182604	0.593783165576808	125.012121307338	1.20189255665913e-13	1.17990770289912e-12
ENSSHAG00000000159	8.58748776193369	2.50489834664462	153.694113494547	1.21080834567072e-13	1.18786157460358e-12
PHF19	1.88779389809434	4.08826720389606	124.91985120278	1.21510657339388e-13	1.19127775409025e-12
GPT2	-3.13566019097581	6.38769666024586	124.832409603254	1.22777021510143e-13	1.20288520805709e-12
ENSSHAG00000016703	-8.89489728956901	8.77859458299438	124.895905986083	1.23196862812311e-13	1.20618900290685e-12
ZC3H12B	4.14312879511125	2.14614895008003	124.761146893793	1.23819344599208e-13	1.21147104052227e-12
PRELID3A	3.64061777216479	1.26534314397525	124.700925944363	1.24707423368203e-13	1.219342911138e-12
SFXN1	1.47569208629868	6.15634379455892	124.587829162484	1.26393422744148e-13	1.23500079331933e-12
EDNRB	3.26908429900236	5.34444720711877	124.415371001681	1.29010677517473e-13	1.25973101699002e-12
RBP7	-7.34468070272223	2.28798945187831	124.366223624591	1.29766941907584e-13	1.26626859489767e-12
SLC25A12	-1.85437270230717	6.73838504027329	124.335236542827	1.30246157734924e-13	1.27009579867363e-12
MSI1	3.7002367386834	1.43700258381916	124.304560273895	1.3072240120719e-13	1.27388892711786e-12
SDR16C5	-2.71619285004529	7.70875319680603	124.244467611427	1.31660646628121e-13	1.28217619711629e-12
DHDDS	-2.42641290440599	8.23254857786404	124.187431059456	1.32557731545503e-13	1.29005184340084e-12
BCL11B	-6.04735167798599	4.88550318405682	124.231798301817	1.33303696097721e-13	1.29644727224153e-12
MSL3	-1.03333954928353	5.40438255062523	124.126411890258	1.33524580167192e-13	1.29773090631203e-12
ENSSHAG00000013659	2.97619474888529	2.02583839782933	124.00849839691	1.3541400199822e-13	1.31521863018631e-12
ENSSHAG00000017660	2.1878134526413	2.93168939208008	123.997329384531	1.35594424678984e-13	1.31561051870758e-12
TTLL7	11.980378734447	2.54585763927034	1132.34035821129	1.35634595879909e-13	1.31561051870758e-12
ENSSHAG00000007890	7.907116875763	4.06839127447557	124.008159672372	1.36900542368288e-13	1.32683705584923e-12
ENSSHAG00000002045	9.03031767086384	1.25546065120026	152.256034971709	1.36973793887161e-13	1.32683705584923e-12
TRPV3	-3.91056620272043	4.35186283846255	123.801771256489	1.3879476355932e-13	1.34358485307623e-12
PCYT1B	8.48339212908184	2.8957374614271	123.733111116421	1.39937164944268e-13	1.35374601315866e-12
PHC1	1.91424285866686	3.84833026160448	123.434438895173	1.45022967518473e-13	1.40201674161237e-12
CBLB	2.36190181265084	2.95923939668854	123.344512361138	1.46592051958082e-13	1.41624803076379e-12
JMJD7	-4.03739348202716	2.08146992420891	123.3017996632	1.47343572385455e-13	1.42221322317195e-12
ENSSHAG00000016271	8.34167431413232	-0.526302805015852	123.298355755433	1.47404343516863e-13	1.42221322317195e-12
KRT13	-12.9444443740089	12.9582533201889	123.353136993868	1.48035232168952e-13	1.42735688190381e-12
FBXO25	1.75583647638464	3.96413854436623	123.246154486611	1.48328722475473e-13	1.42924270013001e-12
TNNC2	-8.51489999312891	6.19408793937093	123.285387023093	1.49240101184452e-13	1.43707585560068e-12
PCM1	1.13724256474356	7.19196415968617	123.179831297267	1.49511977679733e-13	1.43874479246456e-12
DAW1	9.58786628738635	1.57385073925996	151.231895955612	1.49637438562226e-13	1.43900350996797e-12
SLC6A17	6.21812042995879	4.28099621553697	123.247294399295	1.49922070064136e-13	1.44079155944454e-12
ENSSHAG00000006139	1.00380645715905	6.36132306801458	123.146130126239	1.50117033182575e-13	1.44171608578897e-12
ENSSHAG00000000519	-2.46048135006148	4.27551890472153	123.054541873866	1.51774417473563e-13	1.45667517835573e-12
TMEM45B	-8.29463870222002	5.92610310713462	123.115539373714	1.52306263771513e-13	1.4608192106022e-12
ENSSHAG00000012832	6.58121981173862	5.18501408545063	123.079454891413	1.52966171721487e-13	1.46618527563379e-12
CDCA7	2.33031159401166	5.24115122433234	122.885259872497	1.54888632343629e-13	1.48363796256712e-12
ENSSHAG00000009868	-2.5881905725482	5.41050532962193	122.840527642781	1.55722733861561e-13	1.49064948781054e-12
BOLA3	1.86646647265679	3.43530850914953	122.665320429126	1.59035526706823e-13	1.52136344617706e-12
MYH3	-9.87174038616055	4.45265440628522	122.609382663512	1.61843063598063e-13	1.54720696948561e-12
ENSSHAG00000017282	7.3403316017612	2.25941307071427	122.456800915537	1.63075071998191e-13	1.55796459491465e-12
ENSSHAG00000004711	6.7846617808849	5.36374401244303	122.500257340315	1.63980305044717e-13	1.56558828845179e-12
ZNF281	1.54734602329166	4.69659180935672	122.279546881728	1.66593809304392e-13	1.58950093348073e-12
OXR1	-1.43932210263738	5.69165217936692	122.189698686965	1.68407844352617e-13	1.60575944602189e-12
ENSSHAG00000004784	3.64060627575286	2.76962807797088	121.981486418243	1.72692004068716e-13	1.64446165512817e-12
GART	-1.0160493803082	6.69097013046082	121.98148036638	1.72692130244656e-13	1.64446165512817e-12
MEIS1	-3.0570090151515	4.5104440575847	121.926612098997	1.7384008141963e-13	1.6543138908499e-12
RETREG3	-1.28616678167162	7.11915651285028	121.919879154645	1.73981499813932e-13	1.65458106467998e-12
ENSSHAG00000014773	-12.500830372205	5.71438894669313	121.927510135846	1.75695170634515e-13	1.66979043028818e-12
FKBP6	9.70481868259352	2.75771386932811	121.785109767982	1.76837794917898e-13	1.67955636318248e-12
LMOD3	-12.3425244211014	3.45307047823522	185.955859675271	1.78174638991466e-13	1.6911530429112e-12
SFMBT2	3.35024863850738	2.57890097870002	121.681670999767	1.79063518487906e-13	1.69848553793791e-12
CCN4	6.16217670781508	3.43652311630068	121.629572690684	1.80195676467198e-13	1.70811460069360e-12
ATP2B2	3.72429005694401	2.3060354817906	121.555239195207	1.8182408767956e-13	1.72243220762246e-12
ENSSHAG00000010221	1.96630544162616	4.33135425631926	121.441782607494	1.84339479365315e-13	1.7451282229409e-12
MFSD13A	3.96956933305451	6.24358384841986	121.432049269777	1.84556971098398e-13	1.74605486979547e-12
THSD1	-2.85613533843919	3.57854767731548	121.423465197046	1.84749006522691e-13	1.74673963550405e-12
ENSSHAG00000010705	7.42774378693206	2.6786158810593	121.39496307134	1.85388140689075e-13	1.7516479467826e-12
ENSSHAG00000003573	-1.73020469693181	9.10910171837554	121.274245351077	1.88121028962464e-13	1.77611237326433e-12
BMP3	-5.3548971347935	1.3226528892084	121.269877414499	1.88220704304693e-13	1.77611237326433e-12
SERPINE2	2.39791239657844	5.5684909051317	121.096562813793	1.92220891171047e-13	1.8126877062758e-12
BOK	-4.29981850720138	5.18513171733024	120.914906323793	1.96509764437035e-13	1.85193643721875e-12
PHOSPHO2	2.44845308253867	2.91219695453349	120.766995558482	2.00076247225209e-13	1.884331004512e-12
GSN	-2.5108668914169	9.36016514870922	120.71367009201	2.01378699346796e-13	1.89537476019634e-12
C4orf54	-8.19971254330203	0.827315349972174	120.618905725159	2.03715340464256e-13	1.91613179129975e-12
ENSSHAG00000010295	-11.6681625761001	3.12148247203843	183.582793245336	2.06859828131239e-13	1.94445574440427e-12
ENSSHAG00000006411	6.92093260573311	0.916710561786874	120.484431543377	2.07080200139302e-13	1.9452746213858e-12
USP5	-1.04871672569184	6.64141104377568	120.410167296898	2.08963484125565e-13	1.96170349920578e-12
ENSSHAG00000006797	-1.8020568295992	4.90106590367082	120.381616748853	2.0969229208559e-13	1.96728025698293e-12
TSSK4	1.4343046560456	2.99847627569246	120.354255490406	2.10393251096978e-13	1.97258874727918e-12
ENSSHAG00000014768	4.01467046465908	3.4233425914598	120.30216193955	2.11734642516682e-13	1.98389108566016e-12
FITM2	-2.40705076985596	5.39307693263286	120.266641036558	2.12654451307645e-13	1.99123135355291e-12
COL8A2	3.74334117635746	3.3269837764283	120.219575683313	2.13879682602262e-13	2.00142026065886e-12
ENSSHAG00000003307	-2.17398966513464	3.51331425172244	120.144343260906	2.15853623958194e-13	2.01859782353729e-12
DNAJC18	1.46191795653439	5.99987806705973	120.043229799352	2.18536872651604e-13	2.04238237321903e-12
MCOLN3	6.22210131992509	3.17277843477652	120.028391723032	2.1893357410774e-13	2.04478075164734e-12
ENSSHAG00000002303	-2.36777906844381	4.58978082618824	119.979945504104	2.2023408550466e-13	2.05561200779861e-12
ELF3	-7.302915353059	5.1776869738037	120.003290232624	2.21941976228284e-13	2.07022937315047e-12
ARHGEF40	3.23062528343622	3.57350812707555	119.850997051504	2.23735399889275e-13	2.08562539437014e-12
AMOTL2	-1.74888602664854	6.28993410120783	119.619858267166	2.30158851697519e-13	2.1441345992855e-12
ENSSHAG00000016189	-4.03371443778811	1.67747387100889	119.497684810277	2.33632223313168e-13	2.1751040790342e-12
ENSSHAG00000012410	-3.36877344241232	1.14946807840759	119.451870079962	2.34948909167129e-13	2.18596824475574e-12
ENSSHAG00000017003	5.04797073572163	4.03177301008907	119.390951959901	2.36711760945558e-13	2.20096706132692e-12
DUS1L	-1.90856723766732	6.77413533514446	119.379963829247	2.37031214789017e-13	2.20253448344371e-12
MBIP	1.64521153336165	4.62903816540269	119.3660304968	2.37436945788707e-13	2.20490110345009e-12
SLC15A1	-6.64552572948613	4.66430347692753	119.347082313521	2.40509091955658e-13	2.23200999642002e-12
ENSSHAG00000000718	2.4439518441369	2.01721010908801	119.252132961805	2.40781106721396e-13	2.23311473692436e-12
PTPN5	13.3260302185991	3.77910523316882	1031.09844644843	2.41378948648391e-13	2.23723802690109e-12
PLOD1	2.04192524937636	5.34574176321839	119.207005742814	2.42119767606677e-13	2.2426804362451e-12
ACHE	-5.9351980328751	3.20421851306131	119.166143650034	2.43338663213381e-13	2.25254141128024e-12
KLHL5	1.48755599978034	3.10822881884736	119.132822079761	2.44337407518574e-13	2.26035327943989e-12
IRX6	-7.15378618311646	-0.120755536022758	119.127534174803	2.44496297505791e-13	2.26039072260262e-12
MANEA	2.11454929477206	4.47669162476	118.86640839953	2.52479376363974e-13	2.33271768111474e-12
C7orf57	4.56861847827857	2.05628473712449	118.826674945944	2.53717937605077e-13	2.34267833849394e-12
MAPK14	-0.903237622054049	6.09468017762567	118.805312631462	2.54386479210039e-13	2.34736651296343e-12
LDLRAP1	-2.00454344391634	3.74467654999749	118.789793112722	2.54873330570337e-13	2.3503732657396e-12
NOX5	-5.27236990493243	1.13800570134422	118.679897334241	2.58348962449887e-13	2.38092055166884e-12
OPTN	1.3402861902565	5.85150716215156	118.48284229019	2.64706611471909e-13	2.4377647520268e-12
CTNND1	-1.52654810338636	6.96944281054282	118.478425007741	2.6485099991194e-13	2.4377647520268e-12
TTC7A	-3.09358848049374	5.26565319890557	118.441753799727	2.66052882028338e-13	2.44728416625689e-12
MTF1	-1.26094275396394	5.1042236961307	118.310276584863	2.70409372855391e-13	2.48579094769711e-12
ESYT1	2.22439646275637	6.70451232606274	118.26417120129	2.71954793146934e-13	2.49842421042098e-12
RXRG	8.15337038743809	4.37633078838675	118.331774542746	2.7252582440815e-13	2.50209558786803e-12
DOCK9	-2.21669189389792	6.38213067148495	118.197324104422	2.74211985927059e-13	2.51599407326412e-12
ENSSHAG00000014343	5.85528715764214	3.93681949836841	118.119083250902	2.76878967243973e-13	2.5388688214997e-12
ENSSHAG00000008296	2.17641421899709	4.0665066301564	118.073534853023	2.78444123263678e-13	2.55161789793043e-12
ACTR1A	-1.17308963272574	5.86460053739577	118.05333659006	2.7914116245565e-13	2.55640068351793e-12
DGKA	-1.81525252460009	5.53520513234055	118.020394297237	2.8028193802691e-13	2.56523870301995e-12
WDR24	-0.979458744676219	5.25556966531238	117.973992035389	2.81897153617295e-13	2.57840516823638e-12
ENSSHAG00000003394	2.18458513584805	4.64508594087997	117.919524631537	2.83805611866735e-13	2.59423564309994e-12
ENSSHAG00000013818	1.42669403398679	4.36828524871609	117.828424390052	2.87028076107031e-13	2.62204997184633e-12
FAR2	-5.91547110163874	8.23158804082714	117.782060011135	2.91704156730392e-13	2.66280573132656e-12
ENSSHAG00000008521	4.25817452060364	2.2465433996227	117.693978502126	2.91854306762741e-13	2.66280573132656e-12
ENSSHAG00000010734	7.05668960489467	2.99124696462479	117.647369999513	2.935472892578e-13	2.67657921835438e-12
SOCS2	-2.73510610008166	2.80055651006507	117.63625323061	2.93952613016865e-13	2.67806286209828e-12
OSBPL3	-2.68886124354322	5.48809532546559	117.632847315234	2.94076912449893e-13	2.67806286209828e-12
ENSSHAG00000004683	2.82896216011291	1.7513708411799	117.579964306877	2.96013998090148e-13	2.69402265842892e-12
MOV10L1	7.32516542682266	4.86398894648649	117.628396215828	2.97315409751359e-13	2.70418090439273e-12
C17orf64	-7.64533093639391	4.7952369360405	117.616942466437	2.97738182968327e-13	2.70633997196242e-12
TOPAZ1	5.23587024060272	4.23221914035195	117.505058297109	2.98780784857654e-13	2.71412688074178e-12
MMAB	-2.31233111328508	2.27810470568594	117.459548847629	3.00475033272635e-13	2.72781998489672e-12
BCAP31	-1.69485064153176	7.99960977197423	117.420602205932	3.01932985073694e-13	2.73778927955035e-12
GCAT	-5.11961560597666	6.32440834776236	117.503808186828	3.01948262780933e-13	2.73778927955035e-12
ATL3	-1.42507533109718	5.91059079023782	117.283643890023	3.07119354614827e-13	2.78294744796228e-12
ENSSHAG00000000100	-1.24489933791128	3.74114032942762	117.241742459887	3.08724748160879e-13	2.79575922683158e-12
SLC5A1	-3.81845755750218	7.16760579407161	117.090519140751	3.14592478931971e-13	2.84713019680652e-12
TRIM63	-7.89741417447901	1.86237248779475	117.037567624242	3.1667473012024e-13	2.86419932484217e-12
PDE10A	7.60071888532143	2.42700535736811	116.970220596893	3.19344037829613e-13	2.88655372398557e-12
ENSSHAG00000001268	10.9695679025391	1.57825479793439	982.983943299555	3.23832819636762e-13	2.92531652293159e-12
IKBIP	1.39226052455146	5.60497485206395	116.756481733774	3.27973524781123e-13	2.96088900108524e-12
ENSSHAG00000009177	-5.70207723246887	0.50617121367603	116.740003288659	3.2864893391383e-13	2.96515274244381e-12
ARRDC1	-2.70850590912818	4.14078446906703	116.722844373255	3.29353789324213e-13	2.96967672424636e-12
ST14	-4.38810132174817	4.50634950875718	116.71427927517	3.29706222120359e-13	2.97101940155124e-12
PTGS1	-2.94565309444688	4.43192062475809	116.649335529844	3.3239144308821e-13	2.99336846773701e-12
GJB6	-7.79209073320314	6.01894311193282	116.722101660486	3.32804755044768e-13	2.99524279540292e-12
ARSF	-13.691901694245	5.15727033217144	176.285226507574	3.37196475866342e-13	3.03289843172942e-12
OSGEP	-1.68990887607125	6.07681240044787	116.518756932204	3.37860343718773e-13	3.03699833596468e-12
ENSSHAG00000003834	5.64129576036892	2.35709205625865	116.403424538881	3.42769451969317e-13	3.07922982144498e-12
ENSSHAG00000015586	7.14884832769499	2.83061288407744	116.376310737552	3.43934407004727e-13	3.08779487912362e-12
GSTM3	-3.48955059816837	7.19664751707907	116.306324965525	3.46960668095952e-13	3.11304968215409e-12
TECR	-2.79441136788607	9.04705955247732	116.294975786128	3.4745405308715e-13	3.11556158904559e-12
SLC26A1	1.72181760156061	1.47092957063582	116.270361100344	3.4852667037189e-13	3.12326110134367e-12
HMGCS1	-2.29129815692692	8.7592648945853	116.150767072168	3.53787948828636e-13	3.16846409631928e-12
CLCN2	3.38630854515947	2.87071865861069	116.138627021554	3.54326676291569e-13	3.17134323758695e-12
LCORL	1.82307429685224	3.35164506666841	116.012534674587	3.59973468940244e-13	3.21990974239564e-12
ENSSHAG00000013113	1.27279824784642	4.54128826607721	115.988938321855	3.61040660447672e-13	3.22747799217092e-12
ENSSHAG00000005188	-3.53282164462016	3.57114180425293	115.925269742849	3.63936839492246e-13	3.25137697852375e-12
BLMH	-2.22014575163559	6.89176187844026	115.793682481418	3.70000270720146e-13	3.3035253528885e-12
CHRNA9	-8.61493003329387	-0.120762045481347	174.489603697483	3.7248243621817e-13	3.32365440336971e-12
BAIAP2L1	-5.00649161032464	4.72531248708268	115.683551410331	3.75156713823324e-13	3.34547202711844e-12
TECTA	5.77738477230745	3.04473615156471	115.640302462716	3.77202298504253e-13	3.36166004491153e-12
HSD17B10	-2.1173099104285	5.75106754995853	115.612663052307	3.78515728510513e-13	3.37130726345117e-12
ENSSHAG00000018555	-4.38299846013274	4.57440919157277	115.556962613783	3.8117726542994e-13	3.39294251265016e-12
MTR	1.89753238012028	3.8719505126773	115.512339852965	3.83323681007378e-13	3.40985348358643e-12
CBR1	-2.08052202459035	6.53398573667222	115.507768601417	3.83544281411763e-13	3.40985348358643e-12
IFT27	2.16143355118909	3.92753300614343	115.471690308409	3.85290049505147e-13	3.42328919213398e-12
BMF	-2.13912078036781	5.15223102635275	115.454027112242	3.86147788625212e-13	3.42882324717205e-12
SUN3	7.07835970736488	0.902253621591129	115.366667938716	3.90419661009402e-13	3.46464815283602e-12
PDLIM5	-2.14584575521422	6.13440374221287	115.259205521201	3.95742891263157e-13	3.50975378290375e-12
SLC29A1	-2.9187472999458	7.17852805577931	115.195143625894	3.98952528350783e-13	3.53607104363371e-12
DPYSL2	2.5437984648203	7.25369011273509	115.185936712439	3.99416060532292e-13	3.53803134202088e-12
RTN4	-1.87645504925457	7.17159883722077	115.137924370703	4.01842494193337e-13	3.55736611900203e-12
PCDH7	-5.34972780421031	4.5361795245093	115.104658021841	4.07672730253067e-13	3.60679182802077e-12
CD200	2.57905960729943	5.01520363768036	114.960854110951	4.10926144345505e-13	3.63337362517001e-12
SYDE2	2.31719496784999	4.25462528654401	114.900181181029	4.14088132443169e-13	3.65911534951899e-12
ENSSHAG00000004003	6.9414007285642	-1.39441933067558	139.759511458687	4.17533895428178e-13	3.68733200572326e-12
ENSSHAG00000000952	-6.05244741320553	5.67936245604256	114.742217518827	4.26763174806169e-13	3.76655914499423e-12
KANK4	4.84398136954983	2.12707892352205	114.549957724201	4.32847538128653e-13	3.81795067166289e-12
VLDLR	1.74424154533305	5.28095991863199	114.541814851229	4.33294195634765e-13	3.81958252891081e-12
NT5DC3	2.86171540972107	2.33150902027306	114.518628222098	4.34568700276477e-13	3.82850566483766e-12
TRPS1	-1.85479720600858	6.04194804610524	114.49356213544	4.35950951496128e-13	3.83836670080849e-12
FAM83D	-2.32348644731443	4.57142545089651	114.481152733409	4.36636970220846e-13	3.84208950650025e-12
TRABD	-1.65710990043326	4.138580768901	114.335413704735	4.4477928014388e-13	3.91137827201227e-12
TEP1	-1.88051315822428	5.41136833989182	114.197049339061	4.52657500882724e-13	3.97826261161108e-12
FKBP3	1.7216556208788	6.19323931125888	114.168388912082	4.54307653249895e-13	3.99036288937543e-12
CIDEA	-4.53219442426131	8.4074218429664	113.968723447053	4.65980676962024e-13	4.09043050047603e-12
FZD7	-2.66029594092123	3.26424412092842	113.932306986538	4.68143500963191e-13	4.10694641049318e-12
SMAD5	1.70601981279592	4.81135132244446	113.888280229957	4.70772423246642e-13	4.12752902976245e-12
ETV5	2.17214009919959	4.67606000950141	113.878367199705	4.71366488993117e-13	4.13025690655553e-12
KLF3	-1.46430513655457	6.68276123369132	113.799526128583	4.76119433559119e-13	4.16940101445472e-12
SCN2A	7.00704297685617	2.87755026691198	113.736123847331	4.79978221852295e-13	4.20067271139077e-12
CDHR1	-10.0908769490293	3.59998968265538	113.736309173957	4.84839883974794e-13	4.24067862568247e-12
ENSSHAG00000008900	-9.91019909851811	1.33533721798717	170.458870822245	4.87609741886835e-13	4.26235150422995e-12
ENSSHAG00000012075	6.41190120035775	3.4349921228785	113.513421310868	4.93795195743166e-13	4.31383738327872e-12
CMTM3	2.86790443984844	2.81788279765297	113.478288599161	4.96012846575307e-13	4.33061933869996e-12
HMCN2	-6.0036540322298	3.77301081848863	113.460709142595	4.97126430159725e-13	4.33774753584678e-12
ENSSHAG00000008334	3.12521973933313	1.1938896025883	113.400393115984	5.00967231520883e-13	4.3686497286391e-12
SCRIB	-1.7431678452132	7.31248682593507	113.373591489326	5.02683911742037e-13	4.38100283200612e-12
CHRNA1	-6.77194592669248	3.5790574714513	113.331623139178	5.05384486354283e-13	4.40191093782805e-12
ENSSHAG00000007042	-4.60274471776368	2.17036748257249	113.230509531368	5.11953818973349e-13	4.45647098948893e-12
ENSSHAG00000018884	11.9363409618834	2.52917318550434	912.176034038829	5.12663638105225e-13	4.45999033912996e-12
PCDHAC2	3.21428127543759	3.2563014093469	113.20004159532	5.13950883874557e-13	4.46852590994686e-12
ENSSHAG00000006698	-2.42972313217767	4.54340125583413	113.18579700992	5.14887376127981e-13	4.47400352185492e-12
FDFT1	-2.02295180642345	6.73635509732559	113.176021809114	5.15531073028715e-13	4.47693194769374e-12
BDNF	-5.13099713323814	0.242913573018927	113.146114473012	5.17505734316277e-13	4.4900496880066e-12
RBMS2	-1.71868111924998	2.58476901545714	113.143831799441	5.1765677660742e-13	4.4900496880066e-12
ENSSHAG00000011013	-1.69429166984597	4.55954789972287	113.123613177809	5.18996649796736e-13	4.49866829346947e-12
INPP1	-1.4882977682169	5.124311191694	113.119543970808	5.19266753972877e-13	4.49866829346947e-12
NSG1	5.21550623878903	3.44852108142216	113.114783360231	5.1958293960212e-13	4.49873769413508e-12
FABP3	-5.4631142527881	4.03849376403686	113.098566258716	5.20661552614947e-13	4.50540447247954e-12
INPP4A	2.15885602175254	4.44503234077929	113.008738765796	5.26678873242509e-13	4.55477381018611e-12
CDCP1	-5.79219126622444	7.45475313879156	113.078981426506	5.2723989106757e-13	4.55692595015061e-12
HMGCL	-1.37982662973831	5.40639540693064	112.940013052216	5.31332024509251e-13	4.58957686022843e-12
MAB21L3	-7.67077151759726	0.874903049899257	112.874530940653	5.35805816902059e-13	4.62548392379436e-12
TMEM67	2.09404380387762	3.56667015554086	112.719713383098	5.46541444217358e-13	4.7153735240455e-12
KDELR2	1.233134217868	6.21804477358698	112.666123970536	5.5031006568753e-13	4.74508348429212e-12
MGAT5	1.20786644349838	5.38337421254274	112.641931991584	5.52020290454691e-13	4.75702018893599e-12
LDB3	-7.3298045058294	3.86171730851297	112.576214050033	5.62295891047586e-13	4.84271116077443e-12
B4GALT6	6.99950727407998	2.17294726305555	112.406415884685	5.68965049813565e-13	4.89725931437407e-12
OAF	3.17324970497617	6.53719977612717	112.366226598956	5.71910804992169e-13	4.91971357175939e-12
HSD17B4	-2.42403743491967	7.6666971204541	112.357158135894	5.72577712662814e-13	4.92254973465946e-12
ENSSHAG00000006071	4.91402661848857	2.53959216393369	112.278319619007	5.78410204236316e-13	4.96976583957725e-12
CENPK	3.0023411261497	1.63439394982752	112.220666934614	5.82714915031713e-13	5.00380725272526e-12
MYOM1	-6.69439151322856	3.96939816354146	112.277621659058	5.84269041730176e-13	5.01420309886955e-12
SETD9	1.73037521545325	4.02655096035617	111.922034484317	6.05558634461644e-13	5.19385719498888e-12
ENSSHAG00000017349	-2.50235491097531	8.56234964140879	111.90308511615	6.07039588752323e-13	5.20350200622808e-12
ENSSHAG00000009862	-2.248574331444	5.77816127309083	111.874426927389	6.09286562594497e-13	5.21969791124089e-12
ENSSHAG00000005960	6.26716543136747	3.77309870128701	111.90699212402	6.09926658223019e-13	5.22211692477397e-12
CCDC69	-3.54137190529473	2.40665040283546	111.821775305696	6.13437604015631e-13	5.24909856003527e-12
INO80	-1.52442132781475	5.64197946338144	111.761271902106	6.18244447991292e-13	5.28713090320849e-12
ATP7A	-1.48636242396113	5.10721465146631	111.687208105606	6.2418263782134e-13	5.33478814222243e-12
EXTL2	1.81526648145661	3.15249485723144	111.661840790441	6.26230277101478e-13	5.34915715923193e-12
LRIG3	-1.43348922234849	5.34714293712121	111.620976120284	6.29543733347488e-13	5.3743154499454e-12
ENSSHAG00000004824	1.21574870735364	4.34065230421774	111.579492222394	6.32926272417157e-13	5.39934573457304e-12
ENDOD1	-2.07148849547113	6.91624853353034	111.575955905245	6.33215501958422e-13	5.39934573457304e-12
NSUN7	-5.57263563430779	2.99303160882187	111.38313383363	6.4919853300285e-13	5.53239940734127e-12
DPYSL5	8.0080392339419	1.40968997436536	111.356326892887	6.51453947676853e-13	5.54838082157917e-12
ENSSHAG00000019956	1.10372022404472	4.37000893154016	111.108993460996	6.72656605022942e-13	5.7256216443877e-12
DNASE1L2	-3.6407547501989	5.06354816727877	110.881341108164	6.92814290879646e-13	5.89376632765797e-12
STUB1	-1.73526750117706	5.62894194710759	110.851060167185	6.95543059742182e-13	5.91353383000371e-12
NBL1	-3.67332367897348	6.0263128588731	110.756190165146	7.04165731940348e-13	5.98309006281332e-12
FLNB	2.53757062208393	5.87367445646131	110.752057461603	7.04543897655576e-13	5.98309006281332e-12
ENSSHAG00000015525	-2.45832547863392	7.69692531288246	110.730445384502	7.0652500843925e-13	5.99642562395127e-12
ENSSHAG00000002568	2.14520181656734	3.08157268810387	110.58483735428	7.20026142233017e-13	6.10746172243904e-12
PTGIS	-7.14424436417095	3.25509875498057	110.4948893678	7.28501750719308e-13	6.17386378234336e-12
ENSSHAG00000004782	6.79275913749596	1.24024979560249	110.492795241225	7.28700321754872e-13	6.17386378234336e-12
UBE3A	-1.43125882714472	6.49847647515362	110.379561891901	7.39522676964703e-13	6.2619211359227e-12
ENSSHAG00000013805	-4.59751147258551	5.70466872885671	110.445888724411	7.40417082326992e-13	6.26586003930981e-12
ENSSHAG00000001084	6.05490213255562	4.67805892584275	110.268995062663	7.57666047652468e-13	6.40811643315801e-12
SCN4A	-7.09568526097803	1.30259523306399	110.174453133142	7.59558939190462e-13	6.42040613451208e-12
ENSSHAG00000001439	-4.80650520426779	3.91114830660861	110.133411545761	7.63636263690419e-13	6.45113551930135e-12
SEMA4B	-1.93821664819823	6.17445047877507	110.118926429765	7.65080797193233e-13	6.45960062315027e-12
WNT2	7.56768906334714	-0.407858359726872	110.110876767692	7.65884795260356e-13	6.46265100648016e-12
ANTXR2	1.58858835052914	5.03818822138367	110.082959567108	7.68680052394453e-13	6.4824907018222e-12
RPP30	1.21549078333624	3.91754557863339	110.01053051335	7.75982301488833e-13	6.54029424776789e-12
ENSSHAG00000003473	4.23075081773027	-0.48801096472077	110.004867515298	7.76556309291021e-13	6.54135545472033e-12
ENSSHAG00000002057	-7.12875577762449	-1.53589679188595	163.583613792803	7.82090151464179e-13	6.58417072149601e-12
CEACAM16	-6.88705090794652	1.12602119428916	109.878464637616	7.89485605629157e-13	6.64259992563368e-12
MYOZ1	-7.97463065002669	3.99466359663483	109.936689215827	7.91222543269994e-13	6.65337942779688e-12
KIAA1586	11.4325957716467	2.02294530440733	267.705266513552	7.92764153672222e-13	6.66250495987743e-12
TMEM117	3.06389700304645	2.95410710654566	109.763885057669	8.01401306423999e-13	6.73015086851465e-12
COL5A2	2.13560276286387	7.01558240559746	109.760699010971	8.0173533089101e-13	6.73015086851465e-12
RAB4A	2.3432621587082	4.53792666715852	109.694711312341	8.08686503254422e-13	6.78460090488968e-12
KIF19	6.03119071644251	3.53246771499226	109.671963124601	8.11097481150862e-13	6.80091960358431e-12
MST1R	-4.79925514276966	5.37310060313603	109.728932606152	8.12993451623341e-13	6.81290379265071e-12
FLII	-0.857058195425324	6.8496930123682	109.617382477291	8.16913132598068e-13	6.8418232413463e-12
MYLPF	-5.88178367998566	8.09374219843509	109.483316352691	8.39547428544031e-13	7.02735857906293e-12
ENSSHAG00000016980	1.39272616873338	3.57598912559306	109.319248166793	8.494636364012e-13	7.10628662703995e-12
TBC1D1	1.25987921489576	4.83907358415189	109.290519832809	8.52671509465608e-13	7.1290370533671e-12
ADIPOR2	-1.79253358067221	7.33920672985766	109.260432380261	8.56044813307548e-13	7.15314378057446e-12
ENSSHAG00000002472	-5.72295044424042	2.20310037239082	109.100415916461	8.74222782199806e-13	7.30086051175788e-12
ENSSHAG00000010751	7.84596364200224	2.63414192882398	109.068389656267	8.77909514586624e-13	7.32745745793913e-12
ENSSHAG00000017954	-11.259887481079	2.63104029813744	161.83941412714	8.84094933385278e-13	7.37486733574759e-12
BCL11A	-5.3043734548051	3.77991834733812	108.921347137839	8.95047645699936e-13	7.46196775095812e-12
SMOC2	-3.41918422223195	6.02708682114095	108.755993339242	9.14741302494426e-13	7.61975150007434e-12
CCNDBP1	-2.14319806123605	5.5423738573122	108.752657559035	9.15143254388185e-13	7.61975150007434e-12
LGALSL	-2.73336086456727	7.05693149152025	108.749371489984	9.15539397940155e-13	7.61975150007434e-12
NACC2	1.8957682041765	3.59462094325354	108.668227418694	9.25378966100149e-13	7.69526575785961e-12
DRP2	4.20749840021976	4.12417285282706	108.665865892549	9.25666986628406e-13	7.69526575785961e-12
ENSSHAG00000006934	-7.74241829859891	3.15594359886233	108.540437788356	9.41101027605253e-13	7.81911940864057e-12
ASXL3	5.93270711433546	3.85483444182298	108.513376285186	9.44466341930419e-13	7.84261641609798e-12
SOX13	2.69628790830783	3.75273122239864	108.49032432901	9.47343023829194e-13	7.86203153033461e-12
ENSSHAG00000011671	-7.22645434979222	2.1619194506803	108.447333224797	9.52732593148207e-13	7.90226726975996e-12
TOX3	7.67991548655576	1.22874465636699	108.416155530924	9.56661353620108e-13	7.93034777975374e-12
ENSSHAG00000003550	-12.6203671980321	8.97363718821838	108.452039292876	9.61410668572839e-13	7.96519463100244e-12
LIF	4.58807802254219	3.24505833444589	108.344979389776	9.65694410194952e-13	7.99340857888403e-12
ENSSHAG00000004936	-8.4392579005867	0.190816995104277	160.590206561298	9.65911270937897e-13	7.99340857888403e-12
ENSSHAG00000001821	1.85321844595867	4.98481878962666	108.289680954773	9.72774335331069e-13	8.04564291623963e-12
MVD	-2.69407666538311	6.53056245274304	108.277844446134	9.74296861593982e-13	8.05367247199827e-12
CEP97	2.21685851581125	4.20943607482111	108.154387401057	9.90327387194147e-13	8.1815501970912e-12
FBXW7	-1.83506827654441	5.30436488269405	108.090658948348	9.98710712642607e-13	8.24614195879908e-12
MYH10	1.61063381695238	5.27658307058025	108.022359653601	1.00777827106929e-12	8.31630706674365e-12
ENSSHAG00000006848	-2.39556922612968	4.90847815395901	107.929002202701	1.02031296410412e-12	8.41498793784859e-12
AKAP1	1.62033437845625	6.69475431091558	107.920690270058	1.02143689547002e-12	8.41950073408886e-12
IFT81	1.09100254463053	3.91208281854698	107.905809161382	1.02345235940849e-12	8.43135301503676e-12
ENSSHAG00000000878	2.71945115724966	2.54973526101768	107.83966470099	1.0324615825633e-12	8.50077506049578e-12
ENSSHAG00000004752	1.74811516003088	2.73256660665303	107.819476255152	1.035227946308e-12	8.51874721544765e-12
CHRM3	6.70309641390823	0.756077444558604	107.807266036921	1.03690486072595e-12	8.52773924331122e-12
ENSSHAG00000018026	11.7803472020074	2.28135400853453	812.40175435729	1.04374880428191e-12	8.57919202979015e-12
MIR9-2	8.49152616398795	1.38642133533993	130.070127784678	1.05000405813637e-12	8.62575083887153e-12
SSH1	4.05702667540467	2.432932060269	107.601275072138	1.06563000553593e-12	8.74919393746541e-12
STMN2	3.71497997560595	4.76942125694261	107.582579693118	1.06827817271687e-12	8.76600605133269e-12
TMEM63C	2.37548142587679	3.1765565729626	107.559540344057	1.07155118327032e-12	8.78792369291016e-12
ENSSHAG00000011693	3.00304724442794	1.73538003422314	107.545703374026	1.07352195742747e-12	8.79914291663456e-12
SMARCD3	2.83541802644509	3.00617821903242	107.50432494015	1.07943819912406e-12	8.84267049989507e-12
ACAP3	-2.28802093110072	3.5781008377765	107.429535543052	1.09021870981217e-12	8.92597460787329e-12
ENSSHAG00000008690	-3.54025293190917	4.08873278082451	107.424187360558	1.09099395070086e-12	8.92731484996144e-12
MYO19	-1.09233510424869	4.60434689771434	107.359675463252	1.1003910435036e-12	8.99916439947648e-12
ENSSHAG00000003481	-3.54500467255865	8.18365518039094	107.208590284681	1.1227336393944e-12	9.17674449489327e-12
ENSSHAG00000007967	3.2129415992594	5.95959101356049	107.192517562931	1.1251384197724e-12	9.19125386224819e-12
ENSSHAG00000012655	3.3032729457969	5.89801887226587	107.186724441633	1.12600650747782e-12	9.19320078085079e-12
OSR1	-6.51520048012142	-0.647037741516102	107.17066165323	1.12841717228534e-12	9.20773274512096e-12
ENSSHAG00000003562	-8.92349102825874	0.11082781833495	158.362236505237	1.13276067899358e-12	9.23801139214988e-12
SH2D3A	-6.79006880151012	1.68596017539382	107.044999673905	1.14746466649332e-12	9.35270195503603e-12
TGIF1	1.98498297880288	3.97398440831181	106.962750988939	1.16011463695177e-12	9.45053207043632e-12
IL1RL2	-4.1985173171805	5.05182576945023	106.877049461362	1.17345187844198e-12	9.55384858979145e-12
PPIL6	3.95058537068254	2.33625339859259	106.854261250796	1.17702536295791e-12	9.57760103035648e-12
BICDL1	-4.66805484037054	3.28505906527586	106.783861086842	1.18813752090424e-12	9.66263594994989e-12
FGD1	3.0801734145055	3.04732142526529	106.746971862234	1.19400424145302e-12	9.70494093359198e-12
ENSSHAG00000015834	2.19193300802901	3.78229298468801	106.637766809215	1.21155115093042e-12	9.84208330622273e-12
FAXDC2	-1.43914984473648	6.63768915588435	106.610555708487	1.21596547892026e-12	9.87244942229034e-12
LAMP2	1.32633593816212	6.62520366411482	106.602225859852	1.21732017145219e-12	9.87795434288999e-12
MARCH9	1.83718071270471	3.59139488645418	106.548800382916	1.22604665665953e-12	9.94323838550875e-12
ITGB7	-2.9678575213651	5.63079811914989	106.368838360741	1.25592904269876e-12	1.01799290201647e-11
ST8SIA1	3.15129747579921	2.78091361695232	106.290233929992	1.26922073170442e-12	1.02819557388574e-11
ENSSHAG00000011663	1.99028474284764	3.52501719554894	106.137586717608	1.29545734000689e-12	1.04886778976265e-11
HEPHL1	-10.9011247583773	2.04774549964773	156.281063491793	1.31686870737331e-12	1.06561249391549e-11
TMEM179B	-1.64365507190256	3.75645868331391	105.893861690958	1.33853775994192e-12	1.08254704817907e-11
TOM1L1	-5.18157203514307	4.75912613497117	105.924528723789	1.34574241104755e-12	1.08777119138827e-11
GNB5	2.48888204690014	2.68586103075526	105.817276541507	1.35238402673513e-12	1.09226367392578e-11
CLEC3B	-5.73605099398356	6.0822719866632	105.885584033016	1.35279676836403e-12	1.09226367392578e-11
KAZN	-3.31119208293089	2.79595724048044	105.779760908938	1.35922160834336e-12	1.09684450185718e-11
RASSF6	-8.27867884983973	-0.321944622235626	155.70846564764	1.37299482425016e-12	1.10734687538142e-11
RIN2	-1.63516683754325	6.34193085224834	105.659775427154	1.38133537610121e-12	1.11345852127695e-11
HAUS1	2.61737490740986	4.14890077985854	105.645468483342	1.38399734791165e-12	1.11498859187717e-11
CALB2	-4.72650319099964	2.15919768043264	105.599621281088	1.39256417134239e-12	1.12127147122207e-11
CLVS1	7.08317821879372	1.44128875615334	105.571784616018	1.39779282537121e-12	1.1248610620049e-11
SEC23B	1.54265260397676	7.88188591843408	105.464130038001	1.41820917287065e-12	1.14066212151878e-11
NRAP	-7.35620754343284	5.47881909854139	105.445825256641	1.4352092232044e-12	1.15369957270583e-11
CACHD1	-3.62694024009688	4.29015525061003	105.365557121449	1.43717847472192e-12	1.15464674595435e-11
PIGS	1.50894724638759	5.95155124355064	105.287794699262	1.45233132813537e-12	1.1661789179384e-11
MARK4	-1.83910994998085	4.39210216510359	105.250252046863	1.45970700374117e-12	1.17145700058348e-11
ENSSHAG00000000135	-1.97229761249574	5.31134218237349	105.153679922124	1.47886134583767e-12	1.18617680915045e-11
ENSSHAG00000018500	-2.10242933849244	5.5775343513229	105.117903093332	1.48602438362127e-12	1.1912676525043e-11
ITGB8	2.66361591945302	6.77621868571663	105.079220058343	1.49381037616209e-12	1.19685202366708e-11
APAF1	1.39845629462004	4.98615835753776	105.070697639691	1.49553150315287e-12	1.19757371821314e-11
ENSSHAG00000008650	-1.98654326107147	5.01612867489343	105.005283827019	1.50881168146428e-12	1.20754566480349e-11
ENSSHAG00000006891	-1.59649146410229	3.6500170173475	104.986629372185	1.51262156606828e-12	1.20993148610765e-11
ENSSHAG00000007838	-7.49789776235037	3.41432909500194	104.951571307268	1.5341770152308e-12	1.22650142761989e-11
ENSSHAG00000004225	6.35803795261861	-0.274727777258299	104.876879863547	1.53524212861976e-12	1.22668114907451e-11
SQLE	-2.35831461568866	7.18847252028648	104.818585765966	1.54740165116644e-12	1.23572042142931e-11
ENSSHAG00000005748	-1.4752394076144	7.5548089251825	104.713415868593	1.56959598881384e-12	1.25275900736492e-11
ABHD5	-3.51920043026015	7.84654719021503	104.669406314692	1.5789826419473e-12	1.25956221896976e-11
GRIN2B	8.04899575929491	1.4645040373382	104.57867624983	1.59852105426614e-12	1.27445168488132e-11
CLDND1	1.13008999343366	7.43140740269253	104.568255384665	1.60078138418245e-12	1.275557131348e-11
JMJD1C	1.78716699399851	6.24539140896214	104.462658921147	1.62387631767844e-12	1.29325403630496e-11
GOT1	2.70508260320617	9.11382770635773	104.458244117854	1.62484947860206e-12	1.29332348356777e-11
ARHGAP4	3.04213191262728	3.46463174583509	104.419824606048	1.63334429314813e-12	1.29937656628754e-11
YBX2	-6.60426088736544	1.04984584829356	104.372442158197	1.64388527282312e-12	1.30655632647263e-11
ENSSHAG00000014227	5.1884805936804	2.30381636559049	104.371213961667	1.64415945453502e-12	1.30655632647263e-11
ENSSHAG00000013722	1.96535884030196	2.88411846526335	104.248503012906	1.67179740312665e-12	1.32746239456332e-11
SIRT7	-1.260681736301	5.94539520581207	104.246352191938	1.67228616495544e-12	1.32746239456332e-11
PTPRZ1	-5.28961918082138	5.86262849790672	104.30449351166	1.67472446154491e-12	1.32867541791481e-11
RASSF8	2.42741482532412	3.62544048882869	104.227480206538	1.67658116898721e-12	1.32942595898291e-11
SUCLA2	-1.0408520827318	5.90074329159037	104.074546045016	1.71181796614638e-12	1.35662967805672e-11
LRRC20	-2.44224821812143	3.36565170629512	104.065287195996	1.71397611404018e-12	1.35760300123486e-11
ENSSHAG00000003578	2.97027892490898	2.64146762048231	104.05680709571	1.71595525500555e-12	1.35843355816546e-11
ENSSHAG00000004591	3.31765733855861	1.58102128873874	104.032403245473	1.72166421269996e-12	1.36221431853626e-11
PROK1	2.90863853555304	2.12522614784013	103.882813508214	1.75709828811954e-12	1.38949733531793e-11
FUT1	-6.4892910530632	1.06056007349987	103.853552451478	1.76411878478741e-12	1.39429377478758e-11
ENSSHAG00000016345	-7.29091930579967	3.73847697849434	103.917230064641	1.76526492982709e-12	1.39444466697055e-11
ENSSHAG00000017709	-3.48865826949214	3.68579712474948	103.837789954848	1.76791284801454e-12	1.3957810576158e-11
DDIT4L	-6.83365513668737	5.09729157193585	103.85429988964	1.7804576282849e-12	1.4049254301461e-11
ENSSHAG00000004356	2.03344555921925	3.00572175913239	103.658194791607	1.81175304012784e-12	1.42884769744928e-11
AQP5	-8.21503356683755	1.82002649218745	103.582563861452	1.83055590398146e-12	1.44289714288992e-11
ENSSHAG00000000074	1.55559560426359	4.94884916253777	103.560753065159	1.83601642210419e-12	1.44642027684171e-11
SLC38A10	1.21721587364316	6.60853670189416	103.508894813129	1.84906850972016e-12	1.45591704988645e-11
ENSSHAG00000017828	-0.907073880040605	6.09932254333271	103.392250866092	1.87878442636477e-12	1.47851725369665e-11
ENSSHAG00000004584	-1.56092802466851	3.70172102307111	103.385953792106	1.88040288097983e-12	1.47899360218446e-11
DUSP7	-2.61792767260567	3.10637334714216	103.350019333457	1.88966675933305e-12	1.48547955588282e-11
DLL1	-4.62882013932931	3.8743724039823	103.342333956817	1.89165427018976e-12	1.48624160582509e-11
ENSSHAG00000017206	4.8568989746123	4.21219274861178	103.322489802128	1.89679633427233e-12	1.48947998320105e-11
SYNGAP1	2.50848166335698	3.21134124396008	103.276083907945	1.90887863427e-12	1.49730109319794e-11
ANPEP	-4.64969831432759	8.23679295144617	103.273133511411	1.90964953623079e-12	1.49730109319794e-11
ENSSHAG00000001710	4.17411798052183	2.11852972400857	103.272430436977	1.90983328917288e-12	1.49730109319794e-11
DAPK2	-4.85489732863853	4.28681109133366	103.121932232915	1.94959841320163e-12	1.52765634116572e-11
ARHGEF17	2.25515238831957	4.43908406321581	103.092367552218	1.95751195256048e-12	1.53303430705353e-11
ENSSHAG00000002493	-9.95972165812432	1.51873552524054	150.879265648767	1.96275814705552e-12	1.53631868261214e-11
ENSSHAG00000002266	-10.3609197509751	7.7783757421337	103.089504473551	1.97649627845266e-12	1.54559856759578e-11
RF00045	-1.7282341026277	2.48414802464823	103.021084801343	1.97673141916792e-12	1.54559856759578e-11
ENSSHAG00000011837	7.7342146672662	1.1113405618346	103.003999426997	1.98136746078201e-12	1.54839412165395e-11
CPA1	-8.4160744188204	5.12603619418756	103.063580032439	1.98352679647014e-12	1.54925222979514e-11
DMXL2	1.65300360000603	4.69458688951494	102.948736049689	1.9964414457907e-12	1.55850546661244e-11
RNF123	-1.27398895089376	6.02276465680221	102.901422375488	2.00944289690864e-12	1.56781653709633e-11
TRAF7	1.41627299857492	5.90107819673984	102.896885654784	2.01069422670384e-12	1.56795482486232e-11
ENSSHAG00000017818	-1.8354128822439	3.60678406690229	102.875760418639	2.01653185013048e-12	1.57166748255231e-11
SGTB	4.31792677305416	4.24038645381179	102.836141801603	2.02752796048899e-12	1.57939451265839e-11
RIOK1	-1.15217582028635	4.54100942925795	102.75088470643	2.05140551108381e-12	1.59714227470941e-11
ENSSHAG00000003745	-3.74919511534003	8.14471816667222	102.741071455143	2.05417278875358e-12	1.59844426280516e-11
WDPCP	-3.35823083854581	5.17600890497731	102.688993002431	2.06892447652202e-12	1.60906550390348e-11
LNX2	-1.17689747938449	4.53751085920126	102.664163295726	2.07599691448349e-12	1.61370622777582e-11
EGLN3	-3.15660800388466	4.23820040753456	102.617832071948	2.08926190151121e-12	1.62315301959876e-11
FAM216A	2.97833429243795	1.8794521378758	102.613738785766	2.09043812082814e-12	1.62320296211964e-11
ENSSHAG00000014533	-12.9683687334227	4.39996600167862	150.014785518633	2.13014910940699e-12	1.65315878251585e-11
FNDC5	-10.4455053037172	1.68358506642065	149.586420074222	2.16340602076053e-12	1.67807657231999e-11
ENSSHAG00000000869	-1.45529770046076	5.43103421813736	102.348744624024	2.16808753256576e-12	1.68081475307461e-11
TRAF3IP2	-1.97569329189915	5.96248570141486	102.190146598339	2.21600702949777e-12	1.71705258049938e-11
RAD51AP1	2.15337183262762	3.29394361070705	102.120821406551	2.23730207764343e-12	1.73263319519569e-11
ENSSHAG00000006470	-1.72177184945628	4.98652220996514	102.109386358613	2.2408352888608e-12	1.73444928668027e-11
ENSSHAG00000004435	-13.4802761613977	4.99967610413949	149.223712482149	2.26120445743971e-12	1.74928789982538e-11
ENSSHAG00000009989	-1.56260209452935	6.38483457429002	101.994145897959	2.27677186984627e-12	1.76039808029745e-11
ENSSHAG00000001004	-1.70860768942188	3.13479960402147	101.89699368886	2.30753886692521e-12	1.78324258228556e-11
ENSSHAG00000004764	-6.09957610406117	9.32399829675918	101.887231097209	2.32266936414787e-12	1.7939855755466e-11
USP53	-1.18623672155412	6.55828141529643	101.771766670222	2.34784357855214e-12	1.81247068004781e-11
CDIP1	0.869062177056871	5.1031864457107	101.759962769094	2.35168071633529e-12	1.81447331379823e-11
PDXK	1.89347065733484	4.98484225102844	101.716973661575	2.36571121339194e-12	1.8243345109929e-11
ENSSHAG00000001195	-7.56001188186687	3.72250878684924	101.746854189369	2.37760556767549e-12	1.8325388636181e-11
RET	-7.48945635194337	0.666995729859709	101.667076471774	2.38210684177956e-12	1.83503934967272e-11
SLC2A1	-2.47129495632248	7.47078801634446	101.605984692435	2.40234383810684e-12	1.8496527082639e-11
ANXA9	-3.80605381035286	3.04881519924786	101.566324700128	2.41557820677665e-12	1.85886192211521e-11
SESN1	-2.37099383776015	4.56044647694657	101.471721772262	2.44745749307016e-12	1.88240171147725e-11
FAM162A	-1.25175233913891	6.50186947712655	101.41026162369	2.46840530636288e-12	1.89751346299554e-11
ENSSHAG00000012823	-9.0654967045575	1.79667031025145	101.385284440933	2.47697225760627e-12	1.90215052419441e-11
ENSSHAG00000000567	-2.58011805075533	1.91510095764937	101.384312269637	2.47730633557592e-12	1.90215052419441e-11
CXCL14	-2.44194801432249	7.08064197181942	101.381286108533	2.4783465522796e-12	1.90215052419441e-11
GPR85	2.88389720555939	1.51335191944533	101.350099596907	2.48909345839903e-12	1.90939497139827e-11
ENSSHAG00000010609	3.8217073781767	2.087843175793	101.318792497301	2.49993124982458e-12	1.91664782815635e-11
MGST1	-5.54089024688859	8.48151005789003	101.380936224097	2.50117421060271e-12	1.91664782815635e-11
ENSSHAG00000013643	2.12842969357901	5.34364446550079	101.281291562824	2.51297859711561e-12	1.92426712752697e-11
CDR2L	2.29026193564162	4.44591693438256	101.279070667279	2.51375353623368e-12	1.92426712752697e-11
ENSSHAG00000008012	5.95291584885945	6.11921011204517	101.32235382894	2.52157653003443e-12	1.92924393005464e-11
TFAP2E	-6.33262422144285	2.4549444957558	101.2484747013	2.52445504499705e-12	1.93043450743148e-11
ENSSHAG00000001030	-2.06515419207577	5.53817595269137	101.213558571064	2.53672620448797e-12	1.93880257241442e-11
SHC4	4.12163636076586	5.57310505015053	101.048440484556	2.59561251933243e-12	1.98277088211485e-11
SPACA9	5.42761969347101	1.15050127817916	101.039035241434	2.59900972899061e-12	1.98432761630779e-11
ENSSHAG00000009326	3.30585519982099	3.00334962454148	101.015149978795	2.60765822109605e-12	1.98988994833038e-11
TTLL9	4.0634947480806	2.23333387916251	100.986167312003	2.61819308770885e-12	1.99688519824314e-11
PKN1	2.06869695754188	3.77191180143914	100.960371847221	2.62760711056225e-12	2.00301872584792e-11
DDAH1	2.97291828547918	4.70927056150222	100.903270890364	2.64857294105075e-12	2.01794717084858e-11
ENSSHAG00000012887	7.22959909581304	-0.578115882278215	100.67130391279	2.73557164238616e-12	2.08314422720674e-11
ENSSHAG00000006713	7.41253347497201	-0.133085026857099	120.554255458634	2.74688156218153e-12	2.09066616500135e-11
MCCC2	-1.48082400056424	5.74932054449973	100.615988604243	2.7567582434903e-12	2.09708998637162e-11
KCNC4	-6.01231878173247	0.223577110569721	100.552995013472	2.78109617463223e-12	2.11366022720067e-11
EI24	-0.970862383759973	6.57664732249825	100.552117752362	2.7814367012279e-12	2.11366022720067e-11
RBFOX2	-1.59347892602064	5.55761414395508	100.479013662192	2.80996825856928e-12	2.13423083447421e-11
ENSSHAG00000005287	-1.50408774512307	5.45124707256354	100.446037415712	2.82293908228257e-12	2.1428791278531e-11
PIWIL2	5.27246677497121	2.5385469796103	100.441528300339	2.82471758058189e-12	2.1428791278531e-11
ENSSHAG00000002830	1.50579543828321	3.39219409480178	100.438890482046	2.82575854303139e-12	2.1428791278531e-11
ENSSHAG00000002837	-6.34160336962479	4.51120412590711	100.434189928503	2.85329963630168e-12	2.16245930848887e-11
GRIN1	-6.48944563398699	-0.34880008265764	100.366357162338	2.8545410929292e-12	2.16245930848887e-11
FAM181A	12.4115712247444	2.76690961363809	232.229262593241	2.86969978284531e-12	2.17281521939709e-11
ENSSHAG00000004664	-4.92846350462574	6.87157441606058	100.382006035801	2.8741660993886e-12	2.17506877754664e-11
COLGALT1	1.66376970106391	4.51736193476683	100.254086482378	2.89970199331644e-12	2.19325646105873e-11
ITGA4	4.43274541658724	3.44716113632335	100.23230348355	2.90855095399567e-12	2.1988102965525e-11
ACTC1	-11.4753368049852	3.23415430450623	145.674942629665	2.91715402174542e-12	2.20417258848031e-11
ENSSHAG00000014345	1.76952723780265	3.64204480937894	100.167813169112	2.93491598959313e-12	2.21644612602589e-11
CNKSR2	5.75777392190018	1.56701015788589	100.146093377778	2.94385201921007e-12	2.22204507634067e-11
PREX1	2.42924757526941	4.98915501171554	100.130080823874	2.95045828809969e-12	2.22588062478963e-11
LTBP2	2.40049679219362	4.34688647862571	100.079087313569	2.97160072082743e-12	2.24067289889663e-11
GPR1	-4.07350556239086	2.78962082449811	99.9818768740918	3.01234798994705e-12	2.27022488163382e-11
AFMID	2.47198765748399	5.53877800633664	99.9275941988799	3.03535683405107e-12	2.28638488459636e-11
TERT	3.59672553791356	1.88700053682999	99.8879643855588	3.0522714967085e-12	2.29794013970864e-11
MAP1LC3C	8.15074876370033	-0.398744846017041	99.8819719189396	3.05483780074485e-12	2.29868671212749e-11
ENSSHAG00000004400	10.1409529246852	0.694783048821956	230.151182910294	3.1115297378816e-12	2.34013967612548e-11
PSMA8	8.11413447629873	3.38585796489042	99.7811329661925	3.12634164155663e-12	2.35006875815879e-11
ENSSHAG00000013645	-6.67048799348108	1.1570579964667	99.6741238829556	3.145269627964e-12	2.36308008384037e-11
ENSSHAG00000008949	-1.61356758084785	5.35806771991577	99.6300087514436	3.16482336946917e-12	2.37654791911065e-11
NRARP	-2.8960735355665	1.6003857804662	99.616670856842	3.17076045370365e-12	2.37978206185943e-11
TGFB2	3.12685117750546	4.28270241016906	99.5712924698601	3.19104760613398e-12	2.39377764410811e-11
TESMIN	7.87226322883174	1.36140181458874	99.5662856095075	3.19329435649648e-12	2.39423271782925e-11
ENSSHAG00000007044	-6.1397458955876	4.97369106430995	99.5976777065463	3.20789369564509e-12	2.40394415652089e-11
PDLIM3	-6.88518047195701	5.46245888699677	99.5625457576704	3.22376479501599e-12	2.41459817740602e-11
KRT9	-8.95000898584215	0.167964763816018	144.331664381672	3.23764416466273e-12	2.42287044296709e-11
NID2	4.78288008619231	5.1591958934124	99.5309067042151	3.23812867120755e-12	2.42287044296709e-11
ENSSHAG00000008786	5.20435080690603	0.789601881416933	99.3574107686287	3.28852262291421e-12	2.4593162525257e-11
SP4	2.04034653309087	1.81811718031343	99.2611570712984	3.33340711806677e-12	2.49160661083147e-11
ENSSHAG00000018846	-4.4214848758007	2.40019578217342	99.1877311453816	3.36807990124306e-12	2.51623492314976e-11
ENSSHAG00000010774	10.1709082770323	0.621400320001831	143.81785231014	3.37007827538959e-12	2.51644003397122e-11
SRP54	-0.770215507448762	5.91533280100333	99.176289809261	3.37351674638407e-12	2.51771970673388e-11
EIF3B	-0.93048805621281	7.92745802497738	99.1634341930807	3.37963666672616e-12	2.52099826575721e-11
STAG3	1.05242029235245	4.86097664039691	99.090869329308	3.41440096422872e-12	2.54562948293211e-11
GLRB	7.57079980603248	-0.463660973175422	118.43880140597	3.42980510264868e-12	2.5558088253428e-11
ENSSHAG00000017078	2.21532333172371	6.24211942620501	98.9673758384311	3.47443191059577e-12	2.587742705657e-11
ZFYVE9	-1.80668517191642	5.26989006533016	98.9502623919174	3.48283806883281e-12	2.59268078168391e-11
KDM5B	-1.10710739258212	6.93049734436052	98.908301498727	3.50354003240022e-12	2.60595736976775e-11
GPR137	2.06146872646043	3.6486512010892	98.906880700885	3.50424326404582e-12	2.60595736976775e-11
FANCI	1.75625126031038	5.3126237402832	98.8053801360433	3.55486783265668e-12	2.64225868742985e-11
DDX55	1.53288256811686	5.59501120391045	98.7659382680137	3.57474701560213e-12	2.65568228670534e-11
FN3KRP	1.79166508232465	5.35522012929943	98.7503977775862	3.58261170480704e-12	2.66017119363037e-11
KLK13	-12.234740630049	4.37818645811078	143.173337142859	3.60278942555383e-12	2.67379359604650e-11
CLMP	-2.63928449589044	5.95063205343809	98.596456149901	3.66150872637056e-12	2.71599107660353e-11
ENSSHAG00000011991	-10.0239426361692	3.60065958387172	98.6272630780273	3.67814252286656e-12	2.72694385722733e-11
AQP11	4.86123772533836	2.15603098916937	98.5453539161545	3.68810172608738e-12	2.73293954301642e-11
PMVK	-2.12521620005741	5.11597473204905	98.4650176906767	3.73031939839848e-12	2.76282103388235e-11
DAXX	-1.03120678464278	5.67251745422881	98.4293093973727	3.74924750106541e-12	2.77543179617408e-11
DZANK1	2.73366834851299	2.24308926379188	98.4053166934387	3.76202219574379e-12	2.78347693935468e-11
EBF4	2.6619136235194	1.9751026485495	98.3750050432224	3.77822686908344e-12	2.79405044756231e-11
TM7SF2	-3.55213751294346	5.62568534342243	98.3711003734278	3.78031964760706e-12	2.79418259320344e-11
ENSSHAG00000006028	2.13907741997854	2.16659498996808	98.3667445467832	3.78265567114346e-12	2.79449430604009e-11
ENSSHAG00000014536	6.51152375786244	4.26452396881466	98.4218079538994	3.78670191397525e-12	2.79606851493225e-11
SEPT7	0.970250741292525	7.36620109723927	98.3395651610933	3.79726628599293e-12	2.80245163007708e-11
RREB1	-2.00124065974079	4.90293133974342	98.2807781706576	3.82907145083945e-12	2.82449646484862e-11
SLC22A1	-12.2384935669397	3.65181886823392	142.267419177733	3.86859607431408e-12	2.85221037842611e-11
ENSSHAG00000000067	-5.09424948523551	3.45719573257269	98.0671527860673	3.94702817668227e-12	2.90856725508369e-11
ENSSHAG00000018033	-4.71732708533066	1.83242678658664	98.0611675996436	3.95038754506733e-12	2.90957403546382e-11
OLFML3	3.26281619585776	4.5862014507244	98.0160254746704	3.97582205825758e-12	2.92683058025437e-11
ABCC11	-10.5885398000597	2.00472924312852	141.684201720046	3.98575888535278e-12	2.93266674437398e-11
CCDC6	-1.71116869756058	5.87524050544377	97.9686132324867	4.00272123649444e-12	2.94366370832977e-11
FBXO47	3.45285144983481	-0.0388894058978615	97.9091849522559	4.03670837911816e-12	2.96716359105574e-11
ENSSHAG00000018646	1.47324673286636	3.54402198614963	97.8793084372911	4.05390938559079e-12	2.9775104110459e-11
BSN	7.45823904376849	-1.16600566016482	156.498986364426	4.05486415752791e-12	2.9775104110459e-11
ENSSHAG00000014628	-1.13517560419042	5.90592734760385	97.7995902977511	4.10018454882703e-12	3.00927571864137e-11
ENSSHAG00000001636	-5.9933266839435	3.70201075221946	97.8098551560405	4.13049075403867e-12	3.02999517725912e-11
ENSSHAG00000004665	2.91188345022927	2.77243778905503	97.7331706890712	4.13916453352577e-12	3.03483294125611e-11
ENSSHAG00000002159	-6.29014104664006	0.437810626365816	97.5703782908452	4.23636151278651e-12	3.10453842187036e-11
NOS2	-7.7781064347845	5.09358461167361	97.6246440005825	4.24089883167929e-12	3.10630412166855e-11
ENSSHAG00000014199	-4.06077510665002	2.41544443768724	97.5373237135813	4.25638878595904e-12	3.11608643417403e-11
ENSSHAG00000001339	-3.27997304747607	2.80636383653409	97.532302947473	4.2594394973262e-12	3.11675678105102e-11
PGS1	1.70276208222972	5.78673854985003	97.4990907822308	4.27967786443524e-12	3.12999686698525e-11
ENSSHAG00000009784	3.73860931598235	4.66812935793129	97.4384187818223	4.31691101607535e-12	3.1556468208647e-11
F12	-7.58950386032334	-0.997582208349228	140.663086978519	4.32230787565316e-12	3.15801052896821e-11
ZNF503	2.15866299163756	2.94509001225542	97.3772735577427	4.35477957748066e-12	3.18014368544585e-11
[truncated: 12,598 more rows]

## Sheet: BR.DFTD-vs-Lip
Gene	logFC	logCPM	F	PValue	FDR
TYRO3	-6.14294112730543	5.69197891672624	480.326189036971	6.35238220228522e-23	9.27320753889597e-19
RIPK4	-14.460375445516	5.51990782348872	586.32482037468	2.07373415159138e-21	1.51361855724655e-17
ENSSHAG00000005488	14.9426327529197	11.4564581601746	377.476976428562	4.01457943235081e-21	1.9534943517819e-17
ENSSHAG00000005903	-7.21219265604227	7.35956676932281	359.828990321491	9.06163959278171e-21	3.12325224053915e-17
SH3YL1	-10.8798697264227	5.53503507877325	354.379075824272	1.17376858300696e-20	3.12325224053915e-17
BICDL2	-16.1834462011883	7.23259245666274	454.488618363201	1.2837041679158e-20	3.12325224053915e-17
ENSSHAG00000010508	-12.7813467035227	6.73194329871142	539.309370392273	1.91208387644203e-20	3.98751434690011e-17
ENSSHAG00000000063	-14.3812337127602	5.78339354105453	566.707007577098	8.01206696469339e-20	1.44847331907009e-16
ADGRF4	-15.279321470564	6.17236933569942	399.597308418442	8.93016842829893e-20	1.44847331907009e-16
CUEDC2	7.43978674030723	8.93060964544379	305.960956975509	1.38960651778602e-19	2.02854759466403e-16
EGFL8	8.79118514823408	7.85032428263853	302.215415167838	1.70669473042275e-19	2.26493906133739e-16
GSDMA	-13.3475184314228	8.88647360323312	341.012420009434	2.04795134142546e-19	2.49133280684408e-16
CALML3	-12.9469507777459	9.12841813754477	294.964753027853	2.55739120430079e-19	2.87175360002945e-16
ENOX2	4.6544182739586	7.05697181050854	292.293502987625	2.97493270660503e-19	3.10200483221573e-16
INAVA	-10.0481605489804	5.34804464442922	426.496762501835	4.94182639811039e-19	4.80938545064103e-16
ENSSHAG00000017554	-14.6042891574434	5.34835449095662	487.218831434373	5.73574466096302e-19	5.0313698959444e-16
AQP3	-9.48239689244359	9.63301528612947	280.583733232072	5.85924703596759e-19	5.0313698959444e-16
ENDOU	-17.3393189923138	8.4305528740621	346.151457457096	7.60766163729727e-19	6.16981358784809e-16
PTK6	-14.9773203902426	5.71202985439401	466.954662066279	9.9478485014654e-19	7.51201770492499e-16
TFAP2B	-14.9725537980425	6.18672223705696	294.059043682443	1.02918450540142e-18	7.51201770492499e-16
TIAM1	-6.16119486812786	7.21091266259475	268.141850147467	1.23817351713398e-18	8.60707476339132e-16
FAT2	-15.0560643825206	6.03070125276603	453.58597430068	1.44855429441664e-18	9.61181617722461e-16
ENSSHAG00000013559	-16.7301022668925	7.66312531104812	285.511105590453	1.64062133257174e-18	1.04129522664706e-15
ENSSHAG00000019741	-15.7031522098397	6.92053215009252	281.846152560432	2.01141273156128e-18	1.22344179397215e-15
ZNF750	-12.8508899412078	7.22807729075369	255.620309074824	2.71332571919166e-18	1.58436515395039e-15
ATL1	5.06517246056674	4.28241039566908	253.828619670233	3.04401991159088e-18	1.70910010266937e-15
KLC3	-13.5062684781961	4.91929781559791	417.232691165357	4.25447175610461e-18	2.30025106280056e-15
KIF1A	7.3712116568211	6.77484758129632	243.973049850116	5.80529093422466e-18	3.02662989492184e-15
RBBP9	6.90113202293534	7.90499815349487	241.789431248155	6.71860317597612e-18	3.38200583320343e-15
SDCBP2	-6.28388153974568	6.88497444066322	236.122576561667	9.86984297432742e-18	4.80266559130772e-15
KRTDAP	-13.0339181534464	11.2768399831576	233.643473564428	1.17078795827086e-17	5.51327826285096e-15
SEMA3B	6.8351341040464	8.88137177534655	229.753704042564	1.53544596486427e-17	6.69570962913524e-15
RSU1	2.86610810823403	6.48131882587016	229.580159642367	1.55427683225002e-17	6.69570962913524e-15
EPHB6	-11.6562904818879	7.63181517344048	229.532520631097	1.55948847369912e-17	6.69570962913524e-15
ABAT	8.61314322830451	5.16198296692688	227.985403809938	1.74847406586538e-17	6.97272503753039e-15
TNS4	-16.1220366081811	7.41619911356542	245.357917173017	1.75835058218131e-17	6.97272503753039e-15
ENSSHAG00000013960	5.68440942093875	8.31266424762946	227.758348887111	1.76730255095646e-17	6.97272503753039e-15
EPHA4	-9.44854166149699	5.30950703587806	224.87723081366	2.16930040750745e-17	8.33353877599834e-15
CHD7	3.87578294884076	6.5404956201859	223.750809425256	2.35172560306172e-17	8.80268983422947e-15
VAT1L	7.93963639865124	5.94689479186322	223.17352310462	2.50383427303752e-17	8.97448649605706e-15
ENSSHAG00000016142	-12.2439690672213	8.09558307808109	222.787385208206	2.520577793796e-17	8.97448649605706e-15
ENSSHAG00000003434	12.0427373205109	3.86738591873593	221.084069122826	2.8511193035372e-17	9.73642033118408e-15
ENSSHAG00000000346	4.30810702880188	7.24976982850188	221.002900466124	2.86796872339304e-17	9.73642033118408e-15
PPP1R14C	-8.2969498576628	4.934839272674	218.961086034061	3.32823729521215e-17	1.10421836444334e-14
BARX2	-14.6531203131132	5.8274865404736	267.071000116628	3.4124114183647e-17	1.10698626411751e-14
ENSSHAG00000007493	-11.7480617005512	12.35945670982	217.298306685808	3.760435114372e-17	1.19336590868701e-14
CNP	3.92152265985559	7.50891539809427	216.015803884286	4.13403013865673e-17	1.26796758049768e-14
TTC22	-14.6283488851588	5.55383876683682	349.062378960593	4.16923166624802e-17	1.26796758049768e-14
ENSSHAG00000001966	10.0395062846619	7.21342461789621	214.01269875535	4.92693375000964e-17	1.4678240588294e-14
S100A14	-7.3215889730411	8.85440615481355	209.405509022817	6.78844624353865e-17	1.98195476526354e-14
TP63	-15.255921428646	6.5917780322539	222.867711322943	7.74194474095355e-17	2.21601782996941e-14
EVPL	-7.35890729669665	7.52294160795653	206.944889016356	8.19284082315663e-17	2.29998250647001e-14
STARD13	4.86389481108744	6.37808411564141	205.057847513794	9.47599165649398e-17	2.61000992833017e-14
ENSSHAG00000002148	-11.1005558929382	6.8745281720765	201.894960423213	1.21242721478256e-16	3.27759490396219e-14
CFAP36	3.01387373755454	5.75040856289226	198.496350122306	1.58584537013336e-16	4.20912194785579e-14
ENSSHAG00000013304	-9.4409205969409	7.09874582725081	197.796360249468	1.67682214164654e-16	4.37111600424217e-14
ENSSHAG00000001540	-13.2266520944302	4.3553504301108	311.722804855174	1.74746311154038e-16	4.44972201362331e-14
ENSSHAG00000017367	-5.832892744583	4.83718615087322	197.134292848815	1.76793996979142e-16	4.44972201362331e-14
TSTD1	3.8223878777198	3.92965447679602	195.055654300761	2.08950725128953e-16	5.16993675497026e-14
FAM83B	-9.03594890873359	7.28641751845767	193.831668663257	2.3072026489255e-16	5.61342404483575e-14
LYPD6B	-12.6375357671709	4.16914294371917	255.658926391201	2.47734101019309e-16	5.92856132242603e-14
ENSSHAG00000009886	-12.5482487138466	5.87614171783587	191.990110300668	2.69366336722227e-16	6.27721799457171e-14
GRHL1	-12.5214078476156	6.82058973799596	191.607069355575	2.80050970004202e-16	6.27721799457171e-14
ENSSHAG00000015610	-14.81424010824	5.86675287285664	253.207585305463	2.82445925135708e-16	6.27721799457171e-14
ENSSHAG00000003286	-12.9732055514078	10.4226953697873	191.292856120225	2.8385685317727e-16	6.27721799457171e-14
TNNT2	-8.09742959463385	8.02877165057834	191.284206522027	2.84058487753284e-16	6.27721799457171e-14
MREG	-6.90517068753795	6.35191248136219	191.112036195482	2.88103579693317e-16	6.27721799457171e-14
ENSSHAG00000000257	-12.4615169071806	8.29107561805391	188.800661818167	3.48693048374404e-16	7.48561929436699e-14
KLK8	-13.4745339013972	7.16906369304054	208.64347147918	3.72710937543454e-16	7.88526705254977e-14
CLIC3	-12.7742771902829	3.36191062617698	292.234031411868	3.93670487901804e-16	8.20971683198647e-14
ENSSHAG00000005906	10.5735359987735	5.33500687433466	185.528499292617	4.69579541266135e-16	9.65481992028598e-14
FGFR2	-9.07332062996106	6.32746682287333	184.536653937381	4.9845701443837e-16	1.0106215967738e-13
ENSSHAG00000000529	-13.2311597115808	12.7533207551052	183.542174615024	5.42315702393717e-16	1.08448282514294e-13
ENSSHAG00000008107	-13.2586218867098	14.1567727157087	182.927613568505	5.71436690815956e-16	1.12727470439613e-13
ENSSHAG00000014552	6.11520415003109	5.27881466739152	181.953893452007	6.20998407886542e-16	1.20871130111037e-13
ENSSHAG00000004758	3.30045745426858	5.89362816367932	180.282150407257	7.1694459492806e-16	1.36001913066754e-13
MAL2	-13.6425698636265	5.06591347020783	278.560373369134	7.17368633110019e-16	1.36001913066754e-13
ENSSHAG00000013982	-11.571553397588	9.29315904315236	179.452871999816	7.70222574173452e-16	1.44150117151078e-13
PNPLA1	-14.2112195031045	5.14111661245268	214.057595792364	8.0829143100697e-16	1.49359978605566e-13
APBB1	3.46487226335011	3.69060946681889	178.337413383181	8.4855391064918e-16	1.54839874845709e-13
CLCA2	-17.5326656892565	7.83158671466907	212.821740942579	8.82054483392159e-16	1.5638045311815e-13
VWA1	5.83825854647834	8.01043321664319	177.889749042553	8.82311918569103e-16	1.5638045311815e-13
ENSSHAG00000015207	-12.3527661357041	3.44854965428552	212.61628383633	8.89133964159917e-16	1.5638045311815e-13
ENSSHAG00000014964	-12.5176715937983	11.741417674869	177.514726302424	9.11681013897623e-16	1.58437136200923e-13
DSG1	-11.8237460798777	10.4697982131696	176.290642028717	1.01492580613297e-15	1.74304551975637e-13
ALOXE3	-11.9680030993982	6.63499756645153	174.450603439124	1.22171151965478e-15	2.07378427487447e-13
NET1	-7.70803995778239	7.82170542384037	173.620002339682	1.28535837320214e-15	2.13967046040135e-13
GDNF	6.81897614312976	4.11816041248694	173.580894658511	1.28984107764981e-15	2.13967046040135e-13
ENSSHAG00000020125	-13.3508610297782	4.37327154125532	226.067254732468	1.3083468242037e-15	2.14598280221637e-13
RAPGEFL1	-9.80905072576574	7.34269362621056	172.902403466307	1.37029126549218e-15	2.22261243262831e-13
CLSTN1	2.3514146403046	8.00247111150245	168.062240570482	2.12215390422513e-15	3.40186994017811e-13
C2CD4D	-10.4819797852332	5.6810365292752	167.981691347458	2.15505607687925e-15	3.40186994017811e-13
ENSSHAG00000014808	-14.2261937829291	5.0438135313985	199.548021401548	2.1672414333235e-15	3.40186994017811e-13
NKD1	6.30860613760254	6.40196542365817	167.063968207163	2.37790038829402e-15	3.69282870939534e-13
HSDL2	-2.49606895300333	6.28119569207473	166.177598908754	2.52328229735785e-15	3.87735526071893e-13
SERPINB5	-11.6672994715677	9.16238146941309	165.535849510999	2.6774964817764e-15	4.07146808760124e-13
ATL2	-3.25794310094743	6.18912438324887	165.267280868439	2.74495338974366e-15	4.13101335912144e-13
KRT23	-15.9584560203965	7.2085717868513	196.120290377272	2.79681991891099e-15	4.1661201200268e-13
UGT1A1	-7.77691144201474	5.77450981831606	164.050141978305	3.07389449190497e-15	4.49911187818263e-13
BBOX1	-13.5989565751489	4.67938854764448	247.738855200958	3.08200567076492e-15	4.49911187818263e-13
TMPRSS13	-10.6715541329477	6.31104127625708	163.753102899816	3.23045590940238e-15	4.64722993650161e-13
JUP	-3.76380855629799	9.73446543472477	163.46316425973	3.24713970080261e-15	4.64722993650161e-13
PMP22	6.73546044764664	8.55375171006477	162.50058971694	3.55387378547416e-15	4.99687552406296e-13
CEP170	3.69011046669293	5.94686767456921	162.482549347945	3.55990583985853e-15	4.99687552406296e-13
ENSSHAG00000010090	-10.4670510967645	5.73956475457603	162.157412870628	3.69926752456511e-15	5.14303879272395e-13
ENSSHAG00000001980	14.8430614479915	6.11217531347391	190.84037404569	4.14859881245952e-15	5.71332504380038e-13
SOX21	-13.7030790529959	4.49743317397289	189.779594112798	4.36254341084017e-15	5.95181389826587e-13
SCRN1	6.95200700477275	4.86641263715317	158.966483135226	5.00504535879436e-15	6.76515297663705e-13
OVOL1	-13.7263562908655	4.78562142296519	237.837217228842	5.0983514306149e-15	6.82804900771709e-13
SERPINB7	-12.0250578995701	6.64876646366002	174.298923496846	5.24937179110283e-15	6.96639358241082e-13
GJB5	-10.5658285499791	5.27107048659683	158.284015498981	5.3051022949733e-15	6.97692642360543e-13
ENSSHAG00000010444	3.21442215744011	6.94803613540212	157.973018693708	5.46607827022207e-15	7.12444737399122e-13
ENSSHAG00000009553	15.7394462083181	5.46188286420594	304.685937864259	6.70428464471429e-15	8.66098648172913e-13
ENSSHAG00000017473	-15.6050680767585	6.38753622399554	230.774893579449	7.43475212523668e-15	9.52039574773729e-13
ZFYVE28	5.63032501220805	3.51347778191222	154.39498709639	7.73661868701742e-15	9.82079648635481e-13
ENSSHAG00000003590	-11.8267794671107	6.08419085268124	154.457850576011	7.85230029891217e-15	9.88171377271723e-13
SLC5A1	-6.65376478396152	7.16760755900617	153.22858655177	8.6765792311908e-15	1.07154514235257e-12
RHOV	-10.2898105324638	5.22813062820327	205.258737915354	8.74603459627119e-15	1.07154514235257e-12
SEC11C	2.66130003042929	6.69050422236448	153.116408805728	8.77311729707625e-15	1.07154514235257e-12
TRIM29	-13.1918476331693	10.1570022930598	153.116493759459	8.80842698193642e-15	1.07154514235257e-12
SH3TC2	4.89907366193629	4.84129530056008	152.389819596595	9.42645325440211e-15	1.13725094717159e-12
CRLF1	4.87781619996704	6.09392011862918	152.023969530507	9.7746408136014e-15	1.16959185735208e-12
IGSF8	3.21261241651871	6.60562743418617	151.242236694106	1.05648433066431e-14	1.25386652512501e-12
RAP1A	1.96558410231669	6.38639901933471	151.155285574228	1.06568070390745e-14	1.25458120287427e-12
HSD17B11	4.51196839675849	5.4736761670367	150.522008851423	1.13525653307301e-14	1.32579798958398e-12
SMPD3	-14.4966258061518	5.25020637114631	159.349981473672	1.19008583051549e-14	1.37879944078294e-12
RASAL1	-13.6579114490743	4.79163832543312	176.328954526269	1.20464208596156e-14	1.3846744229029e-12
FUT8	4.353033365727	3.73285982394713	147.353267555337	1.56295817309876e-14	1.78250495397623e-12
ABCG4	-14.1101573028767	4.52590810436262	155.433597402296	1.67613731393157e-14	1.89503837123726e-12
TMEM184A	-9.23890067636342	5.60188896973274	146.597435050832	1.7004416205266e-14	1.89503837123726e-12
MVK	-3.77914508762517	5.54019801719224	146.525938942565	1.7005756037271e-14	1.89503837123726e-12
ENSSHAG00000014883	4.20340978877196	4.72505450687051	146.057831218752	1.78404429896792e-14	1.97299080881316e-12
ENSSHAG00000013047	-13.4972082822317	4.27081740636899	214.370701684767	1.8200636512794e-14	1.99769091589299e-12
ENSSHAG00000004642	-9.12128251025208	9.78150341742942	145.348797371378	1.91879175420235e-14	2.07817241167698e-12
ENSSHAG00000004990	6.17854282674672	5.20354551641476	145.403078625612	1.92186104655701e-14	2.07817241167698e-12
TCIM	7.37587690300134	5.36870014263259	144.711204466775	2.09045588211565e-14	2.23268743698375e-12
CROT	-4.53145065240825	7.09814490740149	144.495351733487	2.09534305293036e-14	2.23268743698375e-12
MAP7D2	-13.4696295788919	5.04377578756406	152.697666786506	2.16710282228146e-14	2.29241789852643e-12
PDZK1IP1	-12.6573538104054	7.20052742423079	144.1567990882	2.21367999660829e-14	2.32484176909984e-12
NGFR	5.78576043419364	7.94076954593453	143.267050120809	2.38007970269678e-14	2.48174310714054e-12
VSNL1	-12.5464766488399	3.41401086948155	209.231524594623	2.44514367867964e-14	2.53150407243726e-12
NOTCH3	-9.31229471389166	5.48134590202288	142.411547568887	2.62646891939086e-14	2.70008403417379e-12
ELMO3	-6.38791460537612	4.69344696056849	141.728105204881	2.79550685126059e-14	2.85376286816099e-12
ENSSHAG00000011798	4.75010135599847	7.84937235023694	141.649272767865	2.81874560730698e-14	2.85750335940746e-12
TKTL2	6.53608138568757	6.06587008830496	141.746482618851	2.84546767588789e-14	2.86469911259389e-12
NECTIN1	-4.944292210083	5.1523272022694	141.291254489929	2.9268750509366e-14	2.9264741091488e-12
FZD10	-5.15715880650064	3.37353942159949	141.100920399131	2.98613144832222e-14	2.96541135255835e-12
ENSSHAG00000000317	-12.3864405753586	3.70886053878302	164.813954984424	3.03284718648057e-14	2.99145292082725e-12
ENSSHAG00000017060	4.36912732693454	6.81930471961526	140.888708386421	3.05369225701102e-14	2.99179862871455e-12
HR	-5.25684466993085	8.12171332940647	140.666080907551	3.12630281431873e-14	3.04251789889499e-12
RAB25	-11.0118460054843	8.35986429130734	140.279333719492	3.27961911374994e-14	3.17058806771666e-12
DAB1	11.3418590932795	5.48600555548404	140.243037232141	3.33364276366192e-14	3.20161296473268e-12
MIGA2	-2.47666172464285	5.561717677502	139.838897689077	3.41243315901548e-14	3.25586269642536e-12
ENSSHAG00000000893	11.0404797529655	3.19281541594943	139.040028867325	3.71505901466315e-14	3.52158646078264e-12
ENSSHAG00000018644	3.38617024457928	4.10603885996384	138.431998818085	3.96428733818447e-14	3.73359139114947e-12
JAM3	3.45820949810819	5.69070449774714	138.101897029656	4.10691688180914e-14	3.83105656724174e-12
SPTSSB	-11.326346123088	2.02374561714843	200.390901296144	4.1263193229425e-14	3.83105656724174e-12
PDE9A	4.67052724469933	3.69624772713599	138.012411547533	4.14650594344564e-14	3.83105656724174e-12
ENSSHAG00000008430	-13.3655451899591	11.0913328745324	137.206966401389	4.55259718115963e-14	4.17979960066467e-12
CYP4F22	-11.2497198181395	7.60553269945134	136.91008137274	4.75861872254026e-14	4.32364189435459e-12
RNF157	4.7329219369669	2.64310609048832	136.669099709946	4.79164776269678e-14	4.32364189435459e-12
FAM83C	-6.32286464854155	6.69092151544744	136.656604131634	4.7981229407141e-14	4.32364189435459e-12
ENSSHAG00000002048	-11.1945118194712	6.81959508122655	136.664536850785	4.88635954685054e-14	4.37613967269473e-12
SRMS	-13.7624370700546	4.59094468566882	171.720794401509	4.94596304393332e-14	4.40251027532553e-12
TUSC3	2.29583109701623	6.68189501748335	135.646170993464	5.35349867564236e-14	4.73638628285013e-12
ZNF536	10.1494098971884	4.34707504050945	135.435965510189	5.58206406434553e-14	4.88122485428205e-12
POU2F3	-9.87274078040768	6.61309604474612	135.432638558546	5.58408378315593e-14	4.88122485428205e-12
CCDC181	4.09892029386918	3.64287143906745	135.042615713582	5.71720859404168e-14	4.96784589617979e-12
ENSSHAG00000002085	3.46758869222974	4.67126087764704	134.723159483496	5.92016997308431e-14	5.1137657554488e-12
CD63	2.94810321548669	8.51645977432254	134.582535320172	6.01190680272677e-14	5.16245973565914e-12
PRSS22	-12.9479532364691	4.54135305524295	156.33558795373	6.20104861128813e-14	5.29373728816281e-12
ENSSHAG00000009764	-13.6444181042391	8.86655792521015	134.36049660979	6.27684687123512e-14	5.327291315482e-12
ENSSHAG00000002820	3.60070825589458	4.2259045298376	134.130187395546	6.31729410504061e-14	5.3306277078256e-12
CNKSR1	-10.5672171006945	1.6780404442397	191.693895193951	7.04615829213321e-14	5.91148383612417e-12
SCRN2	3.25638014435758	3.94797242935654	132.807911518939	7.30741203600675e-14	6.0956343372358e-12
SLC5A11	-11.9890446203934	2.93090242940379	154.360268591932	7.35954886932346e-14	6.1042439996809e-12
ENSSHAG00000005666	3.27421955699343	3.69367893326535	132.375537752151	7.66562754858665e-14	6.32219383922418e-12
RBP2	-13.1598659208342	8.19289073579714	132.286576589599	7.8868225358903e-14	6.46808063926554e-12
BACE1	1.78778594675698	5.86958141066606	131.981862380025	8.00789038693162e-14	6.53068066304066e-12
SLIT2	5.95900394709713	6.55121048764604	131.794470195683	8.32934335993666e-14	6.75509746490863e-12
SDCBP	2.75797521079835	7.14401117173577	131.418284808033	8.52615749646655e-14	6.8765108913491e-12
ENSSHAG00000011607	-3.9591272736689	6.07949242931676	131.236461176203	8.70080969102042e-14	6.93334287170285e-12
CMTM7	3.54216440683542	3.8669415130199	131.226928067018	8.71007017300813e-14	6.93334287170285e-12
ENSSHAG00000006565	-8.93872944881023	4.86080115600445	131.22902541294	8.73910870251626e-14	6.93334287170285e-12
CERS3	-12.0001319310086	7.31727550595039	131.271288027421	8.82862552831884e-14	6.94662206865867e-12
FBXO9	-1.82534894598787	5.10295239133301	131.083134109219	8.85101866536862e-14	6.94662206865867e-12
FHDC1	-4.82465351541335	5.31038206937427	130.844967955613	9.08978379841617e-14	7.09586437910584e-12
ENSSHAG00000014355	-3.83497113947908	6.71041017006546	130.73325826506	9.20410359793951e-14	7.14688852780431e-12
ENSSHAG00000012740	6.7485202072023	4.54692157374532	130.56342382918	9.55490424922656e-14	7.38002604392642e-12
DOCK5	3.10108440090703	6.92488117446502	130.273122156406	9.69120616266611e-14	7.44590671382104e-12
ENSSHAG00000013383	-14.0444195100337	4.66262424263738	151.163714394636	9.748141640306e-14	7.45043830707785e-12
BCAS1	6.96824034713699	4.41766976457834	130.284989029047	9.85760005853432e-14	7.49485654450438e-12
DUSP22	-3.49028111559722	6.32882919731615	129.68145864366	1.0357796604242e-13	7.8343582812811e-12
PROM2	-12.6876754824621	8.93709985058252	129.311768510432	1.09974989049715e-13	8.27533448529762e-12
ANXA6	3.46679514580088	7.51730447461242	128.884920223651	1.13324549739402e-13	8.48122923542432e-12
ENSSHAG00000002465	-10.8180686567721	2.6185555027316	184.176541686429	1.13873197023097e-13	8.48122923542432e-12
CAND2	-8.18766561337971	3.12319552458096	139.819300838851	1.16169033119281e-13	8.56264481812534e-12
LAMB3	-3.70652128776134	5.96525773075864	128.661941383951	1.16222750092571e-13	8.56264481812534e-12
ENSSHAG00000000374	8.12397520749442	3.63956515241615	128.74807382737	1.16726011700709e-13	8.56264481812534e-12
ENSSHAG00000018862	-2.97606867887959	5.54456118410668	128.571738258763	1.17417271514657e-13	8.57028664785479e-12
ENSSHAG00000005717	-4.72833118434876	4.18596275977909	128.311257032701	1.20939887245747e-13	8.7834849453404e-12
CASP14	-13.6473923164121	10.6456849012768	128.129675522363	1.25717045809584e-13	9.08523482538764e-12
PHACTR4	-1.96922883079261	5.63497191821822	127.385273722658	1.34391342062295e-13	9.66426015480483e-12
LRPAP1	2.10520361327144	6.77645764625411	127.277206959521	1.36060950090999e-13	9.73636151680588e-12
CYP2S1	-6.93395869056597	6.3503895795839	126.998609081724	1.40466823512482e-13	9.99501084290308e-12
ENSSHAG00000002495	3.67326122706732	2.55382784280211	126.924996703931	1.4165589505626e-13	9.99501084290308e-12
ENSSHAG00000015279	3.70779649089803	3.27290184519119	126.920461414127	1.41729500238453e-13	9.99501084290308e-12
ENSSHAG00000018475	-5.22844393369413	5.55077512193576	126.739717368443	1.44695924335375e-13	1.01287599995577e-11
ENSSHAG00000015757	-3.21728086997323	5.6684206671569	126.72058375254	1.45013758042715e-13	1.01287599995577e-11
S100A16	-6.11164252762916	8.45269677068271	126.467377545843	1.49289814259846e-13	1.03777748026915e-11
ATG9B	-8.7113934227006	6.2166763151668	126.57337179946	1.50151338464608e-13	1.03819646818016e-11
PIP4P1	-2.00426710129799	5.37828904086421	126.347448811227	1.51361301905292e-13	1.03819646818016e-11
PLLP	4.88311586791763	6.69592323210863	126.340419037187	1.51483660585268e-13	1.03819646818016e-11
IL20RB	-8.91385186148349	7.21212871571039	126.395185993363	1.53252567293414e-13	1.04541167165853e-11
ENSSHAG00000008631	-2.52174116788058	3.69002563298659	126.147512119272	1.54882350130771e-13	1.05161513823674e-11
ENSSHAG00000014135	-7.98775885769949	6.40930721901627	126.232983354962	1.56134326367407e-13	1.05520782236639e-11
DHH	7.73328744938378	6.15854184336252	126.091830069903	1.58688584313638e-13	1.06752808931359e-11
ENSSHAG00000008622	-10.8405089287316	4.23869866182151	125.722413696177	1.62658638644606e-13	1.08921596648347e-11
GLDN	7.51970799055781	3.68951573950944	125.50827530643	1.6730424235126e-13	1.11520882641265e-11
B4GALNT3	-6.38725906127307	3.98508527706397	125.093016193592	1.7493635189235e-13	1.15615285461629e-11
ENSSHAG00000012689	3.17044801124433	7.36764362954774	125.088362974985	1.750306760311e-13	1.15615285461629e-11
DEGS2	-7.9135446474344	5.39843486754299	124.616229621552	1.85517656293454e-13	1.21772266238197e-11
DLX3	-13.42335321275	4.65506922080543	144.022364385302	1.86020108036155e-13	1.21772266238197e-11
PLCE1	4.78834284557163	4.17277808006591	124.476785143683	1.87906531542478e-13	1.22458015511477e-11
GRB7	-6.94870372312122	5.67182404927719	124.255098796811	1.92817050945053e-13	1.2509970265315e-11
ENSSHAG00000011378	-13.4201508990529	9.41176156809691	124.285014172444	1.95569212483474e-13	1.26078706626775e-11
MIR193B	-9.28426378198725	2.65330739646292	124.112224180285	1.96053338842841e-13	1.26078706626775e-11
PRUNE2	5.71032531709524	7.77083744468172	123.744300890958	2.04653538607127e-13	1.31032120902932e-11
ENSSHAG00000014576	-11.7847027556696	10.8995093909333	123.339388515302	2.15933044141495e-13	1.37650243597273e-11
FGFR3	-11.0704305603044	6.83159881861687	123.351212906286	2.18075504722726e-13	1.38411574693146e-11
SCRIB	-2.67574947755191	7.31248702148914	122.877234072096	2.26532047823879e-13	1.43156486326103e-11
ENSSHAG00000009418	-4.60378542206631	8.53241174676127	122.25873160155	2.43636486328947e-13	1.53301958078878e-11
DUOX1	-6.31213120692511	7.04903807014019	122.11745395492	2.47731146781581e-13	1.54273841968797e-11
TLR2	3.71598410724206	4.67230549973606	122.072998970042	2.49034536586271e-13	1.54273841968797e-11
RELN	5.695479113505	7.62010017524563	122.109086295152	2.49526884319604e-13	1.54273841968797e-11
CD2AP	-2.07639683152255	5.7851406552123	122.032702690959	2.50222239767157e-13	1.54273841968797e-11
EPHX1	-6.98725320428972	6.39120968172666	122.056416966861	2.51082619488831e-13	1.54273841968797e-11
ENSSHAG00000014100	3.01905311524829	6.92710371054232	121.988836508694	2.51521950873912e-13	1.54273841968797e-11
FAM83G	-7.12536660576469	6.47063514088677	121.948449833548	2.54303765707381e-13	1.55327463255077e-11
SLC18A1	-10.5003352886646	5.2425666957074	121.55207522286	2.69487830353541e-13	1.63915972812541e-11
OTX1	-11.018093985243	5.59823806381917	121.458929325876	2.72475404657287e-13	1.65045475401954e-11
ZBTB7A	-3.25746217557998	5.86032080080272	120.863048947166	2.87431823794355e-13	1.73385527427685e-11
NEXMIF	5.6197668737467	4.21922268742203	119.613704073192	3.3369100116709e-13	2.00461779219637e-11
FERMT2	2.91299268277396	6.01176520485333	119.453744932604	3.40157427659139e-13	2.03508939711808e-11
MME	5.55669756170271	6.34252330778549	119.460559056909	3.45734139877112e-13	2.06001100976575e-11
KLHL23	7.77194732515272	4.84514585121978	119.416143437663	3.47580861584568e-13	2.06259569813477e-11
ENSSHAG00000008763	3.18368944569811	6.71687468761151	119.010398679761	3.5877954869648e-13	2.11578442871334e-11
PTPDC1	4.25628737502419	2.92140999319722	118.995059632671	3.59442758131873e-13	2.11578442871334e-11
ENSSHAG00000004937	3.42609645669412	4.93497441878846	118.951157231588	3.61348101250317e-13	2.11640263318871e-11
AATK	6.3665429244123	5.99703568381518	119.040878218356	3.63604896291866e-13	2.11640263318871e-11
PAQR5	-11.3794000301365	2.15139646904824	136.899695893726	3.64007120757071e-13	2.11640263318871e-11
CHRNA3	10.4407125107611	5.16313750721937	119.001135695464	3.65346940377829e-13	2.11640263318871e-11
FAM114A1	3.77602433048128	5.56972911447141	118.806104035666	3.67719369031828e-13	2.12172622495124e-11
MICAL1	3.37050885930527	5.47429304502357	118.76624233069	3.69490896766898e-13	2.1235543744107e-11
ENSSHAG00000004383	5.96904270331438	4.0323865882402	118.466724165023	3.83093109133195e-13	2.19309537534368e-11
ELOVL7	-6.11971386926203	5.54533354168479	118.416012690124	3.85447850877997e-13	2.19795614340508e-11
ENSSHAG00000003355	-13.265580997692	4.28120339332996	124.336448122449	3.97686558539928e-13	2.25892154924742e-11
DNER	7.22594337897835	7.30653224841125	118.072601867352	4.08653410539838e-13	2.31221801824052e-11
ENSSHAG00000005708	-14.6924421508518	5.54404966530505	123.982893304983	4.21410824010226e-13	2.37519506135184e-11
NME4	5.43131208483709	3.26374431295253	117.318032793322	4.4035421755112e-13	2.47241956454279e-11
C8orf88	5.02883604233769	2.43151515062323	117.120095135609	4.51099886332191e-13	2.52304832976143e-11
EFR3B	4.89022039834815	6.0864595867184	117.110214225903	4.53109271683732e-13	2.52461417864088e-11
LURAP1L	5.20753981329459	5.71983698617183	116.936116135107	4.66023484299236e-13	2.58669613072253e-11
JAG1	-3.1167311943301	6.05661248033385	116.731999671323	4.72978818825744e-13	2.61535787773417e-11
ENSSHAG00000017010	3.8709038480024	7.64736679287421	116.58846682856	4.81351315396537e-13	2.6426115185386e-11
ENSSHAG00000017120	7.29234450713217	4.09544179711048	116.710614897376	4.81528061331187e-13	2.6426115185386e-11
EEF2K	-3.05531072870529	5.54573979516912	116.54563188509	4.83880091479352e-13	2.64557362375115e-11
SLC39A8	-3.42483209295226	3.84799430758722	116.332186371791	4.96691260423727e-13	2.70548470883044e-11
THSD7A	5.93838532754391	4.31105390807131	116.28943816254	4.99299726204333e-13	2.70958267774381e-11
SCNN1B	-12.0282232307942	6.2859594530555	148.921881199175	5.15631154347689e-13	2.78784577450651e-11
ENSSHAG00000005650	3.24117999706724	6.3461235390723	115.566137030896	5.45693063918182e-13	2.9394934860065e-11
TGM5	-15.397758612744	5.92781343814105	141.817152279488	5.83814580314923e-13	3.13328133949899e-11
ENSSHAG00000004924	-15.561322226342	6.33375390439487	120.929449968203	5.9461243191928e-13	3.17954296013101e-11
VIM	5.39049578604724	11.8645350067201	114.816334967713	5.98610729825633e-13	3.18924066934109e-11
CDH19	5.91985121446316	5.40126686229594	114.639248241974	6.22055576944137e-13	3.30209720444746e-11
SYT11	5.88066953801851	3.38063103581338	114.392134128979	6.30919829798544e-13	3.33701727369534e-11
ENSSHAG00000000190	11.4960028275993	5.56713988347407	114.383647734425	6.42066345083885e-13	3.38371281788251e-11
SNX1	1.73378428530025	5.59006839609859	114.019075822413	6.60852941468567e-13	3.47019109336624e-11
ENSSHAG00000004616	15.0497218395588	4.82803915038945	305.656003054252	6.7899619040262e-13	3.55268329300984e-11
ENSSHAG00000000802	-12.4818668842715	7.06583429835034	122.778301029527	7.02852891079218e-13	3.66437375141943e-11
NIPAL2	-11.5265021668752	5.49755597403515	129.5895635796	7.62822912594666e-13	3.96287860429072e-11
PLA2G4D	-11.7881777627529	6.80407574988501	112.848309779931	7.77451957631826e-13	4.01308059762365e-11
ALDH3A1	-16.5415920126181	7.10499820617117	156.914944175562	7.80076781451445e-13	4.01308059762365e-11
CEP170B	-3.69392590847028	7.045777431705	112.685050203337	7.80733586604409e-13	4.01308059762365e-11
KIF5C	11.5021623595602	2.82996058883663	129.106331540725	7.84579875559055e-13	4.0187007099688e-11
ENSSHAG00000009993	-6.97632532559755	5.18449647233561	112.612564761319	7.87871313210053e-13	4.02144945113299e-11
TMC4	-3.10782275113772	4.43273608351642	111.829103101103	8.69558649722021e-13	4.42293281137354e-11
ENSSHAG00000004229	-4.3565333271179	4.84930861768759	111.471279208415	9.09792163860335e-13	4.61150903056708e-11
RARG	-4.80844788806485	6.63193374801972	111.318808286778	9.2752758906849e-13	4.68513762810444e-11
KIF1C	-3.12000610982958	7.68128742640036	111.238433194937	9.37023114154086e-13	4.71678048980046e-11
ZEB2	3.68494268765782	7.37532733090757	111.181842359913	9.43770176120352e-13	4.72485201364499e-11
RILPL2	2.86782934452312	4.48325841283641	111.170739886663	9.45099868464404e-13	4.72485201364499e-11
ENSSHAG00000004221	-13.7168902563197	4.9894138044695	136.313774170773	9.58439380347698e-13	4.77518705608044e-11
EFS	-5.40354538478186	4.93800109272945	110.790946334498	9.91795623843388e-13	4.92456888328768e-11
ANKK1	-14.8510156452825	5.6997420885163	153.63155645336	9.98647167255243e-13	4.93172458911038e-11
SLC9A3R1	-3.24107965025098	5.77859254070763	110.726218164637	9.99993477446687e-13	4.93172458911038e-11
TDRD10	5.26519361759332	5.91536151681267	110.637794370672	1.02761196386284e-12	5.05086850116827e-11
GPR137B	3.47589308555662	7.34190976039924	110.212843628811	1.06759680429469e-12	5.22915383440914e-11
ACOT9	2.94969937572462	5.38834802233961	110.177821889817	1.07238073724199e-12	5.22915383440914e-11
PLOD3	2.29366723469284	5.18259799419127	110.161406193361	1.07463087431343e-12	5.22915383440914e-11
KANK1	-4.7827743076832	6.66043069842032	109.912119766128	1.10941937161606e-12	5.38049966340575e-11
PTPN13	-3.01762515697627	8.18596706782983	109.681208054538	1.14270320915013e-12	5.52357001562038e-11
MOCOS	-5.07595819722364	5.26413802395507	109.606031958849	1.1537648797309e-12	5.55863356907977e-11
ENSSHAG00000003765	14.8171392193272	4.3450927001899	125.457888289254	1.16174657571627e-12	5.56892284857348e-11
MYO6	-2.86568072887011	6.03319295283069	109.540294061207	1.16353025675771e-12	5.56892284857348e-11
MAP7	-4.86264088261356	6.04478719069987	109.463453837617	1.1750553893893e-12	5.60570541643953e-11
C1orf68	-14.1149151546224	7.5990674386175	117.941304606165	1.20690463459669e-12	5.73889050678908e-11
FADS1	5.50973012353572	4.41239774895551	108.973765221883	1.25138664860614e-12	5.9310851611534e-11
ENSSHAG00000007840	-12.2840327502893	3.23733978392706	124.512190516789	1.25586993001908e-12	5.9330709509445e-11
EPB41L5	-3.26256440667566	4.38002527687594	108.898376316178	1.26359456505531e-12	5.95030756796045e-11
ENSSHAG00000005225	-15.4341051291774	10.3038345163499	108.891360381806	1.28484372128704e-12	6.02230392115218e-11
HAPLN2	12.8659970158516	8.08562418707772	108.877519309143	1.28713441800211e-12	6.02230392115218e-11
COL4A2	3.2254392707028	6.56724392511839	108.571466856414	1.31800206791914e-12	6.14702689695964e-11
ENSSHAG00000006211	-13.3198592605496	4.3479300971062	113.958840586976	1.32732967710973e-12	6.17081484918719e-11
ENSSHAG00000002815	-14.1165983472554	5.16196542020898	113.93000863532	1.34413999192779e-12	6.22704733340058e-11
NHSL1	-3.97951211003203	5.26172048434055	108.397500241368	1.34795654017988e-12	6.22704733340058e-11
IRX4	-9.2165973765451	4.17824159078176	108.346799864295	1.35682075264879e-12	6.24822376882241e-11
GRB10	3.36668994105924	5.49017924550948	108.0047524605	1.41825082080542e-12	6.51057405098034e-11
GJB3	-10.5512092885169	4.10042502314691	123.183414852689	1.44265944566238e-12	6.58214205882362e-11
LIMK2	-3.64373807651081	5.44989140808928	107.862181231931	1.44471502842946e-12	6.58214205882362e-11
KLK7	-16.2549381014023	8.02543742912741	123.341283773279	1.44736785921522e-12	6.58214205882362e-11
SLC39A2	-7.88874054076163	6.48114614012184	107.684209519237	1.50175703409968e-12	6.80827614403326e-11
SCNN1G	-11.418149367331	1.998700874386	122.751160376158	1.50961174100673e-12	6.82269727406075e-11
PLS3	-2.83070961988832	7.23532337982484	107.420187729031	1.5301168209934e-12	6.8843881612577e-11
ENSSHAG00000001328	-13.0953214045242	6.3841003538523	107.527166747245	1.53269362406409e-12	6.8843881612577e-11
LAMC1	2.22637670511107	7.21789421433294	107.290915000953	1.5560882174069e-12	6.96802938579936e-11
ENSSHAG00000006552	4.19581299098508	2.93582853320598	107.140713909968	1.58684869883208e-12	7.08404198946504e-11
ENSSHAG00000006698	-3.84153492481281	4.54340899730366	106.807894050186	1.65731417779256e-12	7.37605864860239e-11
FAM160A1	-8.34352743405351	5.42202557508323	106.834841176124	1.67730435709343e-12	7.442337083541e-11
P2RY4	-11.9209097710609	2.50180077924564	146.460040133515	1.69669218524289e-12	7.46930204768718e-11
CERCAM	5.74931269058245	5.18042467863139	106.742787110287	1.69758914251815e-12	7.46930204768718e-11
SGPL1	-2.60624258348351	6.39334082961817	106.61916040623	1.69873152475143e-12	7.46930204768718e-11
ENSSHAG00000000308	-10.7536642164865	6.41373870559756	106.603080349325	1.72886987688499e-12	7.57899173056066e-11
GLYR1	-1.31607202003242	6.91475651453942	106.431023616778	1.74110476050481e-12	7.60977463887701e-11
PRIMA1	8.1483206558187	3.88853732294601	106.406931649226	1.77381697445903e-12	7.72960602780682e-11
HECTD1	-2.40699156728343	7.53296371757507	106.13255362444	1.81062819342527e-12	7.86653284750659e-11
CNN3	4.85634385738936	8.16652553996563	105.946040831855	1.85555326334198e-12	8.0377942250048e-11
SDR9C7	-11.45395424629	5.96761832374897	105.918568367095	1.89115843463408e-12	8.16779018603205e-11
ENSSHAG00000005657	4.32134872419296	3.32960131131787	105.674019936245	1.923191841627e-12	8.28163849677609e-11
ENSSHAG00000011152	2.39447819455919	3.81853782257317	105.61147887226	1.93910708265675e-12	8.325613291948e-11
RDH12	-6.48545113398727	6.32628079559145	105.60991645196	1.957539437217e-12	8.3643718263278e-11
ENSSHAG00000004325	-11.155207086999	7.3605253636704	105.648276732648	1.95959389272784e-12	8.3643718263278e-11
MPZ	6.74630587470712	8.2962193039957	105.574951644575	1.97860569930114e-12	8.42089970798778e-11
ENSSHAG00000010002	-12.3072040916551	3.53593880207159	110.386383278996	2.02742761501653e-12	8.56813796325818e-11
LTB4R2	-9.05425178880767	3.21739008962011	105.264276822331	2.03002222514156e-12	8.56813796325818e-11
ENSSHAG00000011105	2.3336900336541	5.86204653947526	105.261342227125	2.03080951862401e-12	8.56813796325818e-11
PPL	-10.5979975481109	9.34504589119209	105.288792439585	2.05468120153879e-12	8.64387209800092e-11
LRBA	-2.47458091613729	6.1177443445612	104.826015016065	2.15123940448402e-12	9.02407839846488e-11
HOOK2	-2.67428410888491	4.74040464376312	104.646545490285	2.2030581673201e-12	9.21496937723176e-11
ENSSHAG00000001747	-14.4857640480594	6.74438297474155	119.334484538083	2.21281468770266e-12	9.22933394602382e-11
NIPAL4	-8.37805958340096	5.44667668705271	104.604882888321	2.24925960046227e-12	9.3546130049995e-11
STX2	3.28080941463013	3.93386704311603	104.001544122824	2.40041687103883e-12	9.9182229952021e-11
ENSSHAG00000001335	-11.9938782107859	7.49791729005131	118.575085803109	2.40127198604106e-12	9.9182229952021e-11
ENSSHAG00000004932	2.31509947759505	5.45857044122513	103.986742214213	2.4051588849853e-12	9.9182229952021e-11
ENSSHAG00000002038	2.75130049546783	6.22481806487373	103.898493916904	2.43363617159631e-12	1.00073861501304e-10
ENSSHAG00000007477	11.7928093603034	3.93190636582122	103.974040855168	2.44599685336456e-12	1.00299612543303e-10
ZBTB7B	-3.2212355690009	5.84709118168304	103.738199101479	2.48627508818725e-12	1.01665668732094e-10
ENSSHAG00000000783	6.90709254609679	4.67258060075122	103.420925704475	2.63342489692641e-12	1.07352062624679e-10
SERPINE2	3.34413223575087	5.56847941084208	103.289657512384	2.64004592973419e-12	1.07352062624679e-10
PELI2	4.40732056758336	2.79294111252716	103.212040724211	2.66765649345009e-12	1.08075987383871e-10
ENSSHAG00000002939	-15.3172219679088	6.20336657063524	108.27797056913	2.67265594229192e-12	1.08075987383871e-10
IRX2	-9.31686695630348	5.48934798460894	103.207701628552	2.70966734194825e-12	1.09269955408178e-10
NEDD4L	-4.93528567464938	5.07426106456569	103.071142993976	2.71855832031546e-12	1.09326485840124e-10
ENSSHAG00000012363	2.19363543183501	4.61525206113804	102.995637662858	2.74625620120315e-12	1.10136945124076e-10
RASGRP1	-5.88831580623093	4.98928961131374	102.857469296526	2.79771372286636e-12	1.11681814624408e-10
ENSSHAG00000017825	7.33686211081923	7.18708960555009	102.962899546343	2.8000783773485e-12	1.11681814624408e-10
YBX3	-2.79006411502998	8.18086883411542	102.829086919424	2.80840928632633e-12	1.11708879459923e-10
ENSSHAG00000005125	-6.63241246064116	5.66706494179993	102.869282280791	2.82591521320335e-12	1.12099756202017e-10
PKP1	-11.4807837806554	7.78485864376444	102.716267492137	2.8943859096577e-12	1.1450473037719e-10
ENSSHAG00000004240	-10.4318424337078	1.94529583260864	139.595943680654	2.95460675470662e-12	1.16571214608668e-10
INSC	12.7225560070236	3.10939690440269	102.473441009077	2.99051356919044e-12	1.1766985736669e-10
EPB41L2	3.37839236387105	5.95997939904689	102.313001334343	3.01059148225786e-12	1.18141436715054e-10
ENSSHAG00000000920	-14.5312354695536	5.48471564082596	107.146849279652	3.07684329255024e-12	1.20417582800666e-10
SLC10A6	-5.18155267293097	4.62557491426174	101.884379148983	3.1901604841795e-12	1.24518616973402e-10
PLEKHB1	4.14807022884479	5.24337774114922	101.773949790249	3.2382292032314e-12	1.25602608524456e-10
ENTPD3	-11.4938395748867	2.98425329816065	115.658331176781	3.23823974692976e-12	1.25602608524456e-10
ENSSHAG00000017139	9.28353259520093	5.04078379488882	101.871174042847	3.24374458238937e-12	1.25602608524456e-10
ENSSHAG00000000938	-16.4327484238152	8.31596822767657	122.817747745829	3.47897650201742e-12	1.34001372855094e-10
COL4A1	3.29199475652772	8.13795157663794	101.245608258695	3.47900536457601e-12	1.34001372855094e-10
KCNJ15	-13.3930659288667	4.34289984367525	137.481896154482	3.52132693730365e-12	1.3527455429147e-10
ENSSHAG00000011148	-10.3094786343185	5.9785178833076	101.086357626947	3.60811268971493e-12	1.38244695654747e-10
ENSSHAG00000006741	-7.93465876793584	6.43266431117049	101.039951250223	3.63096608258688e-12	1.38756133176972e-10
KANK3	3.28357882889248	4.93970627988767	100.761600498451	3.71616214014089e-12	1.41641083346676e-10
TRAF7	2.1043602071132	5.901071602927	100.670214518659	3.76282064626977e-12	1.43045978630849e-10
ENSSHAG00000009251	-2.76434759717016	8.32059178207087	100.429814010403	3.88853289789788e-12	1.47422127417347e-10
LIPM	-9.50364158113189	6.18471156512044	100.519202855792	3.89813270195205e-12	1.47422127417347e-10
CTSO	2.85899206590263	4.41241940160992	100.270753081369	3.97413740928732e-12	1.49908159950327e-10
ENSSHAG00000010085	-4.72090140989795	7.59950354392045	100.176933588371	4.02555890547857e-12	1.51456466242722e-10
MPZL3	-3.47703362124955	5.67976643914122	100.091159305238	4.07318455598454e-12	1.52854365419697e-10
ENSSHAG00000001433	-12.8396823694178	4.04937512738632	104.482734007166	4.25126766619826e-12	1.59128218951698e-10
TMPRSS11F	-12.9120297294311	4.05987880155852	134.366859154247	4.57942277644249e-12	1.70972925039661e-10
ENSSHAG00000005256	-6.30097858308144	6.84806229661761	99.1017857900657	4.69184602868734e-12	1.74723388588719e-10
LAD1	-10.6160301402241	1.17285667313323	133.767833421229	4.81955537898868e-12	1.7902256850503e-10
ENSSHAG00000015938	3.57138900328211	3.5080712999752	98.8260128215364	4.84899106156010e-12	1.79658810955976e-10
ENSSHAG00000008527	12.0589943739517	2.52503985532734	111.948933725684	4.8988445950231e-12	1.81046413666196e-10
DGAT2	-5.27721213811161	6.88770910148541	98.6738005368552	4.95232397565835e-12	1.82560670193587e-10
CDH7	6.39701667619782	4.3119402652822	98.7374285185843	4.98032975202361e-12	1.83130613904385e-10
ENSSHAG00000006172	-9.07773017696491	3.27357999479581	105.644010066318	5.09500992604771e-12	1.86876771106644e-10
ALOX12B	-12.7991778329141	7.55043117917782	98.311212668649	5.28347176671032e-12	1.93303561028665e-10
COBLL1	-4.88781802135283	4.56340235785944	98.0672852692128	5.38769050687519e-12	1.9662376504841e-10
CPPED1	1.61712269580209	5.03722769682416	97.8184084512465	5.57784532517536e-12	2.03055825578329e-10
EIF2B4	-2.31992974415217	6.66781593017419	97.7832583923317	5.6052665109555e-12	2.03546468972459e-10
ENSSHAG00000013671	1.76957227787029	6.4364153552423	97.706098359736	5.66595978330304e-12	2.05239903019002e-10
ENSSHAG00000015518	3.68872103401469	4.35218237245085	97.531561861799	5.80581755898594e-12	2.09785457242764e-10
DSG3	-13.1410418741732	7.28576379062595	121.835859790669	5.86999069427018e-12	2.11580553469027e-10
ENSSHAG00000008520	-12.7094132759031	3.66131071026254	117.399445657505	5.91106313457499e-12	2.12536206006221e-10
ENSSHAG00000017210	7.23475755398868	5.0828641226814	97.3140085425396	6.07126020325751e-12	2.17759843850499e-10
PARP1	1.61110650382597	7.31110955846009	97.0723530729287	6.19144522382611e-12	2.21526268081896e-10
ENSSHAG00000011145	3.57903044838976	3.42677684902355	96.8258058408801	6.40953768467274e-12	2.28514785476677e-10
CTNNBIP1	-3.05305632935743	8.17394666746996	96.8163350155668	6.41807521889557e-12	2.28514785476677e-10
LIPH	-3.22342341700843	4.51887788202523	96.7755827483112	6.45494854840807e-12	2.29268464500392e-10
ZMYND8	-2.00768199503044	5.65114429319426	96.6247458677768	6.59338220952376e-12	2.33616974501524e-10
ENSSHAG00000013300	-3.12511127285991	4.17166172087962	96.5601513601958	6.65361864565751e-12	2.35180447916001e-10
CHMP4C	-8.39807203849855	3.40296293540673	96.4378233855345	6.76928786635582e-12	2.38380053923029e-10
ENSSHAG00000015358	-7.19488442790615	5.29866033586031	96.5245859741763	6.78240306716707e-12	2.38380053923029e-10
ENSSHAG00000015525	-3.86686865292403	7.6969261120441	96.4002091739179	6.80527904257416e-12	2.38380053923029e-10
ENSSHAG00000016473	3.97698925091586	4.03549826678221	96.3958543110738	6.80945900026736e-12	2.38380053923029e-10
NFASC	6.91945162210074	4.44843155417632	96.2861802067302	7.01403233208595e-12	2.44954172210026e-10
HHIPL1	3.83699797277485	3.70887571261002	95.8666487813249	7.33811255943754e-12	2.55660542106609e-10
LPAR5	-3.99620317199936	5.13944396648584	95.7992381628888	7.40849561102547e-12	2.57078507613021e-10
HGSNAT	1.93364333026498	6.19519276788704	95.792517768779	7.41555122618234e-12	2.57078507613021e-10
IFT27	2.93304425395425	3.92750464495598	95.7772153375011	7.43164339037503e-12	2.57078507613021e-10
ENSSHAG00000012655	4.67163385349946	5.89801023841537	95.399937876325	7.95087020211031e-12	2.7438960569836e-10
ENSSHAG00000001725	1.58316381156947	4.86569452592775	95.0821152269269	8.20283902083238e-12	2.82417556665356e-10
NT5C	-4.01775825275385	3.94092102128293	95.0471989434757	8.24373674828187e-12	2.8315780953275e-10
STK31	12.3994480773729	4.94222979259036	107.458112432437	8.35213076177278e-12	2.86207523146383e-10
DENND2C	-3.94654436711969	6.51100694875661	94.8780954908518	8.4448716011892e-12	2.88707811789602e-10
LIX1L	3.03735784988794	5.62200831817936	94.8514400989507	8.47704488983500e-12	2.89130610518251e-10
LIMS2	3.28748815595694	6.24531571931169	94.8060745610735	8.53209880791233e-12	2.90330019575534e-10
FLNB	3.5090707385059	5.87366597500705	94.7196560377898	8.63801814651873e-12	2.93250671867164e-10
SLC27A1	3.64104245717528	7.00615675695333	94.6328209592801	8.74584457983715e-12	2.96222364678568e-10
PLEKHO1	2.82443557066974	5.84476446056138	94.4563237568524	8.96940270568497e-12	3.03091066429604e-10
ENSSHAG00000013001	8.21892221317161	4.03844973875259	94.5256300138101	9.00514216422176e-12	3.03595993795171e-10
SPINT1	-6.11658178277207	6.95708439984756	94.4357941859605	9.0406524810709e-12	3.04090886909385e-10
ENSSHAG00000006811	-2.1697152062157	6.40265281321762	94.3806046762639	9.06714983433332e-12	3.04281042026662e-10
CCDC158	4.22997329108647	3.78453428663019	94.2962679527221	9.17734436484069e-12	3.07272644582441e-10
CSRP2	5.20440933380067	6.16868455441217	93.7863052218209	1.00115688404448e-11	3.34436800761586e-10
ADAMTSL1	6.18906842994721	4.18118593843095	93.7188701449286	1.01090887965264e-11	3.36923466328064e-10
ABCA12	-8.0215384963184	7.8041574399501	93.6720916373549	1.01773243453687e-11	3.38387026964947e-10
ENSSHAG00000001927	4.63127034542467	2.8623325098764	93.5614278172113	1.01993623691312e-11	3.38387026964947e-10
ENSSHAG00000018829	-2.12953265322489	6.55647247049873	93.486153941858	1.03106260337784e-11	3.41302763812012e-10
ENSSHAG00000013974	4.46194644332828	2.43908601718718	93.2500275456349	1.06680239963289e-11	3.52164618726787e-10
GAS2	5.51581027203312	6.31645660669787	93.332801178682	1.06870068568274e-11	3.52164618726787e-10
GATA3	-5.93266760193272	6.20643847069731	93.2325675340979	1.07733168180676e-11	3.54209186734574e-10
TEX14	4.06784451349001	4.74962300027207	92.7846457936053	1.14111867092265e-11	3.74338210295032e-10
NFYC	1.91873259866353	5.57811878606084	92.7516731591769	1.14658693889465e-11	3.74856217535884e-10
ENSSHAG00000015319	3.70038788178001	6.77010204608752	92.7441800306815	1.14783346512221e-11	3.74856217535884e-10
ENSSHAG00000010436	6.56143353237309	2.1830870699663	92.6622076404654	1.16156369483001e-11	3.78198761796786e-10
ENSSHAG00000002647	9.4544424255411	3.90612630410885	92.7463079115131	1.16325006197258e-11	3.78198761796786e-10
IDH2	2.33095603588346	7.36787435432343	92.4691562932522	1.19458772551115e-11	3.87524258155818e-10
RNF122	3.32018737381785	4.08810265429176	92.4306763664858	1.20128768549188e-11	3.8883365039491e-10
ENSSHAG00000016170	-3.78778904108974	6.0145977290931	92.386808336721	1.20897412874995e-11	3.90455848041855e-10
HAL	-9.43401651373276	7.05705381989098	92.4635300728219	1.2119496708144e-11	3.9055278795913e-10
ESR1	-4.32855033208789	4.33345369615683	92.1998771747448	1.24231335399442e-11	3.99455734396707e-10
SLC30A4	-3.78562509963491	5.28975781601194	92.0951035782523	1.26142216812053e-11	4.04708589235682e-10
CLIP1	-2.76581741348796	7.16129879793484	92.078736299401	1.26443512493099e-11	4.0478561302067e-10
DOCK9	-3.25628980335003	6.38213251683792	91.980594451154	1.2826612705675e-11	4.09586213692268e-10
ENSSHAG00000009935	7.60783363961852	4.71670061134818	92.0608344707625	1.28504237478462e-11	4.09586213692268e-10
AP2A2	1.94595143354582	5.9761057551495	91.8918789399702	1.2993751220766e-11	4.132522447075e-10
SLC20A1	3.10038309743166	6.44312913266465	91.8425069722342	1.30877597313729e-11	4.15105956827294e-10
ENSSHAG00000009509	-7.57556108926641	3.26441787341073	91.8314514303752	1.31089084872847e-11	4.15105956827294e-10
KCTD14	-8.72612349168547	0.0223497875074814	122.296628394435	1.3332524058735e-11	4.20579362633319e-10
SH3BGRL	2.52628531184135	5.94030484249871	91.7121772208398	1.33393783325953e-11	4.20579362633319e-10
RELCH	-2.03770968923277	5.48259120591569	91.6181218130223	1.35241283560847e-11	4.25485400306302e-10
ENSSHAG00000016434	5.23194377426707	6.50958506380648	91.6855997132687	1.35733898391103e-11	4.26116870691038e-10
MIR146B	11.5655071570261	2.08097917661434	103.053039269402	1.38364802702749e-11	4.33444075076123e-10
CCDC125	-3.68248392608849	2.94389459602135	91.2822656131245	1.42061519268336e-11	4.44071532822093e-10
ZDHHC5	-1.92809270160027	6.53838079355337	91.1395404315171	1.45068714516383e-11	4.52502797972256e-10
CTPS2	-1.65035367679217	6.24271886635189	91.0970098454731	1.45977743214983e-11	4.54367397751028e-10
SOX10	6.53567471836796	4.46286635666585	91.0524920640119	1.48920560314928e-11	4.61918543384199e-10
WNT3A	-12.1463487866632	3.4450988943215	102.438148201626	1.49036603599094e-11	4.61918543384199e-10
ENSSHAG00000004244	11.3293827836301	3.0491978388693	102.415775794543	1.49441003592484e-11	4.62190629331163e-10
PIN1	2.75123742690349	6.71355695116225	90.831833684967	1.5178257227304e-11	4.67933679128671e-10
UBE4B	-1.98803882603079	5.68539695016251	90.8248360693605	1.51939008019585e-11	4.67933679128671e-10
RPS27L	2.99890407099699	5.34422019422639	90.6162121752322	1.56681821603627e-11	4.81524469846263e-10
NR4A2	5.52420920032375	5.73055755817006	90.6882305312832	1.57113484301326e-11	4.81836689880411e-10
ENSSHAG00000013228	3.53944511138304	4.73064271694489	90.5355926589784	1.58556177696827e-11	4.85241736272178e-10
KRT77	-15.5117005738668	5.99684074036571	120.356664664725	1.63175553996686e-11	4.98334045448456e-10
ENSSHAG00000011988	-10.3742138069969	1.38015979159263	119.916622534852	1.66291718421569e-11	5.06790502195838e-10
E2F5	1.6997423887413	5.78427505612767	90.1404570364088	1.68090720031176e-11	5.11205902294813e-10
TAF1A	2.10231414287813	3.54668169889373	90.0552866298934	1.70223917492472e-11	5.1661720323391e-10
PRKAR1B	3.98791847082272	6.53275279754215	89.8868910338303	1.74525993385683e-11	5.28574782457304e-10
PARVG	3.52001821646019	4.62690632733851	89.8234016542426	1.76177593940305e-11	5.3195788880421e-10
RAB27B	-3.84188268509444	5.89174224075777	89.8159757058036	1.76371844212384e-11	5.3195788880421e-10
DIAPH3	3.83372446486105	5.59275095806926	89.7258974122844	1.78746195897256e-11	5.38007622207864e-10
ENSSHAG00000017880	-13.5300545777721	3.97222048176429	118.896604058879	1.83010606847379e-11	5.49709637604536e-10
PKP3	-6.68695967590242	6.76732388934801	89.5836171991634	1.84994055003013e-11	5.54228428832829e-10
LRCH2	4.50679828449378	3.92869174472536	89.4845865979583	1.85274334340609e-11	5.54228428832829e-10
ASB13	-2.64660823763709	5.32104358089726	89.3240963745904	1.8975480586707e-11	5.66470481809303e-10
SLC26A2	-4.77837165142417	4.54454139123178	89.2610844008035	1.91545023283372e-11	5.70384341818881e-10
GDPD2	-10.8866948445949	1.9558443405081	118.392405225115	1.91933316181725e-11	5.70384341818881e-10
DAAM1	-2.98691360212364	5.53348226434727	89.2368579570979	1.92238043687416e-11	5.70384341818881e-10
RNF39	-5.47461504554102	5.04732519214761	89.1366156401181	1.95133777762973e-11	5.7722973742514e-10
UGGT2	3.44157362608296	4.28470216184615	89.1296739759966	1.95335998279229e-11	5.7722973742514e-10
GOLGA1	-1.56312624774756	5.96891756295523	88.8309243867804	2.04251677431238e-11	6.02356765079033e-10
PDLIM5	-3.28584115130784	6.13440585041004	88.7782989099163	2.05866119326436e-11	6.05893872969216e-10
MAG	10.0136813684966	6.11225227053648	88.7375786422057	2.09855286989267e-11	6.16391846975719e-10
ENSSHAG00000000074	2.24045156767969	4.94883243856944	88.5924020348561	2.11677545181515e-11	6.20495743887502e-10
GPR157	-2.8109455417749	4.39694416693886	88.5383600781718	2.13399224688458e-11	6.2428895430904e-10
GRHL2	-8.8363705734433	6.04437015760585	94.5642312912144	2.16027026147589e-11	6.30712505540501e-10
TMEM63A	-3.05719403578072	6.05207045196346	88.2818887073116	2.2177349384818e-11	6.46197497643859e-10
IL16	3.59021241197403	5.33252361885854	88.1541029344906	2.26074532118383e-11	6.57417533837481e-10
NRG1	5.96441709843651	5.20799096831141	88.1478520888842	2.29251700771295e-11	6.65331277904445e-10
AGO4	-2.248042250562	5.3730689733196	87.8735643748473	2.35828227265699e-11	6.8305961540172e-10
PIAS4	-1.76930492149757	5.64389792029125	87.6505023837957	2.43899762129981e-11	7.05039351994746e-10
TRAPPC6A	-2.57854355532394	3.99979390606513	87.3614595824357	2.54794242766711e-11	7.33927539444987e-10
OTOP3	-13.7007575091119	5.00313566397492	91.2006858368108	2.55191963314164e-11	7.33927539444987e-10
JAG2	-4.19319866461318	5.08775972329037	87.3457321407255	2.55401555033603e-11	7.33927539444987e-10
CDC14A	3.4560297719298	3.42565503823875	87.2287108771185	2.59968486927004e-11	7.45583491583575e-10
ACAP3	-3.4985603113792	3.57810925744743	86.8037640946607	2.77289712652319e-11	7.93701024568344e-10
ARL3	2.06025119783407	5.56883580008214	86.7723517155872	2.78617482445303e-11	7.93944355867767e-10
KRT80	-10.8544336075978	7.69974056099407	86.843565906542	2.79176738611034e-11	7.93944355867767e-10
NMRAL1	2.73909676755718	3.04668458357566	86.758422278589	2.79208408377966e-11	7.93944355867767e-10
SEMA4B	-2.95509830599378	6.17445116600644	86.7503793910616	2.79550211615312e-11	7.93944355867767e-10
ENSSHAG00000011665	-3.67198503178848	7.27585854778729	86.7301143454308	2.80413383525811e-11	7.94849431594134e-10
ENSSHAG00000013380	-12.178411542971	7.94984375367207	86.6366826484869	2.88094797178327e-11	8.15040280854499e-10
EGFR	-2.21487028822269	6.8266102982681	86.3944667364897	2.95125900154001e-11	8.33316806663076e-10
ZCRB1	2.49047274211658	4.21638714766452	86.1455735635872	3.06559794951629e-11	8.63930480058664e-10
ZDHHC13	-4.64041506549347	5.23768348716781	86.0864033613409	3.09346093720656e-11	8.70102943378445e-10
FAM83A	-4.84015021497172	4.67624343235788	86.048229726522	3.11157825255189e-11	8.73515756360625e-10
NR4A1	7.86126797306483	8.73353532897437	86.0251848240389	3.16253633241275e-11	8.86117185807319e-10
UXS1	2.41423510690372	5.04201830238101	85.7518601374547	3.25609729623528e-11	9.10584450774763e-10
BTBD11	-5.38835622932035	3.9860596593695	85.6401933650801	3.31236932402004e-11	9.2455004573699e-10
ARG2	3.52446500958819	4.43463190212218	85.4120728519512	3.43053499159473e-11	9.54038426071907e-10
ENSSHAG00000001138	-7.32725479640531	5.54672024588604	85.4932560004765	3.43108764000378e-11	9.54038426071907e-10
SBSN	-8.19610233193815	10.2020689585215	85.3508313563931	3.4714519950981e-11	9.63426924419049e-10
ENSSHAG00000000886	5.52757523934326	7.62309710886288	85.3527931880488	3.50594133986657e-11	9.71152403783154e-10
BNC1	-12.0055213273882	3.66066297102312	88.8016120805332	3.54137026878154e-11	9.79108393630169e-10
RBM38	3.75311693459621	3.65630529263922	84.9733666777652	3.67044558637069e-11	1.01287645878713e-09
NF1	2.25903567729593	6.21961556841176	84.7239737251924	3.8146537945819e-11	1.05068520930767e-09
SLC49A3	-3.47029186672909	4.26145925745671	84.6913262463194	3.83396916031853e-11	1.05401660644689e-09
ENSSHAG00000003844	5.94200737976126	5.48857920283443	84.7319152992106	3.85803070323448e-11	1.05863782341761e-09
HIPK3	-2.13102737165109	6.4668504424419	84.6195172464047	3.87681737908399e-11	1.06107107122748e-09
ENSSHAG00000004825	-16.1452415194705	7.27753746102318	94.888614338268	3.88143548455594e-11	1.06107107122748e-09
ATP6V1B2	-2.81759449921786	8.35660324502421	84.5842730875895	3.89803180155335e-11	1.06288700852968e-09
AP3M2	3.12605297678731	2.37430444361813	84.5766435118352	3.9026403382101e-11	1.06288700852968e-09
CCN1	4.70987487335313	5.38845487677178	84.5685995655724	3.95670396711612e-11	1.07443779025402e-09
ENSSHAG00000007550	-10.4044685808644	10.5347593472088	84.5635904895321	3.95977209999084e-11	1.07443779025402e-09
FOXE1	-9.76845724902439	0.941940833396256	110.883429870401	3.98010135422451e-11	1.07795027029628e-09
SRXN1	-4.03106624001411	7.04139738504687	84.249763835911	4.10558011718934e-11	1.10791926509054e-09
TEAD3	-3.25762553538248	3.29866859992656	84.2492079898269	4.10593452811333e-11	1.10791926509054e-09
CDH22	12.6682434102403	3.03959290749977	94.3288247738355	4.11797261210195e-11	1.10911742050672e-09
BOLA3	2.49471144626261	3.43526201609152	84.147639669097	4.17123944248942e-11	1.12139508989798e-09
ENSSHAG00000002007	-13.8514719959162	8.7333145095197	84.197064910173	4.19122133468168e-11	1.12276350240044e-09
ENSSHAG00000001915	-12.1495746955351	3.20112126643349	99.6522247703402	4.19171193867816e-11	1.12276350240044e-09
ENSSHAG00000011421	7.57552603920634	2.44160424773515	84.1003162239413	4.20203972111696e-11	1.12346842214039e-09
GSE1	-2.29391815782407	5.24834274798428	83.8506250483726	4.36856661656935e-11	1.16481384525902e-09
SRI	3.14453896505145	5.41108354321612	83.8446437582617	4.3726400000133e-11	1.16481384525902e-09
COBL	-6.54200585510533	5.25925736319275	83.7935545215618	4.46259988815644e-11	1.1855958103597e-09
ENSSHAG00000000327	5.94649545499093	4.58085269404285	83.7873743723003	4.46689749073731e-11	1.1855958103597e-09
PRSS27	-15.6014543468809	5.92359388902604	109.706817965172	4.57179680129464e-11	1.21123574782757e-09
CSPG5	6.85062251563898	3.15669391567759	83.516357534641	4.61345379805278e-11	1.22005794463722e-09
ENSSHAG00000004771	-7.34221407696723	4.445186818415	83.5585584125043	4.62912343178918e-11	1.22198813485097e-09
AGXT	-12.4481151902132	3.67904100947915	86.8279480215294	4.72753952745634e-11	1.24463981556667e-09
MTMR3	-2.26796174235727	5.50550310250579	83.3388740778239	4.73198450225717e-11	1.24463981556667e-09
RGS16	6.73661884955262	4.49357908792691	83.3566512875296	4.77743007808731e-11	1.25433317050213e-09
PRKCZ	3.4011128041373	4.52512127755842	83.0543562633383	4.94769096976673e-11	1.29670364051445e-09
FSD1L	3.16238982293641	3.17053139455009	82.9838547644054	5.00272735303655e-11	1.30876764001486e-09
ENSSHAG00000018500	-3.27242084869948	5.57754064350342	82.9639072649938	5.01841600963226e-11	1.30876764001486e-09
ENSSHAG00000003315	-3.48315624728014	7.16146861262162	82.9611122366945	5.02061842997892e-11	1.30876764001486e-09
PLCXD1	-6.15298904011111	4.2549575465326	82.6956724943519	5.23449222524343e-11	1.36208765604463e-09
ENSSHAG00000005765	8.46193949408371	3.5232032626948	82.380060513115	5.56887959588121e-11	1.44652142954936e-09
TMEM120A	3.89548126454889	4.87862580012309	82.2568469080385	5.6093898335924e-11	1.45445599983627e-09
ATRNL1	5.85456340140396	5.14640880069674	82.2958288669149	5.64333283971418e-11	1.46066263819411e-09
ASPRV1	-11.9965919106909	7.11268025724157	82.2824069605914	5.65529316928646e-11	1.46116760504856e-09
FOXG1	11.1031411259602	2.58626741766291	91.8295542974885	5.68523953121092e-11	1.46630965859747e-09
ENSSHAG00000011751	-5.62892482662291	2.94538026292088	82.1281340233022	5.72464119810901e-11	1.47386794021156e-09
ENSSHAG00000015781	2.62084206564474	3.39619464221333	81.9661431809832	5.87324744331716e-11	1.50683514706146e-09
TTYH2	3.9426669103232	6.32177057179687	81.9808488162416	5.87333332427709e-11	1.50683514706146e-09
ENSSHAG00000006957	10.5356888617496	2.62483487704152	91.3703528400074	6.04005353747375e-11	1.54688950070249e-09
IGF2BP2	4.062467327428	5.01294143657726	81.7511887814454	6.07674561846356e-11	1.55356099016342e-09
SLITRK2	5.17788294128331	4.26418423656507	81.7216175041913	6.13201418195758e-11	1.56495005294085e-09
ENSSHAG00000001358	12.2415422929839	3.37708743935935	180.029778332852	6.23655466939868e-11	1.5888520953557e-09
ULK1	-2.44347460086528	5.58067985968706	81.5257980043665	6.29812371849827e-11	1.60174233523759e-09
IMPA2	-3.22967555284782	5.44175362115063	81.4048823734214	6.42037449643784e-11	1.62999351128695e-09
ADAMTS8	6.47760868951307	4.45424533668887	81.4601121807214	6.44149597260948e-11	1.63251663555821e-09
TBC1D14	-3.14918539149144	6.73818803169048	81.3549917235572	6.47154248834524e-11	1.63577754355429e-09
MFSD6	-3.01470858363268	5.71716495487728	81.3470980521519	6.47967755378715e-11	1.63577754355429e-09
RADIL	4.4023304674259	3.58031126294044	81.3390535410971	6.48797915959676e-11	1.63577754355429e-09
CADM1	4.78576394721849	5.52817268590094	81.2697406302498	6.63943627131038e-11	1.67062761046614e-09
ENSSHAG00000006855	3.28075130319336	8.16162999703345	81.1850415836041	6.64909331196622e-11	1.67062761046614e-09
EPHX4	6.16178571725121	3.06785621875592	81.1134200586274	6.72544876947419e-11	1.68690895424028e-09
C6orf132	-10.9799697397692	6.20066881970964	81.1607693772681	6.75561562563535e-11	1.69156907209305e-09
AP1G1	-2.02259048122507	6.78424386629421	81.0225647828638	6.82364111735666e-11	1.70567659299953e-09
SGPP2	-6.16467540533739	6.17159429277528	81.0777265639863	6.84558904305068e-11	1.70823775812742e-09
ENSSHAG00000016312	-3.97354948180346	4.99126603779286	80.9809023440043	6.86917217428045e-11	1.7111975324257e-09
ENSSHAG00000007191	3.22225450151026	3.51583659979131	80.9090227631978	6.94848049416756e-11	1.72800542170116e-09
ADRB2	-4.21057932758973	4.39671848807218	80.8739233537677	6.98755750139474e-11	1.73476810213198e-09
KCTD15	-2.18994260091948	5.64223660018851	80.7948738411218	7.07641577025171e-11	1.75384579650483e-09
ASB6	-1.45686210050581	5.01035000482526	80.7552947572769	7.12135258807647e-11	1.76199161153797e-09
ENSSHAG00000018165	5.88356169068792	4.06802944717549	80.6795636776612	7.27523028344539e-11	1.79701881011397e-09
ABHD12B	-2.91770906726486	4.9541090959856	80.5685849780712	7.33742902361167e-11	1.809320758221e-09
ENSSHAG00000013022	-4.14419257426412	3.36744152011361	80.5470786906203	7.36275803841123e-11	1.81250492149624e-09
ENSSHAG00000002660	-5.8621505752898	5.2845221033827	80.3380879114883	7.64630433144022e-11	1.8791372159994e-09
ENSSHAG00000017908	5.65396089485257	3.64677038827753	80.2484890440061	7.72410194507317e-11	1.89506622175089e-09
MGAT3	5.73433154755222	3.90611315731994	80.2251304182286	7.7841553864765e-11	1.90659564315074e-09
ATP13A4	-12.874072127543	3.66937052004885	104.292962113524	7.80829746275491e-11	1.90930529918419e-09
ENSSHAG00000002515	13.0906671972863	3.73624627720932	407.049469935958	7.85011614076594e-11	1.916320993694e-09
ST3GAL5	-4.70828543357647	4.92178914364445	80.1310591926547	7.8712899274274e-11	1.9182819759697e-09
FAM171B	4.6519835331031	2.64532351216503	80.0947382872302	7.91741117444982e-11	1.92630613874364e-09
ENSSHAG00000007146	2.84072064912554	5.44720661412428	80.0699951820999	7.9489936461771e-11	1.93077220044748e-09
FRRS1	-6.25816592261967	4.91844729906462	80.0716761700819	7.99118320752394e-11	1.937795555871e-09
DOCK6	-3.59994777137777	5.00734931293194	79.9645878308856	8.08503211277881e-11	1.95730180401899e-09
ENSSHAG00000004010	-14.3856672429773	5.56778529559237	103.847187741557	8.34639149534535e-11	2.017228858428e-09
ENSSHAG00000014342	-4.0424748278851	4.99141204886179	79.7307806358054	8.39561526717367e-11	2.02577176314382e-09
ENSSHAG00000011584	2.34463886540657	6.15474208305898	79.5613017982377	8.62859201254977e-11	2.07855092737956e-09
DMRT2	-10.6269753473433	1.56988706649983	82.7425624924578	8.65891523912633e-11	2.08241918716254e-09
ENSSHAG00000018600	2.4395378377234	6.46451157521227	79.509625550888	8.70097740153698e-11	2.08909322545455e-09
ENSSHAG00000015379	4.04294702385353	6.08531036625948	79.1530883795627	9.25700916313356e-11	2.21729411984996e-09
MROH6	-4.41697376131935	3.45607314693931	79.1216443357518	9.26530629612603e-11	2.21729411984996e-09
NSG1	6.79833813674563	3.44845030517233	79.0900965692925	9.4226931001837e-11	2.25126798488513e-09
S1PR5	-4.78665830841048	3.41403603091517	78.9821761608345	9.47748209025047e-11	2.26065822799798e-09
ENSSHAG00000007175	9.34157529732607	3.81184954965784	78.9976907977694	9.5649943882769e-11	2.27781057226862e-09
MID1	-4.06267610581176	4.1514543954891	78.9060380048352	9.59546764269152e-11	2.2813458737461e-09
ARHGEF26	-3.05193013846498	3.40737589659215	78.880872218038	9.63480469757521e-11	2.28697364187322e-09
GLTP	-2.58234540022241	8.27734126904606	78.8485657233266	9.68555278385798e-11	2.29528733017465e-09
RNF121	4.01538109087934	9.17053045810494	78.8219864642903	9.7275155328258e-11	2.30149549024621e-09
CCDC173	3.14528206927099	2.55371688068242	78.7952433175218	9.76993043229199e-11	2.30779036327829e-09
SPG11	-2.64954841228096	5.0957262596786	78.7438676101128	9.85196059091042e-11	2.32340744274815e-09
HUWE1	-2.65664566286411	6.46234282022074	78.7270799998376	9.87892197258482e-11	2.32600811219021e-09
ENSSHAG00000015150	2.87211348168954	3.9560503618678	78.5791595027665	1.01198746030645e-10	2.37890385596676e-09
TMEM79	-4.75923833190796	6.61334831054388	78.5500245215244	1.01680593172366e-10	2.38638794072378e-09
ARHGEF10	3.78199754478542	6.0349928110225	78.5088068103357	1.02596534952648e-10	2.40401961033509e-09
ENSSHAG00000006319	1.98603139132051	4.90993330925976	78.3950466726191	1.04284640421269e-10	2.43965894370142e-09
CLDN19	8.55476139172697	5.0023868896222	78.4105868879183	1.05236756022177e-10	2.45799386305879e-09
LYN	4.69630449802667	5.11603873641082	78.358393749386	1.06136702861454e-10	2.47505365554554e-09
ENSSHAG00000001750	3.56886344472844	2.97856930045054	78.1870651162102	1.07890244245253e-10	2.51193267223638e-09
ITPR2	-4.55753482412887	6.00461643378271	78.1730823658578	1.08137317948481e-10	2.51367606275784e-09
CNRIP1	3.4638672569179	3.16690230294932	78.1428310028173	1.086738989751e-10	2.52213287319317e-09
NDP	9.15693786890976	1.50315270660676	78.1190377262303	1.09097901245159e-10	2.52795422599497e-09
FRMD4B	-3.77873472690332	3.81984856595263	78.0396305018933	1.10525621071781e-10	2.55697783899503e-09
FAM57A	-4.60738334794624	7.23593359388857	78.0296516035515	1.10706426640688e-10	2.55710825332399e-09
OGFRL1	5.08305096271461	3.59183370524322	77.9418575151285	1.12310648196108e-10	2.59003459347529e-09
BMP4	2.1185059709709	3.34047480640564	77.9237136992719	1.1264522587479e-10	2.59003459347529e-09
MOCS1	-4.37261913503578	5.43492408837579	77.92268654526	1.12664198305029e-10	2.59003459347529e-09
PPP1R13B	-1.95492468830524	5.21167430892088	77.844248503919	1.1412301132692e-10	2.61944609960752e-09
FILIP1	4.54867397296669	4.37376697854799	77.7971084981524	1.15009299278025e-10	2.63564482081729e-09
LRRTM2	10.3205007697153	3.45869575230814	77.7171316248377	1.1788028679175e-10	2.69720443038553e-09
ANGPTL4	5.49086662714663	6.404675986103	77.6231881773597	1.19712527047259e-10	2.73484111085429e-09
ENSSHAG00000003933	-16.3120167039826	7.77995109642659	86.3920867727351	1.19940341171806e-10	2.73576421941567e-09
REEP4	-1.86275145665983	7.39510661951043	77.450596712584	1.21750950371537e-10	2.77273069192465e-09
G6PD	-2.52354509428599	7.85171804204245	77.371520894287	1.23347021129146e-10	2.80470376081506e-09
TUBA4A	-2.22372677922442	7.76180027909213	77.2931981916001	1.24949640615024e-10	2.83672605551807e-09
RECK	2.69077715720777	5.49907386010795	77.2252153735689	1.2635847811755e-10	2.86425630987577e-09
ENSSHAG00000000181	2.15933601708676	4.50214502389603	77.1153140331097	1.28671528630495e-10	2.9121658526325e-09
SELENOF	1.9208067983112	7.28885055490392	77.0690123269871	1.29659342907165e-10	2.92998001201052e-09
ARHGEF10L	-2.80961386413629	4.64287486345076	77.0537429393822	1.29986854229787e-10	2.93284095524951e-09
CRABP1	4.29997291594288	7.4585458692433	76.9878856826512	1.31948204458305e-10	2.97249982821349e-09
TMEM131	-1.87801062845942	7.01556258119938	76.6522340701102	1.38919183760369e-10	3.1247184045206e-09
EPB41	-2.21964638743714	6.89607124418704	76.6311607352851	1.39405513848348e-10	3.13083337101259e-09
ARSA	3.64100587856569	5.00663628144737	76.50412164049	1.42375585443063e-10	3.19262487910573e-09
ANKRD22	-4.93143016531914	6.79348733325042	76.4628350592292	1.43669090237326e-10	3.2149997432562e-09
ENSSHAG00000007954	-1.33293350300343	5.5139108416499	76.4436019946927	1.43813867128805e-10	3.2149997432562e-09
ARSG	3.22137985049151	3.61284607223104	76.2424065952622	1.48706465820733e-10	3.3192920306591e-09
GOT1	3.68667638207729	9.11382619418397	76.2158575069571	1.49365060275527e-10	3.32890251893457e-09
ECM1	-5.34151704333051	8.38965300441489	76.1380706665053	1.51312449232138e-10	3.36716331385785e-09
ENSSHAG00000005434	2.84331560715253	2.34189431356323	76.0861431021218	1.5262733191058e-10	3.39125386793097e-09
MAB21L4	-13.6618454561288	4.88739401710636	79.1167381110451	1.53110093299633e-10	3.39681024618244e-09
SP6	-8.25641992638152	4.47890402607443	80.7651523879398	1.53883387255588e-10	3.40878556473e-09
PROK1	3.87753560580096	2.12508453313449	75.9347228160739	1.5653072235893e-10	3.46217497726615e-09
ZBTB11	-1.93017007467384	4.16763422918502	75.9004675545117	1.57428278222625e-10	3.47675946368212e-09
EPHA1	-5.08215227644259	7.37023725263615	75.8165938807439	1.59648909921922e-10	3.5204755091242e-09
NEU2	-12.2031876878325	3.06367020542497	97.5981700718282	1.60480979131074e-10	3.53348617399006e-09
CDK17	1.56741962849041	5.61014986298607	75.7585847773196	1.61204047385133e-10	3.54406127067497e-09
RNASEH2B	1.77698671374799	4.95563051964917	75.7345823336221	1.61852178957301e-10	3.55129844049443e-09
SAT1	4.04256584340267	8.34284342970282	75.7283919648574	1.62019780885689e-10	3.55129844049443e-09
ZNF341	-2.46341498501239	3.78185315415193	75.546127173883	1.67037405869033e-10	3.6557901812236e-09
ALAD	-2.62135967482376	5.08842097020834	75.4559386939787	1.69580549597088e-10	3.70589350751242e-09
ENSSHAG00000011661	9.61269741437802	4.20147189543509	75.5120225183827	1.69886379703805e-10	3.7070274602633e-09
IRF6	-5.31640511951	5.28526522840076	75.3954613600906	1.71678683106684e-10	3.74054539700206e-09
RAB38	-2.12857211664117	7.06310006215797	75.3596867715845	1.72339735293746e-10	3.74935239317155e-09
HERC1	-2.26564207393547	6.69169771433582	75.2953986558618	1.74208960279258e-10	3.78437857463782e-09
CPTP	-3.89364393549969	2.17914899704333	75.1634872841871	1.78111598679924e-10	3.86340730687894e-09
RNF19A	2.16606223950902	6.62796604325312	75.1200425943058	1.79417005138536e-10	3.88594872553761e-09
PLEKHG6	-6.42453356830303	7.07714524132729	75.1456668323874	1.80648048131358e-10	3.90681512092083e-09
PLEK2	-5.262444728316	5.36627421152998	74.9787920179393	1.83731373038559e-10	3.96761920653385e-09
ENSSHAG00000008163	-12.7391857637718	4.33279286203049	83.2824094535689	1.85027988169142e-10	3.98971723972398e-09
NMNAT1	-3.61336517988313	4.88225946672748	74.826091745932	1.88518691729116e-10	4.05899094669857e-09
TMEFF2	9.53170515078029	3.29250501409594	74.8700151038155	1.89217858218802e-10	4.06804461602072e-09
ENSSHAG00000009449	2.99878581651568	5.28961949975966	74.6471134921687	1.94297697111608e-10	4.16945633231919e-09
ARHGAP18	2.31879555152943	5.91183752601558	74.6407649836661	1.94506080443168e-10	4.16945633231919e-09
ENSSHAG00000004824	1.59768248412729	4.34063651149242	74.6265154462053	1.94974665079693e-10	4.17337266984363e-09
ENSSHAG00000010224	-9.4127654974812	5.08761426192323	74.6433869824608	1.9658432352929e-10	4.20166611256306e-09
ENSSHAG00000019379	13.3010337323408	3.11725911055537	82.8292398909704	1.97288797636702e-10	4.21055828640434e-09
ENSSHAG00000017692	5.54374991639637	4.33573008878055	74.5869692975512	1.98464744194253e-10	4.22947202298935e-09
ENSSHAG00000007784	-2.9633089874696	5.79448200591298	74.467286834579	2.00292437092672e-10	4.26219970361345e-09
TTC39A	-8.09644950643491	3.94320718076019	74.4723532601736	2.02343554162497e-10	4.29957962687646e-09
UNC45A	-1.68594482795116	6.00746251175715	74.3864380199072	2.03050856805342e-10	4.3083378018087e-09
BCL2L13	-2.27215046777063	5.38760363011957	74.2903299485641	2.06382065023757e-10	4.37266383921162e-09
COL8A2	4.74136965843252	3.32689006005091	74.2694519644702	2.07113303588852e-10	4.38179710984067e-09
FBXL19	-6.76343061790207	5.33808015761603	74.3225924246672	2.07532516478233e-10	4.38431212091062e-09
BCHE	7.3549635321101	4.0958553147614	74.2937679489465	2.08547230241697e-10	4.39938217784435e-09
TMED1	1.7485315204133	4.89789069582504	74.172178427157	2.10556424522372e-10	4.43535741006866e-09
SULT2B1	-4.88030929318881	5.52366772622533	74.062585398439	2.1450799454876e-10	4.51208602942766e-09
CA12	-6.82119799336762	8.39330893131832	73.9679116064476	2.20389049598746e-10	4.62912136121223e-09
PLXDC2	-4.08527844187258	7.63289755121545	73.752311034508	2.26125175711583e-10	4.74278062505414e-09
ENSSHAG00000008462	-3.63205128236528	5.97759493305738	73.727383973996	2.27086824547282e-10	4.75611687911222e-09
UCHL1	6.49373540700849	4.84214800764992	73.7432211093929	2.28965839683551e-10	4.78860075601788e-09
ENSSHAG00000003093	-11.6803239081896	3.12524071886737	94.3906373999998	2.29816668103956e-10	4.79470401746105e-09
CD200	3.3888101664055	5.015190283779	73.6547251264836	2.29914564476143e-10	4.79470401746105e-09
NIPAL1	-9.51480857465342	5.46841952655881	73.6717683759099	2.31766463845577e-10	4.8264291572293e-09
ENSSHAG00000012755	-12.4142848739641	9.720419492912	73.6270506993813	2.33537543271976e-10	4.85638327163006e-09
CELSR1	-8.92508841938122	3.63588205531669	77.9369227493469	2.34035463764662e-10	4.85981465154558e-09
RCBTB2	-1.93796685063087	5.16129629058585	73.4984625742021	2.36122465376067e-10	4.89618714426111e-09
RAPGEF3	-6.29986557678486	6.20357677260698	73.5360434643214	2.37186157870838e-10	4.91126742212553e-09
EHMT1	-1.55243696013848	5.98381169168435	73.4273139710922	2.39007306556109e-10	4.94196694207661e-09
LMTK2	-2.56761349031944	5.31957691825627	73.4084340441052	2.39779044750138e-10	4.95091159160186e-09
CNOT1	-1.37538708187894	7.11214643120513	73.3611639207974	2.41722805098813e-10	4.9839964814018e-09
CEMIP2	3.3724831091472	6.13373631524396	73.2825930132996	2.44990490376443e-10	5.04424707830086e-09
ZNF385A	-6.17702538216815	3.42392041873445	73.221070291018	2.4758164395542e-10	5.09041808233974e-09
SLC37A2	-4.47906034296155	4.90834652157181	72.920917901012	2.60643907786876e-10	5.35144833456092e-09
CLPX	-1.89063225860483	6.67199371034533	72.9096010164886	2.61150391961514e-10	5.35336430853961e-09
ENSSHAG00000014565	-3.95346142113997	5.67710390830081	72.9024567895252	2.61470663925794e-10	5.35336430853961e-09
ARID5A	4.34613596731364	5.09294723703211	72.8950895386445	2.64646757134856e-10	5.41080302612694e-09
ENSSHAG00000010182	-6.54908117317396	3.64934403378689	72.6766388920041	2.71810283277426e-10	5.54949162976763e-09
ENSSHAG00000007416	5.95491240052993	5.64313339238257	72.7202074593567	2.72707328197167e-10	5.56003013550593e-09
EFNA2	-7.05767029502894	3.54744164258487	72.6464338266946	2.7322562971127e-10	5.5628280927826e-09
ADCY6	-1.96823830066362	5.5448254331575	72.6368126273042	2.73678088368395e-10	5.5642795738187e-09
ABCA4	4.72900851148845	3.88244623522323	72.6187197438712	2.74531087090234e-10	5.57385926195166e-09
ENSSHAG00000008400	-2.4096090647931	3.43524483862495	72.553960015893	2.77607252963751e-10	5.62402885143366e-09
ENSSHAG00000009555	1.45847844794478	4.83590479114435	72.5505000060108	2.77772626516212e-10	5.62402885143366e-09
SLC4A11	-12.3102047125996	3.08731003673209	75.1889828484276	2.82421890038817e-10	5.71024203710063e-09
PDGFA	2.68384227122546	4.19079448902007	72.4265764760821	2.83764614620906e-10	5.72945483296817e-09
GAS2L3	3.64388856806324	5.9447777591347	72.3150766689116	2.8927234688947e-10	5.83259353576309e-09
ENSSHAG00000012420	-6.40064418744322	7.10606959320475	72.3110809650576	2.92592288203571e-10	5.89139616992514e-09
ENSSHAG00000000527	3.01752000557886	4.75527985238544	72.22946462562	2.93577720224491e-10	5.90309581244782e-09
SOX8	8.83042662882475	4.79096629462683	72.2737527755727	2.94481128174536e-10	5.91311624359267e-09
CDS1	-3.93670164791189	5.38893006776815	72.1945795777378	2.95351383754796e-10	5.91482535539186e-09
ENSSHAG00000015181	1.90930259893449	4.50177098569975	72.194085104955	2.95376605293922e-10	5.91482535539186e-09
DDI2	-2.28640710173891	6.90432864675609	72.1013594903204	3.00146613180321e-10	6.00210994411826e-09
ENSSHAG00000009738	-3.9662730204518	6.05597470725017	71.9994979155209	3.05480301156963e-10	6.09783637360419e-09
ALDH1L2	4.50349667691647	4.43559735893482	72.0059426010047	3.05769024899182e-10	6.09783637360419e-09
STMN1	2.76386068128108	6.47438890829027	71.9149900604989	3.09981109026127e-10	6.16802913736037e-09
EIF4ENIF1	-2.32779347936769	5.06728756288056	71.9121456121408	3.10133811948384e-10	6.16802913736037e-09
ENSSHAG00000008648	4.79429793497378	2.95610994026974	71.8794556255366	3.11894460970528e-10	6.19460590645954e-09
WDR92	1.34101644898831	4.53922530028922	71.8419430570218	3.13927836455544e-10	6.22220464808243e-09
ENSSHAG00000005524	-12.9135068523361	3.6407293934418	74.6055024846447	3.14136513607121e-10	6.22220464808243e-09
TPD52L2	-1.11243764977349	7.16093694694706	71.7802811980887	3.17300642025999e-10	6.27636148007524e-09
ENSSHAG00000004881	-11.3306949790694	4.48971041956107	85.9539791879986	3.22893500337327e-10	6.37834819746183e-09
BRPF1	-2.96060680154986	4.29060090210041	71.6579269971144	3.24106799262073e-10	6.39366358868613e-09
PDRG1	2.07956687121816	4.74868546761341	71.5238048827372	3.31744669103202e-10	6.53550429091571e-09
ADAM15	-2.60410688868176	6.03545657217234	71.500760724667	3.33075950978481e-10	6.55288777949308e-09
ME3	3.80925181031562	3.82352925095367	71.4757120294753	3.34529425028988e-10	6.57262523091947e-09
DUSP16	-2.79633531045871	5.13414888397225	71.1987165011885	3.51055419762823e-10	6.88804706679798e-09
ENSSHAG00000018703	-1.4211497325524	7.33595125168665	71.1816919570594	3.52098799313263e-10	6.89924600318793e-09
ENSSHAG00000010235	3.27701015961348	4.16047929919104	70.9811137279763	3.64640641495094e-10	7.13542102485975e-09
ENSSHAG00000003373	-12.1077005941512	5.60012774398053	75.1724651434874	3.65399221748405e-10	7.140693225011e-09
ENSSHAG00000010203	4.39476887149538	4.37114279827771	70.9434084574841	3.67795805049818e-10	7.17791866593213e-09
ARHGAP39	1.8575166034534	6.39809474512897	70.8774717382525	3.71304892683655e-10	7.23672740106275e-09
ARL6	2.56902644284433	3.16959240003957	70.7809926442911	3.77623982307237e-10	7.35007319162807e-09
GAN	-3.04316203702545	5.10405661948326	70.7643033256049	3.78728531703874e-10	7.36175646579647e-09
ZNF365	6.34600181486836	3.13085544316444	70.7401514949559	3.81764791735096e-10	7.41090748636826e-09
KCNJ10	7.72144323740069	2.49183034413478	70.6993016217495	3.83063102551528e-10	7.41920250850443e-09
SETD9	2.20511771131289	4.02652715381057	70.6971336536031	3.83208569078801e-10	7.41920250850443e-09
SELENBP1	-9.99956171712922	5.19004707596081	70.6916417707783	3.87617594608236e-10	7.49462469680931e-09
ENSSHAG00000013670	3.24216018682583	3.7393574598211	70.5475270661069	3.93388862174036e-10	7.59615160055102e-09
MINK1	-2.14107607199386	5.91345011069284	70.4894472910094	3.97417476519156e-10	7.66380491707615e-09
DNAJA4	-3.21080081115465	4.04642306110574	70.4176634118322	4.02456818911522e-10	7.74917851716972e-09
NTPCR	2.33055900113226	4.61155057413888	70.4113064446927	4.02906322409359e-10	7.74917851716972e-09
FIBIN	-7.73252420824317	3.32922305935399	70.3159559448298	4.09712449644358e-10	7.86222765351516e-09
RBFOX2	-2.25485612500475	5.55761430259326	70.313889334373	4.09861299104332e-10	7.86222765351516e-09
HEBP2	-4.62671638937183	5.29935824368494	70.0809861284559	4.27007028886058e-10	8.18037875023447e-09
SNAP25	9.14514048946289	3.9722532758969	70.0971647665632	4.30238066600504e-10	8.23147483123742e-09
C1orf131	2.10413184598092	5.3987450076699	69.9508896463114	4.36911958597644e-10	8.34822090524661e-09
ENSSHAG00000016620	1.45635652416709	7.56147586072614	69.9126623870589	4.39868209238085e-10	8.39372041628439e-09
COL5A3	4.04522035998358	7.40802514726239	69.9013396777207	4.42386933116849e-10	8.43076298908586e-09
ENSSHAG00000010834	-1.8869282589141	6.75684804487125	69.8488380472237	4.44851048682329e-10	8.46666963320031e-09
ENSSHAG00000009437	-2.27122236154544	6.31734701578929	69.8413330556368	4.45440868731836e-10	8.46685651269184e-09
ENSSHAG00000013818	1.83574155799599	4.36827368189094	69.7536120617905	4.52396333436389e-10	8.5878825429186e-09
A2M	8.06438649809282	5.2005833598865	69.7995800613042	4.53402596498782e-10	8.59580662816782e-09
CREM	3.20819296766829	4.64365152904804	69.5501482425426	4.68973496970699e-10	8.87947484925844e-09
PADI1	-11.8244225473603	6.13222491438936	73.5242379176035	4.75536284832131e-10	8.99207083676095e-09
RAB8B	4.47105228364667	5.78993984548183	69.4387646844937	4.83264762673897e-10	9.12638939911197e-09
ITGB1	1.69487757045283	9.06941630027774	69.35332524573	4.85619697953518e-10	9.15901337303031e-09
SORT1	-2.35336585549903	8.06806490730065	69.2963218384993	4.90556169255296e-10	9.24017930166299e-09
PTBP2	2.88793642404478	4.22719708468711	69.2601259516213	4.93718147068426e-10	9.28775452436197e-09
ECPAS	-1.39084843182614	7.35984720236233	69.2361205377307	4.95827038132782e-10	9.31542226854872e-09
NUAK2	-3.62893271394775	5.20763033350133	69.0619746905907	5.11412990230875e-10	9.59589567016749e-09
ITGB6	-7.72509870275486	4.48645743752847	72.9621711994229	5.14617179563185e-10	9.64362206323924e-09
C6orf62	-1.83866010749006	5.60454315790454	68.9724763730149	5.19623118862026e-10	9.72494652454852e-09
CALU	1.48863900223174	6.84387468142983	68.9375310624454	5.22866431096004e-10	9.77311672361007e-09
ENSSHAG00000005133	-8.41354674818714	0.421436814445288	87.2827077447479	5.27653608633583e-10	9.84998386040032e-09
SRFBP1	2.76037120722751	3.95468913117175	68.8730972358323	5.28902667030238e-10	9.86069110256374e-09
EPN3	-8.18370631660204	5.65070429098434	68.8682901894873	5.34783486272922e-10	9.9576139446583e-09
DPYSL4	11.2638320467791	1.78630652809573	75.812911725435	5.44122787106856e-10	1.01154602688096e-08
IFT172	-1.93389947269375	4.89118588226989	68.7086185651548	5.44646648258961e-10	1.01154602688096e-08
MPDZ	3.00162719009123	5.94358503158107	68.7003262130999	5.45453360570467e-10	1.01175707212296e-08
CLCN2	4.23134992290798	2.8706175541102	68.6861638707034	5.46834041640032e-10	1.01303088069304e-08
BAHD1	-1.96476629158532	2.80212292426655	68.6521433960898	5.50165756450306e-10	1.01791124368334e-08
ENSSHAG00000002641	-11.7505346223185	4.50684622004219	75.7420787766971	5.57180569516256e-10	1.02958505744282e-08
ENSSHAG00000001066	-3.96874031509946	8.15189440740614	68.5686837218391	5.58430124739429e-10	1.03058950201595e-08
GOT2	-1.62781739509943	8.22726189190334	68.5108819133618	5.64230407352866e-10	1.03987124047468e-08
CAPN1	-2.87323482091724	6.5760100715343	68.5044063657773	5.6488415789589e-10	1.03987124047468e-08
RHOQ	1.93211297619906	6.02009750009033	68.4890210047714	5.66440618253465e-10	1.04142319209875e-08
PEX12	1.46015362132353	5.28576532645339	68.4429686898406	5.71126572142773e-10	1.04759395688092e-08
MTMR8	2.41501327280907	4.67260866527272	68.4388157682843	5.71551147234158e-10	1.04759395688092e-08
ENSSHAG00000008756	2.01701250532244	4.29557899861118	68.4349189217576	5.71949844933614e-10	1.04759395688092e-08
MB	-12.5679852279284	7.79295462440038	68.4104911296889	5.80305193632589e-10	1.06156581662262e-08
NELFB	-1.81395440191486	5.41643855340729	68.332830712235	5.82499893094634e-10	1.06424698866026e-08
ENSSHAG00000006193	-2.56314537831348	3.93644897478615	68.1891091778472	5.97701346994648e-10	1.09065553292848e-08
ASCC2	-2.5944529409958	4.08338999152822	68.1542599825004	6.01449965268255e-10	1.09612566703945e-08
FHL5	6.38311996758428	3.32041955839387	68.1285065199986	6.10362383027409e-10	1.11098130516635e-08
ATP10D	-2.75641618619183	5.96363518738552	68.0223835945952	6.15861310021836e-10	1.11959444628876e-08
FRMD8	1.95158537961949	6.51075305497018	68.0041452262174	6.17882849748091e-10	1.12187236823665e-08
RGS12	-3.72891265582025	5.43351681965101	67.8026193917435	6.40691314003599e-10	1.16183997538193e-08
SERTM1	7.95057716035918	1.98379745321291	88.649055123897	6.41834354589054e-10	1.16216533420257e-08
ENSSHAG00000010893	-13.4759168761886	4.17459268465567	85.8005140272964	6.42462957049918e-10	1.16216533420257e-08
TK2	1.70122281282856	4.57587135282172	67.74177765763	6.47750401609117e-10	1.17027974785766e-08
CRTC2	1.92314088954256	5.06100505820471	67.5555273996996	6.69873984471546e-10	1.20875406987832e-08
ENSSHAG00000009002	1.46798176243712	4.05485769183271	67.5361054764939	6.72226425214734e-10	1.211501401887e-08
ENSSHAG00000005324	5.10126608024328	3.02915001423436	67.450563775486	6.8269158745816e-10	1.22884485742469e-08
SKA2	2.12119523192571	5.09787957328748	67.3648777319734	6.93346691000591e-10	1.24648706837766e-08
EFNA5	-6.34449308366679	4.78813256389386	67.3862003921132	6.9760221773386e-10	1.25259497841069e-08
DQX1	-2.10121916232234	5.75023395039628	67.2409971483971	7.09062220972397e-10	1.27022023717084e-08
TRIM13	-3.91209278157528	2.17304682390833	67.2402476134273	7.09158441768896e-10	1.27022023717084e-08
LAMA3	-4.19371449408859	5.29166364690456	67.2066158730503	7.13490075362949e-10	1.27507530358574e-08
AFDN	-3.93957973490358	7.31794740093756	67.2056419914283	7.1361592206436e-10	1.27507530358574e-08
KIF13B	-2.94125597961616	5.94702433263934	67.1909472400643	7.15517645921274e-10	1.27691034170645e-08
LARGE1	2.24442074655049	4.15418122191988	67.1725345153883	7.17908074006619e-10	1.27961197366894e-08
ISOC1	-1.4767258180701	5.20256788261956	67.1604550315838	7.19480861268248e-10	1.28085141619438e-08
DNAJB2	-3.78948599231403	2.49641571126182	67.1468556227519	7.21255894065563e-10	1.28244744720695e-08
SMAGP	-5.52645483052406	5.1497618296548	67.1678602306791	7.25694220907427e-10	1.28876937187429e-08
BAZ2A	-1.78864767472271	6.95925779429594	67.0073032791556	7.39739630067702e-10	1.31211653945666e-08
ENSSHAG00000013111	5.37932422654745	4.44041924587163	67.0396048106624	7.42749490846986e-10	1.31585644021654e-08
FIGN	7.1133463741358	3.17516674948844	67.0017508273293	7.47863630829734e-10	1.32331070095181e-08
PLD3	-2.42860407214617	6.19937572920537	66.9210507563811	7.51412868427943e-10	1.32798124132096e-08
EPGN	-7.16799364110721	2.32939528975107	70.6230409085754	7.55107887888371e-10	1.33289781709727e-08
SCOC	1.45335009855403	5.70123855546189	66.8723453665745	7.58090175706475e-10	1.33654594021294e-08
BPIFC	-9.7110234922503	6.47184283038643	66.9103107197902	7.6037106658359e-10	1.33879490927305e-08
AGPAT2	-3.36129997683957	6.64699567625898	66.8498158184751	7.61200010067566e-10	1.33879490927305e-08
E2F3	-2.05348273496646	3.85238059661944	66.8318412018404	7.63690752329131e-10	1.34155927827926e-08
ENSSHAG00000018493	-2.80639188030673	8.59280198455063	66.7551581588667	7.74413605079928e-10	1.35876079410538e-08
LETM1	-1.44590837834373	6.53125410024147	66.7451619098137	7.75823061619055e-10	1.35959964628031e-08
TRPV6	-9.06284782423453	0.554934341218025	84.0605187721516	7.82566433907163e-10	1.36977275805477e-08
SBF1	-3.89980601330852	4.48214643111502	66.6048417379453	7.95895880370598e-10	1.39143569600599e-08
MSX2	-6.60362744046181	3.14832760420592	66.5908116581264	7.97932769859531e-10	1.39332805913988e-08
ENSSHAG00000004291	-7.46773697882229	4.03145565876251	78.911966518936	8.09673703071949e-10	1.41214058750828e-08
FGF14	12.5859100847733	3.83105326653764	73.1044702035026	8.34690709099648e-10	1.45403519945545e-08
PPP2R5A	-1.88211745680198	6.70665936813051	66.3189698348233	8.38502522005939e-10	1.45765508046411e-08
AOX1	-5.85935146044833	5.65608818227726	66.3710077494592	8.38765767632453e-10	1.45765508046411e-08
TRIP6	2.11206531994613	5.22205102056753	66.2547741382448	8.48396804769123e-10	1.4726393051153e-08
ENSSHAG00000009254	4.24863034841825	1.63168913425205	66.2099800744518	8.55373608828964e-10	1.48298621635216e-08
ENSSHAG00000005636	5.91196533117734	3.63361010385106	66.2072864898935	8.64216503936336e-10	1.49654003848904e-08
ENSSHAG00000011849	4.3345586266994	3.9176701731995	66.075382098548	8.76703836001187e-10	1.51636523672338e-08
WDSUB1	-2.63575122657989	4.10491680116539	66.0168892280245	8.86147485550497e-10	1.53088532474156e-08
RNF144B	-4.32404869684209	4.02439033880995	65.9472755981581	8.97526484412709e-10	1.5487105933164e-08
NOL4L	3.69994521769631	3.8673711313529	65.8957742701374	9.06043911757635e-10	1.55972678673872e-08
BICD2	-2.84607934740783	7.91125339211579	65.8957519613806	9.06047619642716e-10	1.55972678673872e-08
RHBDL3	-12.4712390684036	3.30478145295917	72.5122488591005	9.08008999622627e-10	1.56126211737233e-08
LMO7	-3.02957717369354	5.15426644699112	65.7568877000186	9.29440721548265e-10	1.59623242978371e-08
ASIC2	11.4640886031178	2.31021552387697	268.846562691488	9.34114344432605e-10	1.60237381903962e-08
PLA2G4F	-14.8395047963128	6.12848075602938	68.0724382083326	9.3980268902116e-10	1.61023939604823e-08
PARD6G	-4.22560578660203	4.03860638728959	65.6651942838007	9.45235703789358e-10	1.61764956669602e-08
B4GALT4	2.69615764085142	2.67825527053183	65.5942767851128	9.5764576545557e-10	1.63696872179396e-08
EDRF1	-1.92905048681382	5.22091205509295	65.5559821195928	9.64418351478715e-10	1.6466174379984e-08
ENSSHAG00000016645	-10.4748176228097	5.86757676592311	65.6004776534715	9.65876146540621e-10	1.64717990504673e-08
EDARADD	-12.5872183679181	3.60376540229908	72.0779239543272	9.79607213235988e-10	1.668647152721e-08
ENSSHAG00000005328	-13.0387244402386	3.77521590266643	67.8106011052715	9.83432153120612e-10	1.67321008988982e-08
RASGEF1B	-4.37683733708325	4.19571411595472	65.4232901781841	9.88278689575187e-10	1.67949852274954e-08
TMEM72	-12.0944862534454	2.66981189111735	82.060871382911	1.00528953295896e-09	1.70585850668085e-08
LPIN3	-7.14817351109712	4.90846097120337	65.3786202830767	1.00612698606125e-09	1.70585850668085e-08
ENSSHAG00000000736	3.08367811991729	2.96607122832964	65.2635706297298	1.01782683921722e-09	1.72369329453514e-08
GRINA	5.95922518909269	5.23410917249395	65.2663321491586	1.0271693347136e-09	1.73749918286781e-08
ENSSHAG00000008102	-9.46179569672832	0.503855249112672	71.6094251718603	1.04151989815216e-09	1.75973466125292e-08
FYCO1	-2.49702047518607	6.47160642532961	65.077847105169	1.05336052466129e-09	1.77768288312202e-08
ZC3H14	1.84088044077267	5.84904395288237	65.0461618332084	1.05955215175443e-09	1.7860672414909e-08
ENSSHAG00000002187	-10.5284955945049	1.70190144541288	67.2790262346064	1.067395065886e-09	1.79721259190355e-08
HSPB11	2.08598888556256	3.11199368554549	64.9390420286914	1.08077005765162e-09	1.81763609465419e-08
ENSSHAG00000003365	-14.7209215806083	4.41270092805684	81.5314533547458	1.09266469299794e-09	1.83552579843313e-08
LRIG3	-2.0458491707371	5.34714530781811	64.8707490884552	1.09453066055832e-09	1.83654696354371e-08
TP53I3	-9.60309984430387	6.60868034961739	64.9083001973732	1.09741685906592e-09	1.83927569559636e-08
ANKRD35	-5.73274320120522	5.37899738510541	64.8976732969669	1.09957772376263e-09	1.84078390039987e-08
DYNC1H1	-1.25955986915999	9.13668020776797	64.7780124859095	1.1135128245755e-09	1.86197711490872e-08
ZDHHC21	-3.09640132116305	5.34677755036965	64.7679064643505	1.1156022819277e-09	1.86333662603896e-08
ENSSHAG00000013187	-3.98670593273889	3.28054291063092	64.6649611375052	1.13712357545692e-09	1.89650725690841e-08
HCST	4.33030796475364	5.54164073113595	64.7062851281371	1.13927177215294e-09	1.89650725690841e-08
ENSSHAG00000003034	4.12631799271716	4.56412417690617	64.664307626418	1.13935940834955e-09	1.89650725690841e-08
CA13	-3.291147020659	5.86030562664068	64.6078318740627	1.14925515512901e-09	1.91080031373273e-08
SLC25A53	4.22326322291081	5.70911740752488	64.6120716677757	1.15936380051984e-09	1.92541442093159e-08
PYCR1	2.38033305859014	3.66309349464033	64.4958008314764	1.17344306023421e-09	1.94442523497909e-08
ENSSHAG00000018494	2.42599229877822	3.47014363367329	64.495655053293	1.17347488150197e-09	1.94442523497909e-08
PTPN5	14.010989624564	3.77905742199312	258.625683416873	1.17509532065857e-09	1.94490266337572e-08
FAM83H	-5.85651222252593	5.83916494301509	64.5214004297469	1.1790533366402e-09	1.94924355699588e-08
P2RY1	-4.84301417113141	5.82701736893286	64.4986833055504	1.18404143543834e-09	1.95527566453947e-08
CTNNAL1	2.83068617165049	6.00055053475539	64.3487524408348	1.20600852484036e-09	1.98930084131295e-08
SCLY	2.88896476600595	4.68654880803492	64.2810169086284	1.22132844590816e-09	2.01229713920624e-08
ENSSHAG00000002842	-6.79611159018519	5.14677368526487	64.2919227977297	1.23047651345049e-09	2.02508411988165e-08
OPTN	1.72050329460165	5.85150207471602	64.1504437578496	1.25144220602413e-09	2.0572695184167e-08
ZDHHC15	-2.03499234263901	5.13934878780017	64.1331707412092	1.25548406507787e-09	2.06159239392652e-08
AP2B1	0.974174915711939	7.20500090815302	64.094674751225	1.26454164829904e-09	2.07413246987296e-08
KDELR3	4.01888083708281	2.29452523136583	64.0671786517192	1.27105325387815e-09	2.08247310887916e-08
CLTCL1	5.22306658223093	5.37124383993053	64.1032648071321	1.27452217763204e-09	2.08581555482876e-08
RNF219	1.70481882684339	4.69620092808799	64.0297226035438	1.27998048102025e-09	2.09056751512358e-08
ENSSHAG00000000876	-3.3406589973798	6.44662553814747	64.028428847742	1.28029001131695e-09	2.09056751512358e-08
EIF5B	-1.9307284903434	6.48997661474432	63.9660297116688	1.29531302407283e-09	2.11273514250449e-08
MESD	1.40674401916573	5.71675407788941	63.8775180903948	1.31694225184793e-09	2.14561640541028e-08
ENSSHAG00000010532	6.63563438043451	2.77642164035024	63.8616570826764	1.32085819307197e-09	2.1495973135412e-08
TNFAIP8L3	-3.50097419907683	3.82501652042886	63.8312860885066	1.32839080794313e-09	2.15944866529553e-08
ZBTB26	2.58904013537056	3.09346910922056	63.7674902348179	1.3443612771156e-09	2.18297952428627e-08
MIR205	-11.4753049473705	2.41911113522458	79.7675369522171	1.34755498693198e-09	2.18573418880368e-08
ENSSHAG00000018319	-5.80314631256639	1.41345236972471	63.7394425573846	1.35144657469282e-09	2.18961344032916e-08
RNF40	-1.25341034675572	6.56298593224868	63.7112251791676	1.35861446748442e-09	2.19878647409507e-08
ZBED1	-3.51051086224304	4.01453080715381	63.6854729145949	1.36519113656715e-09	2.20698341213812e-08
SAMD4A	3.69687990782022	4.43097995890012	63.6697550591592	1.36922167852021e-09	2.21105067069005e-08
TGM1	-5.31470684186003	6.8766205984901	63.7137924899014	1.37079274072292e-09	2.21114170486996e-08
ENPP4	2.19264005907265	4.19662788849177	63.6503173805305	1.37422344971977e-09	2.21422890938292e-08
PPIC	1.81143172192594	6.89240762446251	63.5823982320994	1.39185238409206e-09	2.24016109183858e-08
PANK1	-4.0380125693169	5.76341276014923	63.5649764667617	1.39641263849331e-09	2.24343548610724e-08
DOK1	2.51426818196319	2.66122814811334	63.5628876916193	1.39696044449341e-09	2.24343548610724e-08
CASK	-1.19806813583966	6.23379878185833	63.5559329693653	1.39878603581395e-09	2.24389874184747e-08
ARHGEF37	-3.0609819839732	5.48369709063566	63.469557104027	1.42167012537202e-09	2.27810543251161e-08
ENSSHAG00000003307	-2.96952451533261	3.51331609017316	63.4147304710668	1.43640012903736e-09	2.29918520654467e-08
DBN1	4.19971850042575	5.17181070105951	63.3912421285312	1.45631976229777e-09	2.32851652683711e-08
LRP4	-4.98872958971356	4.8203355078734	63.3235732153576	1.46124805235161e-09	2.33384016063772e-08
CHSY1	2.46451878953101	3.44772074194498	63.3050805507277	1.46634388472173e-09	2.33941945673966e-08
PIGS	1.95156354981925	5.95154425747853	63.1977572860325	1.49628997779801e-09	2.38458963928988e-08
MSI1	4.39857982294008	1.43681472428707	63.1779419003952	1.50188914309679e-09	2.39090269475757e-08
LGR4	-2.19507671070824	5.58492866451243	63.1666332309642	1.50509448841979e-09	2.39339535315383e-08
ENDOD1	-2.87637780652523	6.91624997266468	63.0239295253212	1.54616795145829e-09	2.45404296796461e-08
HHAT	3.37619143848076	3.5104488397822	63.0224665286286	1.54659510243009e-09	2.45404296796461e-08
ENSSHAG00000006431	4.2736243748765	3.94445269549428	62.9818818124966	1.55849433425229e-09	2.46760502450648e-08
ENSSHAG00000001821	2.36500144357544	4.98480842644923	62.9817845366182	1.55852297067747e-09	2.46760502450648e-08
SERINC1	2.0722189783961	9.45567912763588	62.9632447114912	1.56399092955231e-09	2.47357958717277e-08
PARP2	-1.57469312642997	5.2009711663308	62.9090916702094	1.58007839958798e-09	2.49502788427107e-08
ENSSHAG00000011937	2.19013178931901	4.79987503585713	62.9061056105477	1.5809705390812e-09	2.49502788427107e-08
ENSSHAG00000008314	-2.69918515576031	4.92323868962012	62.8875587930604	1.58652363969611e-09	2.50108769895073e-08
CCDC18	1.91104399215946	5.24847313996262	62.8446663726127	1.59944494901406e-09	2.51873757990369e-08
RAB32	3.12166916234862	5.01793583169433	62.828951961273	1.60420662439901e-09	2.52211756485571e-08
ENSSHAG00000000847	2.81488993711872	3.3168349868912	62.8261845565632	1.60504673088845e-09	2.52211756485571e-08
CAPRIN2	2.40033814924094	4.84523631845853	62.8117071889642	1.60944921811659e-09	2.52631609527591e-08
MAGI1	-4.30293394452058	4.97132423042702	62.7863814858957	1.6171812571248e-09	2.53572631487732e-08
ENSSHAG00000015887	-2.38414958562709	3.63853284675438	62.7697696626421	1.6222741678123e-09	2.54098265039956e-08
IRX3	-7.62814739375499	2.70754094133393	62.7503004520017	1.62826462997706e-09	2.54505654300161e-08
POF1B	-8.69922155433966	7.91798894923043	62.7989155562257	1.62836197504007e-09	2.54505654300161e-08
ENSSHAG00000005123	-13.7478490444937	4.56835896883233	78.4020439582979	1.63478886029298e-09	2.55236874679754e-08
ENSSHAG00000003277	6.75092672838484	4.01685226603256	62.7615627664392	1.63990571441943e-09	2.55762218152723e-08
SCIN	-5.53388788645345	3.41290031806323	62.6623551709866	1.65561639521415e-09	2.57936906481709e-08
ENSSHAG00000010392	-1.75392481639199	3.48650841455439	62.5987880152274	1.67568760637085e-09	2.6053645881856e-08
NSMCE1	3.02259736932215	4.62345997585866	62.5975679915059	1.67607532551698e-09	2.6053645881856e-08
MYEF2	3.80433275760091	3.06068942618356	62.5925961665467	1.67765633161698e-09	2.6053645881856e-08
ENSSHAG00000013264	-1.87032922918554	3.39724254806759	62.5799742780403	1.68167706955207e-09	2.60883335401926e-08
ENSSHAG00000012832	7.30446296054429	5.18501842260935	62.6216300018299	1.68392408956183e-09	2.60954605726365e-08
FADS3	3.32223418581117	3.42614261926749	62.4738509613732	1.71588732555947e-09	2.65154823426669e-08
ZRSR2	-1.81997516881752	4.62867461486886	62.4698349111738	1.71719626899087e-09	2.65154823426669e-08
CCN4	7.10588213368272	3.43647035924276	62.516421682512	1.71783860127372e-09	2.65154823426669e-08
ENSSHAG00000007956	-1.63877245519057	4.14911998275435	62.4664713794252	1.71829334814104e-09	2.65154823426669e-08
TMPRSS4	-12.6631623431226	3.64572451823709	77.9930484093468	1.72471549388598e-09	2.65864802320459e-08
SDC2	2.692186047226	7.27260701180582	62.4350665221627	1.72857235276364e-09	2.66178261662907e-08
KCNA1	5.08947675874696	1.88362150247207	62.4224542339086	1.73271865451487e-09	2.66535583968473e-08
FZD6	-2.37212767121271	5.7662816112843	62.3713517108046	1.74962624256908e-09	2.68853093568668e-08
PLCD1	-4.28399981627396	6.61029653236024	62.3385710020604	1.7636873077307e-09	2.70728783577842e-08
ENSSHAG00000015056	-2.37378002464965	5.34837109249684	62.2998349710228	1.7735805256794e-09	2.719614339692e-08
IQGAP1	-2.62245555004187	9.46808345449044	62.2656712137532	1.78514532606225e-09	2.73447549526304e-08
HSPB8	-4.60148319152703	5.35171604747476	62.2161524229651	1.80524006176056e-09	2.75997967852039e-08
ENSSHAG00000009807	3.60461038879055	6.07935545395289	62.2232449678889	1.80557651252704e-09	2.75997967852039e-08
STK26	-1.80995138603468	4.82043858116568	62.1859995789711	1.81242492802479e-09	2.76664562197146e-08
ENSSHAG00000007123	-17.3225143203159	8.60969103755968	77.6101589640552	1.81372781218433e-09	2.76664562197146e-08
TTLL7	11.3388524220833	2.54573504270879	240.215008128109	1.81770148007984e-09	2.76981275638888e-08
DRC7	5.65688802387695	2.49479723261345	62.0769541491919	1.85047640634803e-09	2.81681486755667e-08
MTHFD2	4.77520874646551	5.60025029618546	62.0960092980977	1.86071786372394e-09	2.82945410152521e-08
KIAA1109	-1.67687374676543	6.86038020754418	61.9901754325624	1.8813592782939e-09	2.85786500983709e-08
PRRG4	-6.91079387112934	3.09666886025192	67.9130922389555	1.88529357558865e-09	2.86086440919367e-08
ENSSHAG00000002091	-10.3403770548089	1.67361644348896	71.0855077010127	1.88745170322686e-09	2.86116510526539e-08
ENSSHAG00000011390	6.79383870852476	5.53425043085504	62.0022912293993	1.89424382304699e-09	2.86848250299169e-08
GALNT3	-3.4033358609035	3.77555515005533	61.9252686207984	1.90481323353179e-09	2.88149881690125e-08
ENSSHAG00000001710	5.19438809269674	2.11837501848048	61.9112475703728	1.90992007053902e-09	2.88623324945431e-08
BBS12	3.13222184436933	1.89747076571482	61.8693378395438	1.92527091404372e-09	2.90435336965225e-08
FOXN1	-8.20443460024786	3.51781107991702	72.7776395923512	1.92588989027495e-09	2.90435336965225e-08
TM9SF4	-1.21695084874568	6.34832073783629	61.8448682480728	1.93429380155646e-09	2.91401660630765e-08
BAK1	1.79805255948608	4.87269136035887	61.7837154134096	1.95703864931548e-09	2.94524228893891e-08
GNPDA1	1.86664157518968	5.4567214142041	61.7645964264941	1.96420736518529e-09	2.9529865208007e-08
PSORS1C2	-11.0981060072799	4.92605426588562	61.7944269539688	1.97089643383682e-09	2.95999445896603e-08
MPP6	2.74619197786343	4.03910346775642	61.7316358638862	1.97663107846979e-09	2.96555606202488e-08
MZT1	1.78656500116908	3.67731509821175	61.7083582501781	1.98545491239643e-09	2.97573622291203e-08
RNF19B	3.11028603597222	5.58916126056247	61.6660370920662	2.00160409852777e-09	2.99686324413419e-08
ENSSHAG00000002491	3.84212876478925	2.86483915680334	61.5265869435993	2.0558032575457e-09	3.07485819197255e-08
SRSF6	-1.60854782523136	7.38738518995565	61.4924321655364	2.06931236665525e-09	3.09189579615489e-08
DOK4	-5.2526183710966	4.82971859093322	61.4686525824321	2.0876146556962e-09	3.11605304129378e-08
NT5E	-7.88078599656633	5.41141943496562	61.4599074233787	2.1011969580739e-09	3.13312290030263e-08
TDRP	3.15630145671232	1.22954096654195	61.3958607574081	2.10801758212861e-09	3.14008578203199e-08
PIR	-5.70505500696651	7.0727946723954	61.4055255567635	2.12322349990058e-09	3.15848272105513e-08
TJP1	-2.35114064151838	7.38165107716865	61.354824004819	2.12469518569403e-09	3.15848272105513e-08
ENSSHAG00000005698	1.76654007608729	6.9697402718746	61.3384057316124	2.13140657673828e-09	3.16523633847665e-08
ENSSHAG00000007537	-7.90276706676825	-1.06497498609303	76.1981938107142	2.15384298285089e-09	3.19530486419281e-08
ENSSHAG00000008560	-2.2819529842043	4.83637672454578	61.2502244746084	2.16783722909601e-09	3.21280079901965e-08
SFRP5	8.5467269371798	4.37814166652019	61.2282734958865	2.19672197022776e-09	3.25230703056641e-08
ENSSHAG00000016514	-8.70010461150913	-0.134272950590965	76.0401627760866	2.19986167239102e-09	3.25365559205311e-08
ENSSHAG00000008332	-8.49290563597697	0.050683762683179	63.1901922574164	2.21242872085855e-09	3.26680311698053e-08
NAXE	2.14488186768513	6.32830106229389	61.1425183798398	2.21322666303175e-09	3.26680311698053e-08
ENSSHAG00000004877	7.34519843490865	2.46717695237445	61.1004794929611	2.23121346965885e-09	3.29002567980605e-08
ERBB3	-2.76149046893214	8.02473811728991	61.0685275310115	2.24498749556766e-09	3.30637999050245e-08
PNPLA6	-2.49557658994455	3.97011807944864	61.0617690516885	2.2479124440718e-09	3.30637999050245e-08
ENSSHAG00000005300	-6.77039655037093	4.94834131528756	61.1057312386995	2.24909941811819e-09	3.30637999050245e-08
ENSSHAG00000018596	-3.95694413824588	1.93446598700837	60.9358343622859	2.30315575629619e-09	3.38244142157061e-08
ENSSHAG00000009166	-8.75666863458624	4.66014947050572	64.1017421512467	2.33096494705786e-09	3.41984183890962e-08
B3GALNT2	1.85278670029669	5.70361934877195	60.8098491539876	2.3598548961603e-09	3.45875118214338e-08
PRELID3A	4.26052614418179	1.26516333039065	60.7792400046986	2.37385133627516e-09	3.47133896937748e-08
GNPNAT1	1.5961392655988	5.8215548357648	60.7769071405262	2.37492165160383e-09	3.47133896937748e-08
CEP131	1.7179970219873	4.724433978667	60.7754788008689	2.37557722318681e-09	3.47133896937748e-08
TNFRSF12A	3.09614313157665	5.44289949207273	60.7484572453067	2.38801543154656e-09	3.48602492697167e-08
ENSSHAG00000013766	2.86509382603811	2.77021482032064	60.6527591197953	2.43262082326718e-09	3.54759228551991e-08
WWC3	-2.85813160068949	5.00311786665544	60.5947299315775	2.46009549389169e-09	3.58407924349609e-08
PGBD2	1.308324171274	4.63916527087782	60.5611353789747	2.47615057684908e-09	3.60387299310497e-08
HSPB1	-6.09058696532879	4.84942968749506	60.5521516829477	2.50265764082978e-09	3.6388243267762e-08
OLFML2B	5.3792247997925	7.28198853845082	60.5081254790252	2.52407692923388e-09	3.66631592168718e-08
NME1-NME2	1.83452241718958	8.80296350534671	60.4297223452233	2.54002259698596e-09	3.68581012632217e-08
ENSSHAG00000009891	2.01324480118192	3.20368172919122	60.4225915745073	2.54353773450394e-09	3.68724566517264e-08
RGS14	2.36621409232046	4.25304774822691	60.3579966045618	2.57561461390408e-09	3.73004187835038e-08
WAPL	-1.56506138471579	6.56080052337705	60.3169502935091	2.59621890710283e-09	3.75615496589565e-08
VPS39	-2.39116776070015	5.15916159635221	60.2843029740083	2.61273112221674e-09	3.77630187347723e-08
GRAMD1C	-6.48028574387536	4.30119589022169	60.2526995464562	2.62882082698266e-09	3.79579885581532e-08
ENSSHAG00000006544	2.11446670372281	4.06410083468638	60.1977498661884	2.65704555292781e-09	3.83276195470753e-08
TTC39B	-4.3035394654619	7.13250604388675	60.1866801159762	2.66277004776219e-09	3.83722775490942e-08
CYB561	-2.6565157366351	5.50911783774754	60.1543227400228	2.67957765677811e-09	3.85764049641488e-08
CCDC68	8.54595794854729	6.59347280578506	60.193092136373	2.68309662547428e-09	3.85890093977079e-08
KLF3	-1.95758958929588	6.68276300681827	60.1172874531304	2.69895247262772e-09	3.87788466490349e-08
ENSSHAG00000005866	5.53318614858862	4.36127986794531	60.0775822956875	2.74401917617653e-09	3.93876026881268e-08
ENSSHAG00000006517	3.27643743333445	3.56997708827601	60.0073796514283	2.75732436396911e-09	3.95397063509048e-08
PLD2	-2.0207242252057	6.06400571981018	60.0017552085681	2.76034705964099e-09	3.95442064540129e-08
ENSSHAG00000000851	-1.26558944596389	6.77313163835974	59.9723340170621	2.77621565401786e-09	3.97325452130909e-08
HPRT1	1.39660571852484	6.36005523947046	59.9460235975298	2.79048786959767e-09	3.98976904215346e-08
ENSSHAG00000017549	-2.0739008394145	8.27844610820679	59.8450403901317	2.84598880471151e-09	4.06514134747345e-08
ZYG11B	-1.96120728097437	5.53795895812242	59.7886009276563	2.87751400766661e-09	4.10615341973775e-08
MEIS1	-4.06646573017169	4.51045054566838	59.7729334564868	2.88633044967558e-09	4.11471210003556e-08
CLASRP	-1.8763679101711	3.43055837665839	59.723741604039	2.91419733278985e-09	4.15038562576256e-08
ENSSHAG00000001268	10.6338280005894	1.57798544087156	221.204765197429	2.95310324844167e-09	4.19865893292459e-08
KCTD4	-12.7592554987582	3.20065104131306	68.2540436303896	2.95384485827754e-09	4.19865893292459e-08
RGMA	-2.41555639716568	4.3880504912676	59.6120369394273	2.97853577288444e-09	4.22963669382948e-08
ENSSHAG00000006256	-6.39185170067429	3.70651852786343	59.5984176639016	2.98648184450101e-09	4.23679902488103e-08
GMFG	4.68674186798178	6.8030254753597	59.6340693110369	2.99182984347531e-09	4.24026524806336e-08
ZBTB7C	-6.60319473586129	5.13256408978197	59.5855321542906	3.02034764246585e-09	4.27653102664563e-08
POLG	-1.99595457356229	5.31029319572934	59.4912619971746	3.0497859469582e-09	4.31402860985424e-08
ATP12A	-14.1967900798725	5.95080293542904	68.027112492856	3.06028637733008e-09	4.32469124261999e-08
MED30	1.26735502265479	3.5764887436576	59.4439970012475	3.07815663455984e-09	4.34573796434279e-08
SKAP2	2.21738081404152	4.37033584796431	59.4027013107235	3.10317196908881e-09	4.37682168161917e-08
BSPRY	-2.98720606843792	3.20852453524979	59.2468732839632	3.1995133422152e-09	4.50834901251521e-08
KLHL26	3.90258826692696	4.00968063770416	59.1748737025638	3.24508749417994e-09	4.56815691803653e-08
AP1B1	-2.54121478126656	5.1329783577421	59.1243193402364	3.27749584379123e-09	4.60933375025668e-08
ENSSHAG00000000133	2.54130614132428	5.53718952865018	59.0789838926783	3.30684873419385e-09	4.64613838515513e-08
DCX	6.19401732654667	3.44514716229023	59.0354732114396	3.33528082555751e-09	4.68157975879697e-08
STK10	2.63887723543783	5.92704724738333	59.0302295326603	3.33872466844559e-09	4.68191188376261e-08
PLPP1	2.53280366592677	7.40622726253462	59.0098211612951	3.35216380889023e-09	4.69362380898688e-08
FGD1	3.77864062658346	3.0472298138552	59.0077860455004	3.35350707821161e-09	4.69362380898688e-08
ENSSHAG00000014021	-10.4981641122083	2.19288112178592	64.4314958496285	3.36614393458611e-09	4.70679781198161e-08
CHI3L2	-10.2100596825144	7.75429951953529	58.9882105514038	3.39573630179325e-09	4.74363239555769e-08
ENSSHAG00000003164	5.62331006420983	5.74941800737809	58.9474299279124	3.42309725403717e-09	4.77728238187712e-08
PTCD3	-1.2984457893873	5.14863429036282	58.8468580173408	3.46154410966819e-09	4.82591855371218e-08
COTL1	3.04034550995507	6.48873011414562	58.8424439933728	3.4645586000071e-09	4.82591855371218e-08
ARFGEF1	-2.25617789552447	5.60351359501262	58.8323702399437	3.47144868421892e-09	4.83090637676146e-08
ADAM12	6.51723872275781	2.375890143323	58.8042226812326	3.49077726460386e-09	4.8505598643992e-08
ENSSHAG00000013150	-2.35548361442693	5.67163654693266	58.8021325802393	3.49221702800628e-09	4.8505598643992e-08
SGTB	5.3390427595143	4.24035566993265	58.75582056237	3.55480060107346e-09	4.93004866353317e-08
ENSSHAG00000002930	-9.78341356429905	0.647950109652517	72.5151282589002	3.55620033066203e-09	4.93004866353317e-08
FAM92A	2.2335869353452	6.04358539654691	58.6845617503748	3.57422194273047e-09	4.95033130170582e-08
IRX1	-8.81448479629498	1.40813160504	72.3900124708009	3.61848422830844e-09	5.00688462226034e-08
KIF19	7.28361681417691	3.53240672042783	58.6169044058824	3.65361903965397e-09	5.05071313833984e-08
RUFY3	-1.80269889503261	7.05424074930933	58.5020665641776	3.70555587839601e-09	5.11766364359744e-08
FOXQ1	-7.36743789126028	2.52796766643855	61.4465370105371	3.71521378738367e-09	5.12615225597607e-08
ENSSHAG00000000690	-11.9126646279931	11.233486802243	58.5197983499884	3.7244125150357e-09	5.13399186916819e-08
F11R	-6.47435057077256	5.64154132671157	58.5021392303617	3.73744122661475e-09	5.14709122887944e-08
SMARCD3	3.47135301325106	3.00609896788971	58.4404555238159	3.7510352409435e-09	5.16094368023499e-08
ENSSHAG00000013425	-6.43232249811255	3.85965479294198	58.2485897190747	3.91210754206204e-09	5.37749019764799e-08
ENSSHAG00000015944	-4.82580990608848	5.13184219487333	58.2447821419301	3.92755387265323e-09	5.39364359670666e-08
ENSSHAG00000009647	4.04976738573014	5.13184529639903	58.2420927112759	3.93496457720872e-09	5.39874181373054e-08
LMNB1	7.65255654214254	5.32715701196009	57.9372697766831	4.18059443246424e-09	5.73012232050651e-08
ENSSHAG00000017385	-8.52372971352667	0.468106956032974	71.3492306761046	4.18434744051236e-09	5.73012232050651e-08
ENSSHAG00000018185	2.5659478438	2.31969592666491	57.7849651831109	4.27299409925024e-09	5.8460326017671e-08
ENSSHAG00000013722	2.39785273408628	2.88402477140527	57.726287879439	4.32331341242306e-09	5.90933793956478e-08
ENSSHAG00000013659	3.37602458469607	2.02572166381838	57.6854723644882	4.35868324345613e-09	5.95211019532017e-08
SEMA6D	-6.89692096360252	3.6330810743792	57.6764133422281	4.37981738309779e-09	5.97538076247304e-08
MON1A	-1.9031236618457	4.9614142742834	57.596762367614	4.43661341683275e-09	6.04721593454011e-08
EPHA2	-4.94873499642644	5.33692301119998	57.6226569796775	4.45113175705497e-09	6.06134527887019e-08
SLC25A14	7.69922279788403	3.21628500405789	57.5952785451483	4.47553194011849e-09	6.08889238227863e-08
GBF1	-1.46453281642989	6.47640094316614	57.5479079438565	4.48015702966082e-09	6.0895095269077e-08
APMAP	-1.82449610549754	7.42526592123463	57.5347030717814	4.4920036093046e-09	6.09993197103521e-08
CTDP1	-1.69865563863298	4.33382487262145	57.5197578247748	4.50545138623797e-09	6.11250737326226e-08
SLAIN2	-1.39946795037203	6.79178770582651	57.4803664516519	4.54109957498097e-09	6.155150565977e-08
ENSSHAG00000001763	-13.6242981409698	7.08480272720576	60.3876514038208	4.55392807876909e-09	6.16681281019213e-08
MSTO1	1.42336873835311	4.92372909133237	57.4336398962108	4.58377178120854e-09	6.20147362947935e-08
SCEL	-9.7860443815856	8.0901479769213	57.4591234479726	4.5989875834329e-09	6.21629821694014e-08
SCNN1A	-6.775510171928	4.31000460501329	57.4337549445339	4.62238397752004e-09	6.24214258129858e-08
ENSSHAG00000010291	2.82726325765025	4.80860043988254	57.3521197274311	4.65923366816447e-09	6.28608993418345e-08
GBA2	-1.73965556139739	6.06000294756772	57.2506159601256	4.75502866576842e-09	6.40940983036818e-08
ADGRL2	-4.21537276279127	5.81692181108455	57.2547555356074	4.76446994407421e-09	6.41621146158628e-08
ENSSHAG00000002449	3.37759536410192	1.92828044126662	57.1890187957653	4.81417175702216e-09	6.47716859990871e-08
PHYHIP	-9.2827702326046	5.3648049896952	57.2173826951458	4.82710865091237e-09	6.48263250542981e-08
ACMSD	8.93130324185738	2.87643602638221	57.2173768036466	4.82711435361159e-09	6.48263250542981e-08
DDX54	-2.26067268502833	5.50710207407868	57.1302371768556	4.87133482694995e-09	6.53600604814479e-08
ZYX	3.11890419162074	6.57206554246847	57.1167777127053	4.88452407221372e-09	6.54284276777164e-08
PRKCI	-1.89515229086798	7.0463105431193	57.1158909910192	4.88539431214625e-09	6.54284276777164e-08
PINK1	1.98987892015401	5.52239093613862	57.0378779727598	4.96260062154201e-09	6.63984035918579e-08
ENSSHAG00000004424	1.92385181077209	3.96478531333101	57.0335541623382	4.96691716141313e-09	6.63984035918579e-08
STON2	-3.07129585290973	4.11118584687678	57.0140970410115	4.98639059618224e-09	6.65977400942986e-08
ENSSHAG00000018269	1.74811949015877	6.412956796191	56.9231553736471	5.07848150609787e-09	6.77656974643663e-08
ENSSHAG00000009524	-5.12400679080703	6.00548199549693	56.946206404439	5.09727092485501e-09	6.78766846228747e-08
ENSSHAG00000006546	1.55512442255107	7.18115653838483	56.9041433137034	5.09795939693588e-09	6.78766846228747e-08
SLC16A13	-8.14739170837871	2.83940224703041	56.9014274208765	5.10074825532906e-09	6.78766846228747e-08
STARD3	1.44901770970409	4.98713641185656	56.8513892229264	5.15241956050198e-09	6.84766555690176e-08
ZBTB10	2.30043111894892	2.72175465339155	56.8486961865922	5.1552160892143e-09	6.84766555690176e-08
USP20	2.433072832087	5.30452494327474	56.835901721418	5.16852411405455e-09	6.85910136517894e-08
ACSBG1	-11.5956447058457	7.68866519654324	56.861199579235	5.18520531436852e-09	6.8749888446096e-08
WNK1	-1.6171634930868	8.43845049292501	56.7643744313607	5.24359254768515e-09	6.93997183389179e-08
RBM25	-1.44329795119461	6.39017478639894	56.7642497157445	5.24372443676027e-09	6.93997183389179e-08
WNT3	-9.63693880849945	1.32310557920356	69.7338131233642	5.25921645772269e-09	6.95417045741266e-08
ENSSHAG00000017055	2.87519930954592	3.867157672009	56.7427383760162	5.26652547476756e-09	6.95753293037618e-08
HK2	-3.64596665179319	6.96953130625902	56.7263696512753	5.28394557951879e-09	6.97423486164696e-08
ENSSHAG00000018406	2.40229445660332	5.07514397446121	56.6946114622381	5.31791708766641e-09	7.01273293999587e-08
HTT	-2.09902861048229	6.95602777962668	56.6395898903774	5.37731933487017e-09	7.08466675545439e-08
ZW10	-1.42850932909815	5.70775021960975	56.5719799061586	5.45127145250819e-09	7.17562314370735e-08
EXTL1	-5.2305713946847	3.85976444736459	56.5359018021421	5.49117178796375e-09	7.22163295141395e-08
ATP2A2	-1.74508804007836	7.95975701360118	56.5276373540634	5.50035505969566e-09	7.2271992044498e-08
MYH11	-4.03637493695691	4.96854293073268	56.4128620491414	5.62957788657986e-09	7.39033974714863e-08
FKBP3	2.02764174241152	6.19323522511206	56.3989166714252	5.64549531088321e-09	7.40457686866784e-08
FTL	2.58907573694816	7.19102099999567	56.3093114397506	5.74891010894247e-09	7.5334461194203e-08
ENSSHAG00000015904	-6.16583811661151	6.71754241559855	56.3269751301392	5.77572722420772e-09	7.56179964295824e-08
RORA	-4.79955217597201	6.10616581523167	56.3142949380376	5.79057644923476e-09	7.57444758117644e-08
SPACA9	6.60862074967262	1.15030461725358	56.2628360174434	5.80333275369315e-09	7.58433764891787e-08
ARHGEF17	2.67906446263356	4.43905435270361	56.2545042434174	5.81314651551802e-09	7.59036787419786e-08
CLUH	-3.03355274115886	4.9799613134639	56.1850696808631	5.8956150434653e-09	7.69116965187725e-08
ENSSHAG00000012052	1.7202236297499	8.0019944920421	56.072034624794	6.03251711266775e-09	7.8620958779645e-08
ENSSHAG00000009445	-3.14305714163843	4.08331689114874	56.0680458590867	6.03740887737923e-09	7.8620958779645e-08
RND2	3.42736685223771	4.21835914266254	56.0544709796297	6.05408826595696e-09	7.8767897064563e-08
CALB2	-7.49271807788674	2.15928968907862	56.0399874726479	6.07193764809617e-09	7.89297825350916e-08
ENSSHAG00000008896	3.71152039177438	4.28722982936127	55.9484303343742	6.18606340853464e-09	8.03417736991002e-08
CC2D1A	-1.79375285456404	5.72144055174231	55.9067299248055	6.23879022582773e-09	8.08257981536843e-08
ENSSHAG00000020288	-2.04183921653023	4.39673809934517	55.9058385688508	6.23992243135038e-09	8.08257981536843e-08
NR4A3	5.36778635740981	4.84578080064825	55.9459745053645	6.2399420824224e-09	8.08257981536843e-08
RAP1B	1.86032993406981	6.58784106311925	55.8518876125429	6.30885613766058e-09	8.16459945900436e-08
AMPH	9.86432207112634	2.32798531417976	55.8560412118542	6.35515343758521e-09	8.21541058432584e-08
ENSSHAG00000008789	-5.51524983966746	2.25922948147129	55.8127429861956	6.35937385963022e-09	8.21541058432584e-08
TC2N	-10.6589488528979	5.06470306283179	55.8028461922421	6.42435383524925e-09	8.29201744358696e-08
ENSSHAG00000002673	-12.4151450430328	2.72908805203384	57.50373637883	6.44999654146294e-09	8.31776055762155e-08
GJB2	-9.83002590297284	8.99245844160507	55.7702719629893	6.46712077524713e-09	8.33248270759555e-08
DRG2	-1.10686424842368	4.84347592657213	55.7164638136839	6.4854487233417e-09	8.34872843592082e-08
TBKBP1	3.61603872625273	5.50256860856141	55.7332898773499	6.51603884551815e-09	8.37574326683118e-08
ENSSHAG00000018026	11.9319442034611	2.2812377533613	193.224602527622	6.51790954317045e-09	8.37574326683118e-08
ENSSHAG00000006832	-6.95851703640818	7.08785069700287	55.7223258381143	6.53061637736156e-09	8.38469110613228e-08
KCNH4	-11.514753386691	1.82955968825889	68.1206107074411	6.6339189918776e-09	8.5098373851871e-08
BRINP2	3.27100083788955	3.24014989445505	55.4794063421181	6.8072309748851e-09	8.72449146368504e-08
RAPGEF2	1.77942629409188	5.12529196986016	55.4367769819662	6.86685979547119e-09	8.79319467493758e-08
ENSSHAG00000015553	-11.338516326636	11.4271505597005	55.4699868972647	6.8757973355894e-09	8.79369278959244e-08
ACTR1A	-1.51956068881236	5.86460091756622	55.4279349505214	6.8792965924884e-09	8.79369278959244e-08
C3orf70	3.16221679673735	4.24574633545982	55.3391222371249	7.00554154651868e-09	8.94723495153803e-08
CMTM8	-4.24241757092837	3.10678698342314	55.3070994176994	7.05165815778776e-09	8.99826099540085e-08
ENSSHAG00000007488	3.76927310435862	4.08491053636375	55.2829534719618	7.08664270404037e-09	9.03500525708134e-08
TREX2	-6.58459365662137	7.32326215667788	55.3124834197292	7.10095621106048e-09	9.04535416832993e-08
ENSSHAG00000006429	3.35590774493478	3.65747428065234	55.2459794047	7.14056864320753e-09	9.08742841192453e-08
HAS2	4.74977252910248	4.0307011491847	55.2813085945201	7.146436372715e-09	9.08742841192453e-08
ENSSHAG00000005748	-1.8393087680552	7.55480939154189	55.2244554498114	7.17215993726162e-09	9.11220111089166e-08
HPGD	-6.94740293182495	5.42196377881225	55.2459220491818	7.19843324192859e-09	9.13762856223248e-08
SLC6A17	6.69320708771798	4.28096948931861	55.2004108785009	7.26589416840266e-09	9.215249615147e-08
ENSSHAG00000001095	2.27271712524727	3.39130579359504	55.1458958050741	7.28871993071045e-09	9.23617478719714e-08
ENSSHAG00000016206	1.73606229708027	5.55334834848352	55.1109172241506	7.34125899251824e-09	9.29468332808164e-08
CSRP3	-14.6425804411284	7.12394983330969	56.8565779826293	7.35475410674824e-09	9.29905079176902e-08
RASD1	3.72170215474137	1.92509929791006	55.1001918488356	7.35744873578108e-09	9.29905079176902e-08
SMARCC1	-1.53726735589863	5.58218865055102	55.0475791685856	7.43741344806278e-09	9.39198629020938e-08
FKBP7	2.60762080303991	4.30634751132489	55.0262997084069	7.47001529383698e-09	9.42320296988452e-08
BTAF1	-1.50724283145317	5.71399821195927	55.023026237495	7.47504386842463e-09	9.42320296988452e-08
BMERB1	9.06463087327692	2.88348222218956	55.0439983286162	7.50287028646067e-09	9.45012083190275e-08
ARHGAP4	3.57687953532487	3.46455785392328	54.9398677602165	7.60399258336306e-09	9.56923135620121e-08
ARFGAP2	-1.53234337582817	4.17223351965382	54.9234557891778	7.62971750052446e-09	9.5933347177137e-08
ENSSHAG00000014199	-6.32908525369742	2.41550221172713	54.9029956913435	7.66191617697596e-09	9.62552946226292e-08
SSR3	1.8933771041127	7.55289834590214	54.8699205249903	7.71427085397939e-09	9.68296869530448e-08
HIBCH	-1.94562118063093	6.34430067737377	54.8331127622557	7.7729774702963e-09	9.74419861668354e-08
ENSSHAG00000013789	-2.42194702214398	4.29722603702638	54.8309748177501	7.77640182794652e-09	9.74419861668354e-08
ZNF316	-1.49467288969915	4.76478090625939	54.8012906409581	7.82411180189614e-09	9.79557324906346e-08
GOLPH3	1.13871002840052	6.25717904114803	54.7918744509154	7.83931038022873e-09	9.80619133938123e-08
ENSSHAG00000003578	3.59644255245037	2.64140089102961	54.6913488072073	8.0035211096657e-09	1.00030309211387e-07
GPX4	3.04410571096984	7.84299366295777	54.6543787545703	8.06482096990203e-09	1.00710227988563e-07
MAOA	1.92813740094985	5.30064141489174	54.6327169839467	8.10096800627346e-09	1.01075154662889e-07
PLCD3	-2.56874973041213	4.51455534442356	54.5572752049883	8.22819672523332e-09	1.02574906742063e-07
ENSSHAG00000019070	-7.63794409578601	-0.808508692967736	63.1781138715112	8.36257648409588e-09	1.04104550664798e-07
ENSSHAG00000004198	-8.15096270815324	5.77717962112266	54.5158238431161	8.36516220919356e-09	1.04104550664798e-07
ENSSHAG00000003165	2.16703426155484	4.71371408306117	54.4535754826824	8.40652878042306e-09	1.04530244579741e-07
SLITRK5	9.42252541893911	1.04021415302573	59.1568017761625	8.44743709981228e-09	1.04949520666434e-07
ENSSHAG00000014293	2.28818445963848	4.55505073835868	54.4085363593846	8.48524716667256e-09	1.0532962426793e-07
SAT2	2.80161915898015	2.85034140869256	54.3719769362072	8.54971616043679e-09	1.06039725157227e-07
CYBA	3.61292637396679	3.16307303353583	54.3380983485892	8.60991876441986e-09	1.06695750528863e-07
DES	-14.2363177598954	6.35838457294618	56.0397812441958	8.62841032878141e-09	1.06834210330408e-07
ANXA11	1.27855619687337	6.91375701102202	54.2971312895219	8.6833150701733e-09	1.07422909656263e-07
ENSSHAG00000019521	-2.04531407877448	6.1682467756158	54.2359036238666	8.79424204426818e-09	1.08702934204476e-07
ENSSHAG00000010229	-4.33509734210581	3.77616792212178	54.231829423176	8.8016761357508e-09	1.08702934204476e-07
ENSSHAG00000015352	4.61369869174167	3.41406015080306	54.2023405582044	8.85568160643824e-09	1.09277464151129e-07
DUSP6	2.37314565361266	4.50754878269422	54.177545304125	8.90136158153902e-09	1.09748375310225e-07
PHF24	7.88242306660753	3.31788987107944	54.1953881101637	8.93870543378992e-09	1.10115799090688e-07
ENSSHAG00000008413	3.1593146313881	2.46971271929369	54.1394330313563	8.97206024852183e-09	1.10433503800946e-07
RAB11A	-1.702914685647	6.99809379101086	54.1078685531969	9.03106074811736e-09	1.11066069756544e-07
TRIM66	5.6222001940025	2.56488006408427	54.0818815626844	9.07994271320448e-09	1.1157323546074e-07
PAFAH2	-2.92481741433897	5.7236580307559	54.0660803724515	9.10980129435529e-09	1.11845987632463e-07
ARSK	2.10539361442621	3.48155589741857	54.0280430428121	9.1821034527103e-09	1.12638946388794e-07
ENSSHAG00000004031	-11.6910801704031	6.33985005729272	54.0554703668027	9.20201053064717e-09	1.12788370886975e-07
KLF4	-4.38765178469403	7.30808155285364	53.9889735041925	9.28309235262074e-09	1.13686730002985e-07
ENSSHAG00000008334	3.63066059001937	1.19371770216884	53.964181423717	9.3048565435819e-09	1.13829344447716e-07
CHMP1A	-1.52455514099849	4.6547683457028	53.9613531924894	9.31033273534542e-09	1.13829344447716e-07
ENSSHAG00000004711	7.30622374166036	5.36372679918221	53.9855737615534	9.33659666143094e-09	1.14054927249848e-07
MACC1	-6.47961649663113	5.03051005419557	53.9811680714213	9.34514905473725e-09	1.14063951422286e-07
ENSSHAG00000003526	-5.31235076450578	4.14467113901076	53.9320556161758	9.36726075359928e-09	1.14238322874722e-07
ENSSHAG00000011134	-2.24855882357962	2.80890391198457	53.8746099797364	9.479950869435e-09	1.15516129208691e-07
LFNG	3.39477820732832	5.29220645926249	53.8769004471155	9.48976668209475e-09	1.15539294433043e-07
PLCG1	-1.98480598396992	5.49799120115379	53.843678036553	9.54122059632047e-09	1.16068948554238e-07
HNRNPLL	2.3521206847242	4.01584458531402	53.8034898091584	9.62144921855414e-09	1.16873592422301e-07
ENSSHAG00000018580	6.08021661150255	3.97814241060855	53.8401137710841	9.62337704422563e-09	1.16873592422301e-07
KLHL25	-2.99307770605347	5.08228414873656	53.7509336604974	9.7274427434985e-09	1.18039242867491e-07
ENSSHAG00000006131	-3.31251650708056	5.83759887251613	53.7238339452558	9.78257685882495e-09	1.18609681881334e-07
ENSSHAG00000018884	10.9251523287886	2.52902883028737	180.146069967666	9.80165242964212e-09	1.18742342048063e-07
SFXN1	1.65233816260707	6.15634120166602	53.5937278158819	1.00519016659527e-08	1.2167301867295e-07
ENSSHAG00000006647	-2.32464971865021	4.5561986744161	53.5435313407622	1.01578899489669e-08	1.22854082415094e-07
WWC1	-4.3180045550442	5.06280685510777	53.5350205464689	1.01912635492673e-08	1.23001033174383e-07
TEC	-2.30143290183168	4.57254422153265	53.523097317361	1.02013725431423e-08	1.23001033174383e-07
MEI1	-3.34333452883796	3.41109702775656	53.5227151587124	1.02021876244654e-08	1.23001033174383e-07
FZD7	-3.58476491926253	3.26425605910876	53.5219856466234	1.02037437439497e-08	1.23001033174383e-07
RGS18	4.58080689146366	4.55389508385539	53.4725563367186	1.03902013491886e-08	1.25145345953346e-07
CCDC39	4.79110489921677	3.41776856059931	53.4097466406277	1.04618182267803e-08	1.25904058099373e-07
ENSSHAG00000014303	-7.51498152464479	5.34106965393537	53.3884864837469	1.05744841935016e-08	1.27155123769964e-07
CCDC28A	-2.44960209118122	6.23757828129783	53.3067055917419	1.06740713239727e-08	1.28181496407545e-07
ENSSHAG00000013573	1.81500627889572	4.14460573867067	53.3052174153289	1.06774009885995e-08	1.28181496407545e-07
PDS5A	-1.05427666901011	6.37787133837521	53.2886833805917	1.07144681879592e-08	1.28520794254584e-07
OAF	3.66340039509187	6.53719232737282	53.298177886721	1.07762866027085e-08	1.29107430610852e-07
ENSSHAG00000007523	4.65733153795715	2.77368019011334	53.2583055067608	1.07829255060504e-08	1.29107430610852e-07
ENSSHAG00000015329	3.96211312044606	2.93694497745215	53.2552188153043	1.07899072027154e-08	1.29107430610852e-07
FAM92B	-9.84855020319572	0.832145246222042	57.7864055279899	1.08242667621095e-08	1.29412486644778e-07
DCTN3	1.41036956138875	6.1110205804378	53.1869478580769	1.09455517224121e-08	1.30510497391751e-07
RALBP1	-2.55221317691638	7.1416081504329	53.1852444435911	1.09494653053592e-08	1.30510497391751e-07
ENSSHAG00000002564	-5.20555172109826	3.73983785834207	53.1850360318576	1.09499442311325e-08	1.30510497391751e-07
PLA2R1	-7.63441833333291	5.64577353028163	53.2210423793957	1.09518673314766e-08	1.30510497391751e-07
LDLR	-3.18031880985697	6.44772289634514	53.1563035468766	1.10161827125889e-08	1.31169849297204e-07
KDM5B	-1.42846705246155	6.93049757167894	53.1285626522214	1.10805360865463e-08	1.31828578477101e-07
NECTIN4	-3.00073428161666	6.52519393340017	53.0830793370595	1.11869073074318e-08	1.32985727096001e-07
USP2	-3.04818575468504	3.40396506484078	53.0412614633087	1.12856562051279e-08	1.34050455071161e-07
OXR1	-1.792838605506	5.69165314421044	53.0080202523679	1.13648075009826e-08	1.34880861706784e-07
ASIC1	4.93168478296874	3.71353877268447	52.9090923948832	1.16933056593936e-08	1.38666836730973e-07
ENSSHAG00000008532	-4.98630951476502	3.77646346000996	52.8641318209835	1.17142326701547e-08	1.38802247174446e-07
VRK2	1.28924126932725	5.20013683853242	52.8331375514141	1.17909723975362e-08	1.39598227947472e-07
RNF130	1.74700512505897	5.82855645623331	52.7687081252339	1.19521961053285e-08	1.41392349064494e-07
IDE	-3.0286703154539	8.84844209748694	52.747859651237	1.20048621808939e-08	1.4190038713902e-07
TTC21B	1.94371069935114	5.37414876855456	52.6517412389054	1.22508534435384e-08	1.44632706296951e-07
CNTN1	2.61278268320584	2.91518560290779	52.6498164010227	1.22558335175591e-08	1.44632706296951e-07
PPM1E	5.37219452669394	3.35928838427375	52.6755522805406	1.22829282765843e-08	1.44835369128899e-07
PNO1	1.15404840289095	5.64615763830568	52.6255274229242	1.23188593343783e-08	1.45141814821029e-07
ENSSHAG00000004102	-4.56554032235532	3.72020982515571	52.6110575125837	1.23565686354197e-08	1.45468700757949e-07
MTF1	-1.50771570869597	5.10422527237403	52.5608059507749	1.2488474534358e-08	1.46903103346139e-07
PCYT1B	8.50947418641984	2.89561116896237	52.5096792141117	1.27206969338477e-08	1.49514278454355e-07
ENSSHAG00000018957	-8.79643574069857	0.503196658621556	53.9898227184345	1.28593684712478e-08	1.51022575175603e-07
ENSSHAG00000011782	5.00315887598766	8.41021449844735	52.4211167187141	1.29611364439678e-08	1.52040135983255e-07
NFIC	-2.56441513702495	6.44491074616731	52.3831460441713	1.29668426701708e-08	1.52040135983255e-07
CIB1	1.83536774518935	7.1943991433616	52.3662765070693	1.30132592148255e-08	1.52461924573052e-07
ENSSHAG00000004856	-15.8045415973341	7.53772614642252	53.9666757899679	1.30279634101259e-08	1.52511796199694e-07
ARHGAP9	4.37429709349704	2.52596153917952	52.3475441288052	1.30650066640168e-08	1.52822890449774e-07
OGDHL	2.20724985917975	4.47355527883161	52.3031049448364	1.31886377486037e-08	1.54145503486082e-07
BTBD19	2.24352941611563	3.90833341435409	52.2762266626465	1.32640118935183e-08	1.54902436497264e-07
ENSSHAG00000016271	10.2031045826494	-0.526903789755668	56.6710832649971	1.3282342982277e-08	1.54992520268009e-07
HOGA1	1.77973278820402	3.98934323148409	52.2492463854637	1.3340128877754e-08	1.55542493097007e-07
DYNLT1	1.53168337791543	5.02137190817334	52.2423503422805	1.33596578437054e-08	1.55645878054598e-07
ENSSHAG00000007354	5.33713674775537	3.03213485495867	52.2089868774326	1.34545666531178e-08	1.56626606062371e-07
ABHD17C	-3.87004081865638	4.7101290079443	52.1980552597119	1.34858181236317e-08	1.56865317106594e-07
ENSSHAG00000000985	9.38649052133706	2.36413821761675	87.0024638017522	1.35052290566911e-08	1.5696603007132e-07
RAPGEF5	-3.77153325839912	5.38314401698367	52.1731154784397	1.35574031120466e-08	1.57414894237286e-07
ENSSHAG00000008479	-5.24070633106125	4.96593133461688	52.2059709516	1.35654156014869e-08	1.57414894237286e-07
PDE4D	2.70061422659513	4.87461023438267	52.1568348366742	1.36043496580144e-08	1.57741299688399e-07
FOXP2	-3.49456743469729	4.4490649599312	52.1517548934867	1.36190331373769e-08	1.57786226777324e-07
ALS2CL	-4.75019408448623	4.69340808595412	52.1488680262606	1.36757417887993e-08	1.58317588130763e-07
NKIRAS1	1.71082237268906	3.18426609451924	52.100694235948	1.37675542843008e-08	1.59254165960558e-07
PRKD3	1.82052506784121	5.10103738118763	52.0163301655434	1.40166986739878e-08	1.62007733367279e-07
ENSSHAG00000019767	-4.09359967305276	4.74391789029217	51.9862758240303	1.41065996612358e-08	1.62917833745823e-07
EXO5	2.55772929606613	2.58833019623099	51.9375454557218	1.42536599862292e-08	1.64486109469545e-07
FGF22	-7.93392335039073	3.06975327644882	51.9380471749758	1.42728302822408e-08	1.64577232590956e-07
KRT79	-14.6112386956612	10.5157254535352	51.9297614478454	1.43850669646375e-08	1.65740495303692e-07
ALOX5AP	4.0105765431405	5.09277934477616	51.8973494423472	1.44846175511544e-08	1.66701837876468e-07
VANGL2	-2.4412268208379	4.72814094908284	51.8598955797022	1.44913434898779e-08	1.66701837876468e-07
ENSSHAG00000000429	1.61265416418489	4.16131036871774	51.834559157321	1.45697984841786e-08	1.67472376592157e-07
ENKUR	5.54296981549769	3.09356344069491	51.8374784059368	1.46456143620103e-08	1.68211391389949e-07
FRMPD1	-4.20831300493832	3.74367713709428	51.7921346634929	1.47021713967303e-08	1.68728221737004e-07
ENSSHAG00000001838	-12.3190610681913	4.35764618828706	53.3371382420176	1.47931965293138e-08	1.69593787950266e-07
SDK2	5.86725409444568	2.09517165608644	51.7607770635905	1.48008279112645e-08	1.69593787950266e-07
SMAP2	1.53003266594652	5.64052084111409	51.7493573971461	1.48369293243695e-08	1.69874113158546e-07
PTPRJ	3.57486084925234	3.11609861075094	51.7436718537077	1.48549378433004e-08	1.69913294825067e-07
ENSSHAG00000009299	-2.8471267043912	3.20881035111987	51.7409300706508	1.48636304625024e-08	1.69913294825067e-07
TMEM74	7.20673815615923	3.09875016106981	51.7431020618514	1.49684270221751e-08	1.70977384718085e-07
ENSSHAG00000002534	3.39587354070811	3.91877518518557	51.6593645800269	1.51246956382778e-08	1.72627292359327e-07
ZC3H13	-1.48049991581327	6.31214805977365	51.6555516939406	1.51370171167305e-08	1.72632949898463e-07
RREB1	-2.51086414773546	4.9029327945414	51.5711388157063	1.54125280234747e-08	1.75637848623485e-07
ENSSHAG00000006856	-2.70571940466239	4.00346021560273	51.5167867706623	1.55927185733091e-08	1.77445956974371e-07
RGN	-6.91334498205767	4.86905743657742	51.5492528058632	1.56007293774274e-08	1.77445956974371e-07
TMEM87A	-1.38012691362169	7.27160373359084	51.5123098977194	1.56076591831136e-08	1.77445956974371e-07
ELOVL4	-7.88394526474567	10.5012975096582	51.5433348790046	1.56204699744275e-08	1.77453401312601e-07
DNPH1	3.12993898947006	1.7507014536208	51.4660669098969	1.57628712677401e-08	1.78931877734425e-07
STRN3	-1.23997568202225	5.95512173531822	51.3663816141275	1.61030203711664e-08	1.82651042251971e-07
CRYBG1	-3.37981531790806	7.29981919645068	51.314759515473	1.62821996786158e-08	1.84540023997231e-07
GGH	-3.13889720463098	5.40985325310697	51.2802338889099	1.64032094530152e-08	1.85705295401971e-07
SLC45A4	-3.30366570521866	5.76563197284851	51.2781749943253	1.64104556150529e-08	1.85705295401971e-07
ENSSHAG00000008121	-2.41095221049684	3.77381395445962	51.2086786009706	1.6657034097452e-08	1.88349638849422e-07
PLK4	-2.57843242215292	5.8997881894146	51.1894048979523	1.67261082416503e-08	1.8898430968391e-07
ENSSHAG00000004356	2.34862480630537	3.0056830411568	51.0784581233944	1.7129641415422e-08	1.9339404901959e-07
CAMKK1	-2.72892021251353	3.78093761590117	51.0684672712229	1.71664802326433e-08	1.93660184262849e-07
PATJ	-3.63270733587546	5.0484937611392	51.0419936827977	1.72644995178507e-08	1.94491017860608e-07
RING1	1.03443300495497	6.25765782568201	51.0413814026981	1.72667734722118e-08	1.94491017860608e-07
PRKAB1	1.77082560721315	2.775041821114	51.0194771648756	1.73483319236591e-08	1.952590203713e-07
ENSSHAG00000006299	12.5975670448591	0.425280315846538	55.1780749991146	1.75408014351078e-08	1.97273204429664e-07
EPRS	-1.46323117240785	8.28646136717362	50.8619076617149	1.79471290504403e-08	2.01585701738842e-07
EHD3	1.66119945969915	4.85316188690972	50.8606820913034	1.79518709590694e-08	2.01585701738842e-07
RARA	2.32668297498355	4.39354631814064	50.8535939063553	1.79793220895777e-08	2.01738773146545e-07
LAMTOR2	1.68001419870778	6.34347852049557	50.8483562153143	1.7999635053149e-08	2.01811576425399e-07
NLRX1	-3.37446522172036	5.44261463824834	50.8158328208085	1.81263109394543e-08	2.03075891860441e-07
MIR9-2	7.97854504067886	1.38626997880782	50.7651456947691	1.8325610096363e-08	2.05151270081831e-07
SNX17	1.11378764535095	6.00742351834111	50.6969623262759	1.85973544800099e-08	2.08033854941903e-07
TET3	-4.7939014831172	3.09906944631595	50.6480770712846	1.87947989825962e-08	2.1008152798464e-07
ENSSHAG00000018794	-11.1761612289039	1.35268429729571	52.0985069235075	1.88943013902549e-08	2.11032143607453e-07
ENSSHAG00000001719	7.00681610142841	3.55375144679306	50.6408322554001	1.89623264526804e-08	2.11560173251136e-07
ENSSHAG00000017246	-4.35524783054435	4.82448889121935	50.6115298111577	1.89705621856238e-08	2.11560173251136e-07
ENSSHAG00000015643	1.14455850967709	7.72871162154203	50.6009185497507	1.89873642909853e-08	2.11585911389163e-07
TMCC3	-4.42186745593747	4.93699072014885	50.5644726682181	1.91645630607918e-08	2.13397628956093e-07
CLIP4	-2.26907699742481	6.00250569398935	50.5365776418246	1.92534525435211e-08	2.14224009321891e-07
ENSSHAG00000014487	7.35199482721267	-0.153936254736396	50.5251567222955	1.93010942789343e-08	2.14590536392904e-07
STXBP5L	4.14243831458566	3.17402194376735	50.4873061125766	1.94598764147695e-08	2.16191229758603e-07
WASF2	-1.84801468277098	5.46063584941329	50.4801599088481	1.94900087364689e-08	2.16361328923934e-07
ENSSHAG00000001011	4.37847922340988	3.20063934031806	50.472132272238	1.95239163317613e-08	2.16573047576787e-07
ENSSHAG00000012397	-3.62834729531889	4.9484971719276	50.4321279996459	1.96938182433613e-08	2.18291844128009e-07
ENSSHAG00000007222	-12.6792853952936	9.36352892297118	52.7433280917535	1.97535936304448e-08	2.18788285142059e-07
ENSSHAG00000011919	-9.88893657300859	1.03092872654191	60.8920412555344	1.97727816165388e-08	2.18834773342102e-07
ENSSHAG00000011866	2.66394620048327	5.75407567137769	50.4036641077225	1.98156556675713e-08	2.19143137450914e-07
MARVELD3	-1.56071402415274	4.88960222397096	50.3982826230159	1.98387798641459e-08	2.19232784600152e-07
CEP350	-1.35760529691019	7.07427025043209	50.3638679458821	1.99873337083543e-08	2.20707335457304e-07
ENSSHAG00000010734	7.26771447366935	2.99119086521772	50.3473999171636	2.02049931563652e-08	2.22942169385199e-07
ENSSHAG00000007293	-1.57221862509684	5.01449022565498	50.3034390324769	2.02510245271498e-08	2.23281311213998e-07
BCKDK	1.08493374006479	5.67512121614326	50.2956640891572	2.0285217023907e-08	2.23437692719386e-07
ATP2C2	-4.48571153380971	4.38556433285129	50.2932559089886	2.0295820012735e-08	2.23437692719386e-07
FAM102A	-2.81774221970103	4.98573673485236	50.2597683144598	2.0443869733046e-08	2.24765822579264e-07
ENSSHAG00000003801	6.64496543131484	7.5528959529228	50.2924145843452	2.04472538967847e-08	2.24765822579264e-07
SALL2	2.93117433791652	2.70129731911939	50.2418929431841	2.05233629609185e-08	2.25432695638441e-07
ENSSHAG00000001339	-4.53657110658796	2.80638284969241	50.2281073012844	2.05848913497227e-08	2.25938529265603e-07
ENSSHAG00000000291	-3.44177205502174	2.98011390497745	50.1865162548789	2.07717025774348e-08	2.2781766658557e-07
TUBD1	1.46220377971485	4.59746983186906	50.1711214209149	2.08413027999737e-08	2.28409413118631e-07
ZNF200	3.13425396205025	4.38617503704325	50.1517143767092	2.09293927500363e-08	2.29202757213075e-07
FAF1	-1.29539548263862	5.07072275338315	50.0862699455293	2.12293545671436e-08	2.32313431762491e-07
PIK3C2B	-2.46997970664916	4.79535583023656	50.0537968039446	2.13798729659605e-08	2.33785307533402e-07
IKBKG	-1.90367116585716	4.88942093354587	50.0467801378134	2.14125439376261e-08	2.33967302695708e-07
DENND4C	-1.69157048438571	5.86091012318987	50.0368240892908	2.14589915970298e-08	2.34299446023516e-07
ENSSHAG00000019956	1.23548760075471	4.36999773343838	50.0065064439887	2.16010869249252e-08	2.3567463896118e-07
ENSSHAG00000009756	-7.19466299277532	8.61191353519551	50.0037437298108	2.1770344768263e-08	2.37343908085962e-07
ENSSHAG00000005418	2.15127740933539	5.9858704201503	49.9635375017679	2.18041788854219e-08	2.37535375648798e-07
PLK2	-2.47636727875109	6.01681254965917	49.9285813569723	2.197088315138e-08	2.3917296960764e-07
USP5	-1.27628127986771	6.64141163526814	49.8316762010957	2.24400827548472e-08	2.44098605108241e-07
SMAD6	3.63012220881189	2.05397551374501	49.8071091928977	2.25607028623583e-08	2.45227952631949e-07
LAMP2	1.50787598814627	6.62520119731605	49.7471219052994	2.28581120274278e-08	2.48275832869338e-07
RASSF10	-6.64391492261228	2.99059358404541	49.7136843823959	2.30256823291733e-08	2.49909970737005e-07
BDH2	4.09074086931783	2.63182025832827	49.6541292062602	2.33273551765271e-08	2.52996085339481e-07
GNB4	1.22685793093802	6.75686803848877	49.556056381497	2.38332516254247e-08	2.58290873962844e-07
TINAGL1	2.91220877209642	5.94196802652168	49.5523100268951	2.38528045896933e-08	2.58311009940907e-07
CERS2	3.87058641647006	5.76054892879741	49.5419882189545	2.40777659395665e-08	2.60553911924234e-07
AFTPH	-1.3256481392714	6.40263057272579	49.4329000590053	2.44849721982119e-08	2.64764166036664e-07
ASXL3	6.47316017842237	3.85477367158958	49.4514345913508	2.45597630461519e-08	2.6499949734597e-07
ENSSHAG00000008521	4.17826497752616	2.24640174021246	49.4185009070122	2.45623875189076e-08	2.6499949734597e-07
SYNPO	2.38276971319383	5.21773016614915	49.4162205890147	2.45746710242581e-08	2.6499949734597e-07
ENSSHAG00000002593	3.33982773406689	2.87775551654224	49.4153527022874	2.45793478152106e-08	2.6499949734597e-07
ENSSHAG00000001265	3.37454898086732	2.15044835739804	49.4115354385487	2.45999290889775e-08	2.65025656709147e-07
ATP6V0A1	-1.36634296036924	8.08526231668599	49.3750615593462	2.47975013382367e-08	2.66957171486415e-07
ENSSHAG00000002913	1.60247460029853	5.75765331905267	49.2679183351459	2.53876105591111e-08	2.73108576965294e-07
RNF182	-5.33045499645068	2.26535875307613	49.2292287930926	2.5604322116742e-08	2.75237035537703e-07
ZSCAN29	-3.02078426308283	5.65997774626049	49.1765006143446	2.59028131974138e-08	2.7824081461063e-07
BCAT1	6.48982105768458	3.53455391750388	49.1995815845547	2.59545792598816e-08	2.785918735557e-07
BZW2	2.77968366284833	3.94404337607623	49.143872178163	2.60893563214006e-08	2.79664723047801e-07
ENSSHAG00000000283	7.42849368185781	0.781853512089025	49.1432642975982	2.60928451014594e-08	2.79664723047801e-07
ENSSHAG00000004003	7.96332994660723	-1.39571354238931	53.0550812322399	2.62707887050579e-08	2.81365351075888e-07
FANCC	3.04915689894663	3.80716656785271	49.0825013189371	2.64440730283294e-08	2.83013620284129e-07
EI24	-1.26010513778967	6.57664844014928	49.0628729987505	2.65585927443671e-08	2.83913940388015e-07
ENSSHAG00000017324	-1.27557026273638	5.65452339347308	49.0614194183683	2.6567094298536e-08	2.83913940388015e-07
MTM1	2.06686693591662	4.87933205966028	49.0224810868624	2.6795903934112e-08	2.86149674930626e-07
ENSSHAG00000005341	1.60885289730664	5.17356411809785	49.0089886489678	2.68756721327323e-08	2.86791711837446e-07
CCDC6	-2.26058332138427	5.87524086402872	48.969729122887	2.71092042370167e-08	2.89072434953959e-07
ENSSHAG00000001906	2.58594658989356	3.36754247435998	48.961964133682	2.71556465114361e-08	2.89356297645215e-07
ENSSHAG00000009898	-15.5327952254516	7.78645374770033	52.8959782060231	2.73357314407008e-08	2.91062733458315e-07
SLC2A10	2.05939971586646	2.73474109146298	48.9191666565535	2.74131270863615e-08	2.9167407376582e-07
FOXN3	-2.04608789751708	4.80541681368041	48.9002623739035	2.75276784028748e-08	2.92679569792547e-07
ENSSHAG00000003661	-2.18958321384666	5.82187371400879	48.890973374335	2.75841502906305e-08	2.93066539987353e-07
PYDC1	5.8868395121009	3.19889589621689	48.8944902219413	2.77569404080389e-08	2.94687866237493e-07
BBS2	1.5402187218076	4.70412362740409	48.8494519992326	2.78380740307077e-08	2.95334451090313e-07
LYPD6	-9.365701350934	0.917530736864244	50.2114508846543	2.79776154251431e-08	2.96599295552825e-07
TELO2	-1.40977477141496	4.9865308094687	48.7781413594785	2.82799409968548e-08	2.99586776975389e-07
ENSSHAG00000011525	7.84951913216083	5.05180710551485	48.8016885066552	2.83309914527714e-08	2.99909944327453e-07
ENSSHAG00000017481	-1.9723328637144	4.39708929203553	48.7644041106195	2.8365908142571e-08	2.99933637369208e-07
ENSSHAG00000012455	10.5821142943363	0.998605275619278	75.216321088464	2.83743220445867e-08	2.99933637369208e-07
ENSSHAG00000001084	6.68885310569621	4.67804362419994	48.7838057440421	2.84430414487505e-08	3.00442488472402e-07
KCNK12	4.09564353731152	2.60223399324797	48.7269992127967	2.86013857476083e-08	3.01896622663475e-07
PHGDH	-4.18725763553373	6.04912303815995	48.7149239498067	2.8879026686976e-08	3.04606959231558e-07
NEBL	-5.49903405807273	5.09493313654694	48.7034305696603	2.89524569305816e-08	3.05160986478434e-07
FAIM2	7.31770819360795	4.54732289903455	48.6808086789102	2.90975619094243e-08	3.06469126084976e-07
CHRM3	7.32803178156797	0.755624562725659	48.5790560420244	2.95531298630907e-08	3.11042963043546e-07
STARD10	-5.49243711506496	4.95278697411293	48.5819068006455	2.97410167400736e-08	3.12794929662532e-07
ENSSHAG00000014877	-11.6689904626159	10.1970672275318	48.577545179213	2.97697365306425e-08	3.12871572263729e-07
PRDX4	2.1224483595094	4.57526593902279	48.5285412966178	2.98856987509064e-08	3.13864338392612e-07
ZMYM3	-4.13193031982648	3.24629876089569	48.5134796293925	2.99856205509491e-08	3.14687339182426e-07
ATP7A	-1.87951685708637	5.10721694206046	48.4803282703895	3.02067954006399e-08	3.16780746593779e-07
CSNK2A2	-2.01521267978844	6.38706342871805	48.4726977217584	3.02579469612677e-08	3.17089382441196e-07
ENSSHAG00000007027	-1.41043567830595	7.79393037223274	48.4426203170072	3.04604626186747e-08	3.18982663778633e-07
ENSSHAG00000011400	1.84110780816326	3.21297081514953	48.4187284835182	3.06223480921025e-08	3.20448055518647e-07
MMP15	3.85579625112704	3.86390730855515	48.4123856210186	3.0665478028793e-08	3.20669518813982e-07
NAA25	-2.06684849950812	3.615877457248	48.4030769346089	3.07288908467683e-08	3.2110261172593e-07
ENSSHAG00000003350	-2.95472715919146	3.383961930342	48.3840070453443	3.08592312029341e-08	3.22233946423771e-07
FAM216A	3.45234627335513	1.87934472190574	48.3409470409594	3.11556896056607e-08	3.24983525010293e-07
DIP2C	2.74248498876431	4.15418470358035	48.339302214094	3.11670732301966e-08	3.24983525010293e-07
TOM1	-2.27578806818367	4.11639165454627	48.3186057561053	3.13106859180122e-08	3.26247960764556e-07
PLEKHB2	2.67085815604919	5.28593672978439	48.3094125605989	3.13747010925901e-08	3.26681802103873e-07
PRRC2A	-2.8597207263439	6.34913565792416	48.2969162046173	3.14619385655125e-08	3.27356649450714e-07
FSTL3	3.15524833275352	3.36445959921176	48.2651318271162	3.16849807183724e-08	3.2944255593077e-07
RXRA	-2.08088440671149	6.09664599865479	48.2532972906117	3.17684531684976e-08	3.30075358970625e-07
MARK2	-3.35823572747016	4.2280101675147	48.1831964457281	3.2267672132342e-08	3.35023810659977e-07
LRSAM1	-1.20367095369345	5.54564094759848	48.16129761324	3.24253133748342e-08	3.36421268404996e-07
ENSSHAG00000001867	4.05478626416876	2.69148258557919	48.1407444140658	3.25740066385717e-08	3.37568992117704e-07
PNCK	-8.5664734714243	0.101104357483411	51.9451120519872	3.25821831685057e-08	3.37568992117704e-07
WDR62	-2.75882860323852	3.70134970993356	48.0665741235036	3.31166013661636e-08	3.4286251542075e-07
ENSSHAG00000005892	1.85779197210443	6.52720220563752	48.0440356872607	3.32833631682492e-08	3.44344816109215e-07
STRC	4.71584994407061	4.59219424328997	48.0650735298117	3.335648783435e-08	3.44856947171276e-07
ENSSHAG00000019281	-4.68052193173255	2.33877834807749	47.9891343549876	3.36932935165354e-08	3.47983048107145e-07
GRAMD4	-2.11370707737018	5.38602181918078	47.98737241133	3.37065371984863e-08	3.47983048107145e-07
HMGXB3	-1.62778816091072	5.81320273189828	47.9625920518162	3.3893381698398e-08	3.49664725111812e-07
NUDCD3	-1.0741568877245	7.11706311185603	47.9093967690139	3.42981729831485e-08	3.53590910457628e-07
RIC8B	1.35916137459091	5.70270757640971	47.8104650524244	3.50646108764355e-08	3.61237254463094e-07
CLCN5	-2.15794077029317	5.72740154145336	47.8069349345084	3.50922906003182e-08	3.61267459931907e-07
PCNX3	-3.09537921223947	4.69510610583808	47.5862462114454	3.68692830182376e-08	3.79293723396922e-07
MRPL20	1.95604048015239	5.30245613880124	47.5580380551833	3.71031628053122e-08	3.81430965233766e-07
CFP	2.48651207284736	3.19984611540949	47.5428937349917	3.7229372362774e-08	3.82459097643755e-07
ENSSHAG00000009030	-3.19774137037671	4.5986136994989	47.5330638827615	3.73115344341355e-08	3.83033600330176e-07
EBF4	3.30457454806174	1.97496961358986	47.5162288652456	3.74526930012665e-08	3.84212517521074e-07
SLA	3.46644017318369	3.44484249682842	47.4998267504036	3.75907633236683e-08	3.85358120083504e-07
KBTBD3	3.05485836624482	2.09192363558299	47.4879114972046	3.76914004193279e-08	3.86118640927262e-07
AKTIP	-1.44080040297544	6.25568707512783	47.4712486957616	3.78326122525568e-08	3.87245950543732e-07
ADNP	-1.19144719469978	5.59392790908084	47.468671999863	3.78544986591249e-08	3.87245950543732e-07
HMCES	2.11020540901978	5.64405230490429	47.4636152338239	3.78974895467237e-08	3.87414252383104e-07
ENSSHAG00000010211	1.71196581245159	4.18546377200666	47.4340082906103	3.81502327026807e-08	3.89725050380499e-07
ETV5	2.41633059738654	4.67603563327316	47.4250150916494	3.82273555934406e-08	3.90239816051081e-07
ENSSHAG00000008820	3.70268187964638	1.80463557154636	47.3764489447957	3.86466940517769e-08	3.94244891521901e-07
ENSSHAG00000015755	-1.8265247809602	4.48569258391996	47.3615357685318	3.87764311039076e-08	3.95292137747796e-07
ARHGEF39	-1.34578315172178	5.4290751909757	47.3575448912482	3.88112275281813e-08	3.95370760262659e-07
SGCZ	11.0622076776587	1.53083445570062	80.5705607836511	3.88703343915078e-08	3.95696751357901e-07
TMEM229B	-5.18892971306954	8.63629027334882	47.3464484864582	3.91722156347167e-08	3.98491988735606e-07
RNASEH2A	3.22128933451552	4.54656397809263	47.3113494961746	3.92164091688905e-08	3.98663747247537e-07
ENSSHAG00000002498	-2.90133001962148	3.51378646357955	47.3056521347214	3.92666890002788e-08	3.98897095355651e-07
ENSSHAG00000014976	4.88858408902926	5.13037140122885	47.3190188587288	3.94143528154133e-08	4.00118722113632e-07
ENSSHAG00000008650	-2.5706725987038	5.01613040168326	47.2328641816043	3.9915064919867e-08	4.04920165184308e-07
SLC26A9	-6.42083457586295	5.33398661636311	47.2300828773035	4.0210354524531e-08	4.07632468992433e-07
VPS9D1	-2.4447852791301	3.0251374426613	47.1523981354109	4.06449910231563e-08	4.11752657152003e-07
ENSSHAG00000014214	-3.06781184759665	4.25627581348255	47.1393974703095	4.07642374209559e-08	4.12674298107569e-07
ENSSHAG00000007794	-1.83520518299063	6.84194824059255	47.0484364854651	4.16089486748839e-08	4.20933771833648e-07
YAP1	-1.46836127811079	5.92471741868795	47.0392931282699	4.16948735487314e-08	4.21510916942092e-07
HLF	-2.44260095572557	4.37515330510486	46.991955884198	4.2142727379488e-08	4.25743622343091e-07
UBE3A	-1.76655556056264	6.49847742392381	46.9831410518713	4.222668243666e-08	4.26296756715326e-07
PPP1R18	1.80740893015051	5.06128258877319	46.9660717969179	4.2389756754337e-08	4.2764731796808e-07
ENSSHAG00000000604	-1.70082243389354	4.16956276607898	46.9481040144972	4.25621328139793e-08	4.29089789239275e-07
TCF7L2	1.78380361932726	3.33458533397418	46.9274852496821	4.27608523739815e-08	4.30548360589665e-07
USP54	-1.3879259563554	6.25479110851528	46.926973364203	4.27657982501037e-08	4.30548360589665e-07
LMO3	10.3924432350013	1.18325165815071	50.4838604533258	4.34537760774314e-08	4.36838031305403e-07
OLFML3	3.81097986534322	4.58616775976082	46.8809191406071	4.35031727745274e-08	4.36838031305403e-07
CSAD	-2.33238993183037	4.93670965194421	46.8510626779948	4.35059716142255e-08	4.36838031305403e-07
FBXO45	-1.97687063484824	5.07804360111144	46.8490918915189	4.35253668542696e-08	4.36838031305403e-07
HOMER2	-3.83630180811219	4.1218891830233	46.8475887990895	4.35401654712537e-08	4.36838031305403e-07
TOMM40L	2.02341688936253	3.92052801270896	46.8249346518675	4.37638492814048e-08	4.3878068118815e-07
KATNBL1	-2.44777967705062	4.82547821975998	46.7974824877996	4.4036532698118e-08	4.41211602146278e-07
TTC8	2.21557755684421	3.06368080771878	46.7642390147757	4.43691412880413e-08	4.44239180056809e-07
PARVA	1.99328536504029	5.52126111223366	46.7285758363997	4.47289060913488e-08	4.47534318794729e-07
STARD3NL	1.84244022852391	3.47717598423292	46.7115867021564	4.49013702108261e-08	4.48952193381945e-07
ENSSHAG00000003891	-3.52710826536638	5.17894944619868	46.6895850861296	4.5125760720817e-08	4.50886964409642e-07
ZNF396	1.83166085561465	4.25506569257794	46.6846047927979	4.5176717735987e-08	4.50973090390389e-07
SCN2A	7.19032055668407	2.87746424290201	46.7120923894195	4.51961659981599e-08	4.50973090390389e-07
ENSSHAG00000000945	1.80211359955078	4.90053473927846	46.6767791689138	4.52569099937632e-08	4.51270745962401e-07
WWC2	2.28691421270383	2.73752784185529	46.6720589748644	4.53053522329667e-08	4.5144541426406e-07
DOLPP1	-1.60921758801002	5.17661368041329	46.6617698054954	4.54111371081436e-08	4.52190845501146e-07
ENSSHAG00000005437	-3.51624561713316	3.07434928735342	46.6398812803887	4.56370443032494e-08	4.54130588097365e-07
ENSSHAG00000000267	2.63028343014992	1.79345560720358	46.6349224228355	4.56883881296543e-08	4.5426983262871e-07
PDE4B	3.94430348453132	5.63201329843113	46.6618527534027	4.5713274704177e-08	4.5426983262871e-07
ENSSHAG00000012650	4.21244610349684	2.2891198078691	46.5986009571186	4.60663208560463e-08	4.57466769970451e-07
UNC93B1	2.61101522012791	3.60912321447176	46.5696379800174	4.6370048460172e-08	4.60169930266207e-07
MAP1LC3C	8.4714272422964	-0.399140540921238	46.5193577334538	4.69023497506791e-08	4.65136210367129e-07
ITGA7	2.48953420739345	4.46991828764112	46.4881542888255	4.72359272048796e-08	4.68126317268725e-07
KIAA0513	-3.34641534787445	5.06802574499787	46.4511487441255	4.763477637768e-08	4.71758796174608e-07
TIMP4	-7.39048978849409	4.95416951158812	46.4483745322827	4.79811490240198e-08	4.74866992171283e-07
CA3	-14.4284854257806	5.88605335611635	50.0183389426946	4.80886497008197e-08	4.75608474480059e-07
PARP11	2.76318617831987	3.79623293446291	46.3952367658888	4.82441496439681e-08	4.76823355790552e-07
CHRNB1	-3.53115432244772	2.98768521790708	46.3868946227911	4.83357712192185e-08	4.7740567541147e-07
ENSSHAG00000010774	9.87288582001615	0.62113675591434	58.3989657831892	4.87628894151171e-08	4.81298620474563e-07
GOLGA4	-1.57526148838483	7.40262893338441	46.2796800930217	4.95297737407906e-08	4.88537592613555e-07
MBIP	1.75433245469869	4.62902918654976	46.2529933179982	4.98317798582534e-08	4.91184552579867e-07
PLOD1	2.17780829816815	5.34572929280687	46.2471264707907	4.98984331303387e-08	4.91509667231231e-07
TFAP2C	-5.32913108411876	6.38247400956372	46.1898356313476	5.08875903492454e-08	5.00915066701473e-07
LRATD2	-4.43337649077562	3.68371240380582	46.1313704752805	5.1232940603064e-08	5.03886119197986e-07
VEZF1	1.25427126887461	5.49260354263099	46.129188657221	5.12584523228531e-08	5.03886119197986e-07
ENSSHAG00000017282	7.43308513412889	2.25924456641423	46.1323961122807	5.15581680921481e-08	5.06491344420712e-07
ENSSHAG00000008296	2.27390449004841	4.06647737591514	46.0944173058393	5.16668418815683e-08	5.07217590979915e-07
FAM184A	3.01071894059716	3.1183015787318	46.0824962772872	5.18076428291579e-08	5.08258044368311e-07
TP53BP2	1.34959906447437	5.96448800927915	46.0610731700241	5.20616918532407e-08	5.10407372514176e-07
ESYT3	-6.71891419792685	4.39892134213301	46.03080699148	5.27670831986391e-08	5.16975758747473e-07
ENSSHAG00000011094	2.42460991810618	5.1250018929345	45.9524244938533	5.33704947132785e-08	5.22536875804453e-07
CDON	-2.68851080414542	5.1641687145564	45.9187037141812	5.37837203348545e-08	5.26229724831237e-07
INO80	-1.87030154423712	5.64198118345519	45.9045975252212	5.39575816813568e-08	5.27577211911887e-07
ABI2	2.35487028057355	4.23622028575979	45.8797875255051	5.426480854829e-08	5.3022602087546e-07
ENSSHAG00000001510	-10.6207307640741	1.31274713596138	49.3536569384058	5.44892271427017e-08	5.32062700889069e-07
RPAP1	-1.96085001026864	4.78409563582617	45.8570742937823	5.45476880217359e-08	5.32277506511565e-07
ENSSHAG00000011762	-10.6974714499279	1.67667205527881	47.0564281173347	5.50402405211993e-08	5.367250708941e-07
ADAM10	1.64620215322663	7.38585141273985	45.779683639072	5.55232724910582e-08	5.41073919776013e-07
MMP19	4.12410695083559	3.97072699461379	45.7620845751881	5.61112350286251e-08	5.46438831853148e-07
AGAP1	1.66596280042952	5.02976992059795	45.7249404337856	5.62244616233874e-08	5.47176460518806e-07
ENSSHAG00000007189	2.58919344756617	7.84121167000939	45.6835489449823	5.67608279672942e-08	5.52028358871793e-07
MAPKBP1	-1.90495245455502	4.93134799330603	45.6504824725268	5.71931911180428e-08	5.55757759714065e-07
MIR193A	-6.44862436987634	3.23579754237612	45.6538552044534	5.72204351863433e-08	5.55757759714065e-07
ENSSHAG00000004782	7.10585430001095	1.23999890307461	45.6453513023052	5.72605947251206e-08	5.55778033109914e-07
PLXNB3	-6.47483580619741	5.4867969306204	45.621253899733	5.7952391419308e-08	5.62118943481101e-07
GPX6	-4.84593843350582	8.72005084651821	45.5672747685091	5.86466599768281e-08	5.68475393321206e-07
ATG101	1.42237664056774	6.09337409790102	45.5049816106577	5.91373678567087e-08	5.7285155671681e-07
PRR7	9.3167672604342	0.593329276957733	48.8672862110415	6.01224926126279e-08	5.82008055145319e-07
TTC7B	2.12527218650703	3.52453592733555	45.4293623496396	6.01751920232173e-08	5.82132175715657e-07
PPFIA3	-8.91850851464728	2.94668002940307	45.4395738637276	6.03344096256783e-08	5.83285901798445e-07
TOGARAM2	-10.6503837295222	1.51942442184945	54.0764604514275	6.04079147128332e-08	5.83610019177988e-07
ENSSHAG00000002965	-7.27594433915144	3.3134398355947	45.4370672434041	6.04570252445996e-08	5.83698184206789e-07
POMGNT2	1.90644819188611	4.05940853878729	45.3912338567943	6.070574588487e-08	5.85712147010794e-07
TMEM30B	-4.13104447081218	1.1016663415894	45.3730911953021	6.0959928610433e-08	5.87776114831639e-07
ANKRD40	1.35369597295708	5.94961336942588	45.3303672781163	6.1562942991607e-08	5.9319857543992e-07
TMEM246	2.39704098973285	3.27318369508589	45.3167787844626	6.17560494902939e-08	5.94666761516696e-07
GPR137	2.40077173957659	3.64860289045915	45.274394073367	6.23624933025018e-08	6.00110532122559e-07
PLCD4	-2.01272774095675	3.75868522113074	45.2627097340411	6.25307754660258e-08	6.01333504778027e-07
ENSSHAG00000014536	7.21972036176831	4.26447108257742	45.2768471198486	6.27286029234085e-08	6.02838805448267e-07
PGS1	1.99475171125715	5.78673019987877	45.2286194610757	6.30244979233118e-08	6.05283960976648e-07
PDCD11	-1.50156464872312	5.78189125570729	45.2255910611544	6.30685559508837e-08	6.05308862439842e-07
ANO9	-4.70046446223337	3.49118928610282	45.1626882877265	6.39910633905175e-08	6.13759226921665e-07
EZH1	-2.01860106510045	6.22267058073199	45.157997470287	6.40604247071496e-08	6.14021063607991e-07
GTF2A1L	5.7113932220995	2.9755772984763	45.182829700627	6.41033131648552e-08	6.14028980039735e-07
ENSSHAG00000003229	1.89205765567768	4.11964034153197	45.1221453888774	6.45931809104099e-08	6.18315577003386e-07
ENSSHAG00000007458	5.25199169133686	1.53711953341656	45.1034237481636	6.48732361659151e-08	6.2058945055703e-07
OSBPL10	1.9908171192373	3.59678012230201	45.085914820651	6.5136309190046e-08	6.22697997089909e-07
ENSSHAG00000012182	4.83796422539219	3.62558331428027	45.1024671559639	6.53035442840799e-08	6.23888180274214e-07
TEAD4	3.43097139095162	5.5764594737153	45.0847016627076	6.55720597282051e-08	6.26043772342928e-07
FBXO16	3.57429571863549	0.298764848024278	45.0509248550697	6.56654117694868e-08	6.26159631361659e-07
ABLIM1	-4.74221101733861	6.97519848652718	45.0782420259472	6.56699818889369e-08	6.26159631361659e-07
ALDH5A1	-3.17474894714259	2.34360055080789	45.0082058748144	6.63175391369018e-08	6.31921303081261e-07
PPT1	1.20293937054548	6.64999805680107	45.0007798284251	6.64315965016737e-08	6.32416898630473e-07
EHF	-6.95456326609781	6.10029982892165	45.026743129349	6.64561941703757e-08	6.32416898630473e-07
PCNX4	1.79936251119566	4.54925878239472	44.9811432520962	6.67341942187965e-08	6.34648708277519e-07
AKAP6	3.40259384761777	3.88021708107964	44.9556120431116	6.71298023201857e-08	6.37995347832077e-07
GAK	-1.13009994179781	6.64309562869762	44.9072740107868	6.78855916635924e-08	6.44758534225844e-07
ENSSHAG00000010109	-15.6690984808554	7.52419774429265	48.28641026013	6.82296220485685e-08	6.47604696141094e-07
ZRANB2	-1.48500002747716	5.39815111553152	44.8825564361278	6.82755250683763e-08	6.47619307958516e-07
TGFB2	3.56068667889279	4.28267472204113	44.8653950691771	6.86316643044237e-08	6.50574698386998e-07
ENSSHAG00000002821	2.4940757283636	3.76063918142819	44.8256427079063	6.91823768584424e-08	6.55369459688217e-07
SEMA3C	3.04351511465097	3.94418354077467	44.7838131074065	6.98569732721841e-08	6.61330801444451e-07
PLEK	7.24126093889236	6.78418752594913	44.8020595679339	7.0004272025218e-08	6.62264558418597e-07
BLMH	-2.61384347502394	6.89176315313199	44.7697882841414	7.00847046895529e-08	6.62264558418597e-07
TMEM147	1.48040360693043	4.25225321469049	44.7693577923641	7.00917072720053e-08	6.62264558418597e-07
GABRA3	8.35799812138438	4.07133286608935	44.7904075295891	7.01936382239219e-08	6.62798661573617e-07
LDLRAP1	-2.22393230444236	3.74467701043863	44.7296352476324	7.07410380950075e-08	6.67535665230071e-07
CDK5RAP2	1.89915433353645	6.56025818147132	44.7078700627417	7.10995129104651e-08	6.70054822776749e-07
ENSSHAG00000001233	-8.6561956964695	0.570238945784314	48.0450766527325	7.10998027456627e-08	6.70054822776749e-07
CYGB	3.37955646798691	3.10513806713698	44.7010806550567	7.12117266507656e-08	6.70676635901856e-07
ENSSHAG00000001180	-4.19860513649795	6.7904724512018	44.7225556994894	7.13071337902744e-08	6.71142191534768e-07
IL20RA	-7.90352156441903	3.87434605629719	48.0477206030253	7.16431636429424e-08	6.73250247750155e-07
CYBB	3.74347220219073	5.05091615363904	44.7015825864241	7.16550733299962e-08	6.73250247750155e-07
ENSSHAG00000017253	-2.77669166478444	4.05306825115377	44.6735017668666	7.16694673930498e-08	6.73250247750155e-07
CAPN15	-2.58556830010955	4.68050743452145	44.6573318605842	7.19392892122922e-08	6.7535031763411e-07
GLA	1.57937505011516	4.3604465991152	44.6064677138287	7.27950478025291e-08	6.82944799371028e-07
SLC12A6	-2.83444233260338	6.04898935916908	44.5705573982413	7.34056765947764e-08	6.88231256859696e-07
ENSSHAG00000015586	6.48497074436606	2.83053435110495	44.5711515201672	7.38594718292721e-08	6.92041444007518e-07
CNKSR2	6.2893720162035	1.56671939165647	44.5258875363767	7.4172801337327e-08	6.94531464991853e-07
ENSSHAG00000007890	7.71468785056206	4.0683421348034	44.5404985808062	7.43878382241063e-08	6.96098501535579e-07
TMEM254	-2.07716809814994	6.12087306870665	44.4809527980776	7.49530076308364e-08	7.00937863802018e-07
ENSSHAG00000003787	-5.19605951589211	2.48659550059422	44.4384366453099	7.56991893420175e-08	7.07462718319316e-07
HIGD1A	-1.49190589494162	5.30375015626207	44.4162770518168	7.60912034193616e-08	7.10671393164326e-07
ENSSHAG00000016903	-1.13033758420797	6.19682856809083	44.3798103888835	7.67409830044921e-08	7.15427783915534e-07
SGCE	3.14311927594594	3.77047062552311	44.3795560810338	7.67455348641805e-08	7.15427783915534e-07
DENND3	3.15071222719452	4.22272244869187	44.3794466608209	7.67474934656615e-08	7.15427783915534e-07
ENSSHAG00000016087	-1.44114021293175	5.03084384487654	44.3649854903029	7.70068100461797e-08	7.17386989823951e-07
ENSSHAG00000006071	4.82060577083734	2.53949546421095	44.2977414942871	7.82248169377136e-08	7.28269054628025e-07
RHOH	4.81483894499784	2.8859510742237	44.2778564102323	7.85888791122564e-08	7.31192133384779e-07
SNRNP27	1.6086003354217	5.17314713430543	44.1799516612154	8.04075827435859e-08	7.47227340675577e-07
BFAR	1.94223333725703	3.52056662199044	44.179571809157	8.04147247706077e-08	7.47227340675577e-07
RPP30	1.38344716937632	3.91753417255007	44.1610047334952	8.07646419565167e-08	7.50001427023684e-07
RANGAP1	-1.91970931906766	5.49225516634783	44.0753176776311	8.24004364519473e-08	7.64705385458059e-07
ENSSHAG00000004482	1.69974579084424	9.46150711199182	43.9958072507821	8.39495801325744e-08	7.78587020822949e-07
GTPBP2	-1.6699758584084	4.33035262809589	43.9641950530258	8.45740018628292e-08	7.83880177265766e-07
ENSSHAG00000012564	-7.86391103225231	3.14484396175926	43.9040170350713	8.58787158999923e-08	7.95467953494979e-07
ENSSHAG00000014557	-2.71983625377326	5.38026008931513	43.8019870187547	8.78559675616395e-08	8.13266591290306e-07
ENSSHAG00000012457	3.31406695040889	4.17536101199289	43.7575642464813	8.87780081217051e-08	8.21243982652846e-07
ENSSHAG00000013083	-10.6042951541521	0.952411878354906	51.8503599112913	8.88302677496126e-08	8.21243982652846e-07
TBXAS1	3.22396266708663	2.83597108687036	43.7092410512169	8.979260237863e-08	8.29615449065342e-07
ENSSHAG00000003027	-15.7034573235981	7.95704194646832	48.6428595514867	8.98810015285798e-08	8.29906932520055e-07
ELMO2	0.899936584073572	5.99765159012325	43.6863768090477	9.02769141851455e-08	8.33035646823485e-07
WWP1	-1.52139477535205	6.37123006400855	43.6507621017674	9.10368012202085e-08	8.39516882004172e-07
RAB15	-5.09844290629163	6.41002759391551	43.6594233878893	9.14117012568899e-08	8.42441928628837e-07
DUSP21	2.38744564443141	2.85589720804697	43.6246319647963	9.15986098739575e-08	8.43631865577307e-07
TUBGCP5	-1.26639767511148	4.14567340048634	43.6126911762973	9.18565575496808e-08	8.45474165895486e-07
ENSSHAG00000000427	7.4865836411582	1.80167859741145	43.6035865710906	9.20537519108156e-08	8.46755305856387e-07
TAX1BP3	1.51900799961022	5.61801528015166	43.5818065770888	9.25272925498697e-08	8.50575199397354e-07
PDP2	1.83718291360942	3.26480244430272	43.5772080839189	9.26276009766212e-08	8.50961434271061e-07
HDAC5	2.14576091204917	7.7392875139211	43.569546396831	9.27949825891481e-08	8.51962991092065e-07
ENSSHAG00000009597	-1.64320032760845	4.75191834478792	43.5537927825784	9.31401478924516e-08	8.54594518500319e-07
PREX1	2.74253838111912	4.98913334731906	43.5148146334463	9.39999993153421e-08	8.61942204777239e-07
UBR4	-1.67079051485778	7.22827377473589	43.5055512420488	9.42055764959129e-08	8.63285000431473e-07
OPLAH	-3.26183259750392	4.45962410816099	43.4999615846813	9.4329853860834e-08	8.63881560012832e-07
MARCH10	3.506356981607	3.70683989695413	43.480399479186	9.47661497854099e-08	8.67031850459643e-07
ENSSHAG00000011181	-5.59731991317529	5.2273639537999	43.5051709268753	9.47926314107131e-08	8.67031850459643e-07
ENSSHAG00000004400	10.4284953428034	0.694371085573001	71.4997075035319	9.49405400806306e-08	8.67840954350059e-07
HDGFL3	2.34531742721818	3.92396958377526	43.4689214265642	9.50231361453652e-08	8.68052403911165e-07
DHX38	-1.22483301619663	5.44963372830537	43.4653871508335	9.51024142288363e-08	8.68233297631365e-07
ENSSHAG00000010705	6.61676321459549	2.67848776849285	43.4525630566019	9.59756439913272e-08	8.75657781865872e-07
HPSE	2.37498261250153	6.34203391747505	43.3955018757967	9.66844325987339e-08	8.81573608417437e-07
ENSSHAG00000005966	2.19716578572809	2.50048947634185	43.3815527399872	9.7003512967143e-08	8.8393088782419e-07
LCP2	4.41105065637839	4.72394878669237	43.3810403076329	9.76090307997997e-08	8.88893719036479e-07
PPIL6	4.31014537616992	2.33615088827203	43.3442468001727	9.78623375525575e-08	8.90644890020097e-07
TBCA	1.57575344480372	5.46875343205779	43.3407174438489	9.79440013775027e-08	8.90832730285847e-07
NOD1	-2.84923773651479	6.71642365538799	43.3365701484176	9.80400551867443e-08	8.91151136747256e-07
ENSSHAG00000007997	4.55265914132417	1.18404152891108	43.3317498789146	9.8151820291781e-08	8.91611868462613e-07
ENSSHAG00000000772	-10.4931857769183	1.03362031839814	44.4363815580033	9.85565410517396e-08	8.94731583503293e-07
COL11A1	8.67540851231779	5.17433711788463	43.3057221769384	9.93608199237188e-08	9.01472497977904e-07
LRRC71	1.98151595936659	4.30596759795171	43.2259364226555	1.0063940763108e-07	9.12505635154355e-07
GPR1	-5.46753352449554	2.78966582063043	43.2167476152964	1.00858543646165e-07	9.13924903877538e-07
PDIK1L	-1.71956316758003	3.42761698970129	43.1982640501428	1.01300867663588e-07	9.17363564611082e-07
ENSSHAG00000013320	3.70789352713696	1.76394294264488	43.1870364098315	1.01570550730928e-07	9.19235523602034e-07
AKT3	2.44400276577353	4.2318898531284	43.1167430073134	1.03276265349254e-07	9.34093507787117e-07
FBXO25	1.86405918060482	3.96412092410115	43.086623374183	1.04016356668215e-07	9.40204814020186e-07
ENSSHAG00000008613	1.85262223466713	4.640281422336	43.0744976029193	1.04315884704297e-07	9.42328765416667e-07
IST1	-0.917752949552224	7.76955341542986	43.0618829965303	1.04628453197339e-07	9.44567816805664e-07
ENSSHAG00000002523	-3.31912856512809	3.57569733838685	43.0484451714398	1.04962506179521e-07	9.46483525332237e-07
PRTFDC1	6.10452455649873	1.90299928256637	43.0481311232583	1.04970326586717e-07	9.46483525332237e-07
LENG8	-2.92005872410068	5.392410222484	43.0355639427378	1.05283778428375e-07	9.48723825615689e-07
ENSSHAG00000015218	2.41297520591285	4.05313553274526	43.0065881019461	1.06010263711747e-07	9.54680955992651e-07
LLGL2	-2.99474387845276	5.27171874672718	42.9897400159485	1.06435109144362e-07	9.57915982299257e-07
TECTA	5.76847704232743	3.04465457285306	43.0089486184845	1.06592689276653e-07	9.58743116488345e-07
ENSSHAG00000003521	2.9522319259276	7.25582829551848	42.9596626706902	1.07198016007653e-07	9.63593988719034e-07
LIPN	-12.1908042330158	2.81774775387688	46.0857467206246	1.07633677297813e-07	9.66914720734448e-07
ENSSHAG00000001462	1.88713589550605	3.3383658445669	42.920099156774	1.0821032902058e-07	9.71497160542699e-07
KRT17	-11.5852074636944	9.5056775851868	42.9385299028255	1.08388838997467e-07	9.72501703555638e-07
ENSSHAG00000013912	5.70372880884627	1.06276063641991	42.8850932057933	1.09114433264263e-07	9.7841062456493e-07
BCAR3	2.99283477029794	3.65170290943961	42.8790361634681	1.09271676057304e-07	9.79219108093629e-07
BAZ1A	-1.38781634407338	6.37910364796837	42.8529268104427	1.09952223111318e-07	9.84713222686517e-07
GPAT3	2.81796774341603	4.53842404481037	42.8315317627255	1.10513221795468e-07	9.89130601943745e-07
ENSSHAG00000000860	3.11707430883781	1.63873478795925	42.8180710484899	1.10867720700533e-07	9.91695457589695e-07
ZC3H12B	4.12754602789835	2.14596535679177	42.7728722940582	1.12066865299714e-07	1.00180777688012e-06
KIAA1586	10.9476636541747	2.02273036382737	69.8860291866528	1.12354734912758e-07	1.00376647506514e-06
IGF2BP1	-1.78330584053984	4.76493699260132	42.6750236981883	1.14709929923649e-07	1.02418076882289e-06
ENSSHAG00000014345	1.94187001601249	3.64202333007083	42.671688605624	1.14801166835997e-07	1.02436884686546e-06
ENSSHAG00000016083	-1.61367797518784	7.47999511510373	42.6457435002826	1.15513555901125e-07	1.03009583936751e-06
ZFYVE26	-1.44651051688504	6.10446964080787	42.6243986711983	1.16103127144195e-07	1.03472127597739e-06
ENSSHAG00000015985	10.2606109218354	-0.011926562165498	73.7402274140783	1.16897339849092e-07	1.04116373832644e-06
FBXW5	-1.34355599721798	6.35449954074915	42.5865322240175	1.17156867102365e-07	1.04283899143923e-06
PAK6	-4.72304880996962	4.58750148364452	42.5735022780831	1.17834490449799e-07	1.04823150005251e-06
ENSSHAG00000012146	-3.90940891628288	3.80258438019096	42.5576266780637	1.17968029678568e-07	1.04878032719107e-06
LNX2	-1.45365576487675	4.53751343912072	42.5534739936652	1.18085050091465e-07	1.04918171712428e-06
ENSSHAG00000001687	-4.97378097519549	2.87287207662366	42.5168372641565	1.19122772214634e-07	1.05775804670878e-06
ENSSHAG00000004773	-2.77708823288984	3.98450056527558	42.5099673208614	1.19318429155709e-07	1.05885132450763e-06
RNF34	2.29598912429708	5.11596313249916	42.4987724467	1.19637987045274e-07	1.06104212326058e-06
ENSSHAG00000003656	4.71323094143375	1.23200077974263	42.4912492367026	1.1985324410918e-07	1.06230580297863e-06
OCIAD2	-2.06132821769849	4.29765953943142	42.4767105156752	1.20270389729085e-07	1.06535627989393e-06
B9D1	2.05442499523805	3.42332481029861	42.4461213267703	1.21153062921111e-07	1.071932008476e-06
PLEKHG1	-3.91598308504336	4.26296482437883	42.4458957241801	1.21159598163132e-07	1.071932008476e-06
BSG	1.64408362080629	8.79048705542653	42.4384451631563	1.21375634532663e-07	1.073192921204e-06
KRT78	-15.1509857065863	6.2267301349942	47.0689901878038	1.22660076369249e-07	1.08389333827984e-06
NPR3	6.56321990668645	5.39055546373516	42.3839493510733	1.23700092829211e-07	1.09242223540279e-06
ENSSHAG00000012816	-3.13835528811213	4.14220172621275	42.3478707740407	1.24034653431921e-07	1.09471455308294e-06
STXBP1	2.17227856041241	4.45110932674434	42.3415219318152	1.24223327384322e-07	1.0957173010008e-06
ENSSHAG00000007167	-1.61239541630141	6.21577353407941	42.3342276404489	1.24440471684738e-07	1.09696981017742e-06
PKN1	2.35621080794261	3.77186505852722	42.3030773760023	1.25372300248231e-07	1.10451710260934e-06
EIF3A	-1.2411954981411	8.01990817002604	42.2850789984997	1.25914054525758e-07	1.10862084919603e-06
KMT5B	-1.33841077666052	4.28086616145928	42.2823660341813	1.25995929058951e-07	1.10867303942288e-06
OSTN	-11.3285724593232	3.25105430035165	43.3816502198831	1.26126922013634e-07	1.10915711298496e-06
ENSSHAG00000017283	-15.7070695608876	7.84861373033442	45.2506591209084	1.28403965707161e-07	1.12850156014036e-06
TMEM62	-1.72705417860658	4.00215110993889	42.1731542266511	1.29338889906084e-07	1.13603436513178e-06
EXOC6B	-2.50446557093309	3.31270326502883	42.1158187419142	1.31131241226988e-07	1.15108470200335e-06
ADIRF	-6.67941204381253	8.90010803332166	42.0819358586866	1.32982843452556e-07	1.1660442299139e-06
SLC40A1	-3.40604097635073	6.59234118989136	42.0617831341951	1.32995180353929e-07	1.1660442299139e-06
ESRRG	6.23205619360929	1.24394499436869	42.0506427742492	1.33200545039799e-07	1.16714379141116e-06
SERINC2	-4.19004866331586	6.29799012175646	42.0231605499894	1.34873251352098e-07	1.18025227777698e-06
ENSSHAG00000011013	-2.00359650032026	4.55955109136401	41.9972187398213	1.34922404853429e-07	1.18025227777698e-06
GNPDA2	2.25375155175902	3.26533865608129	41.9967041190484	1.34939104782147e-07	1.18025227777698e-06
GUCY1B1	3.41853989473512	2.99526656533027	41.9813628877697	1.35437944449796e-07	1.18390605573541e-06
ENSSHAG00000005820	4.77217716548246	3.39702866470772	41.9901937016804	1.3594595980368e-07	1.18763562011617e-06
BCKDHB	-1.27580969170459	6.09823358023525	41.8876186823554	1.3852870535891e-07	1.20947490480225e-06
CFL1	1.76103578970481	5.86085791537249	41.8759214851442	1.38919550981225e-07	1.21216234621872e-06
ADCK2	-1.2392327410813	4.04843413631499	41.8598543033209	1.39458310107074e-07	1.21613644620254e-06
ENSSHAG00000013214	-3.09594235184727	5.19136785211564	41.8557521392138	1.3959621519174e-07	1.21661226828001e-06
DHCR24	-4.80569741692109	5.65162028450456	41.8592460849576	1.40296525510129e-07	1.22198608555899e-06
ENSSHAG00000010388	-1.3457043943404	4.84964001625727	41.7721927407116	1.42436805261388e-07	1.23949351032071e-06
MAPK14	-0.994795644919631	6.09468044540991	41.7710412186417	1.42476374182638e-07	1.23949351032071e-06
SOX9	-4.40871312932517	4.66117959424775	41.7922725240923	1.42578156471595e-07	1.23964021928073e-06
ENSSHAG00000002671	-8.12951810732765	3.95766361137359	41.7739521385716	1.43209080825006e-07	1.24438462016872e-06
SLIT1	5.14548259280267	2.20012142149805	41.726745659624	1.44007302865379e-07	1.25057620894039e-06
ENSSHAG00000006614	7.68176220235043	6.06729983597841	41.7448322111419	1.44217990028686e-07	1.25166124758547e-06
AMOTL2	-1.96531864467331	6.28993608083849	41.7151463534063	1.44411053385964e-07	1.2525921315082e-06
THNSL1	1.52447894317313	5.0477786991052	41.6955208694633	1.45096901006597e-07	1.25779368224127e-06
EIF3B	-1.10752979234006	7.92745834008887	41.6812225455085	1.45598743723943e-07	1.26139493227426e-06
ST6GALNAC2	-12.2107254834775	2.48218880011253	44.6487073971406	1.45997583270073e-07	1.26410007151632e-06
CDK4	1.27082430263029	5.57713748521558	41.6593922443001	1.46368477183849e-07	1.26656018371655e-06
ENSSHAG00000006183	10.1772162367817	-1.03745800154082	44.584090208541	1.46926614075416e-07	1.26937101987826e-06
MYO19	-1.27284100092579	4.60435169166931	41.6429493532992	1.46951083886162e-07	1.26937101987826e-06
SEPT4	1.7355719449688	3.85090221853953	41.6428623408018	1.46954173420623e-07	1.26937101987826e-06
ICMT	-1.12930725235716	6.15378955357465	41.6381927322073	1.47120076739509e-07	1.27005256075893e-06
USP48	-1.48788110655391	4.93760405366058	41.6305473734265	1.47392129958434e-07	1.27164912123713e-06
MARCH9	2.01167671843185	3.59134779300328	41.6263278447702	1.47542505220521e-07	1.27219461973371e-06
ENSSHAG00000006411	7.10846252498341	0.916282943040981	41.6008577859435	1.48453647492947e-07	1.2792953636966e-06
BCL2	2.01586062143508	4.73453308434609	41.5380740131378	1.50725047239712e-07	1.29810279622732e-06
SLC25A33	3.18332675869365	1.86324256149441	41.5171171754352	1.51491360238237e-07	1.30393329997511e-06
ENSSHAG00000017153	-6.62971771796501	4.13808469208645	41.5103077855367	1.526219425203e-07	1.31289046370733e-06
CCDC124	-1.2365745257073	6.27455487519881	41.4816705887095	1.52796874617596e-07	1.31362118708343e-06
ENSSHAG00000000499	5.59525262589337	2.80742302477832	41.5021496783331	1.5292341537376e-07	1.31393526640738e-06
CIB3	-9.72966091487492	1.05864775874929	48.8043435342516	1.53356949649632e-07	1.31688514763843e-06
CDR2L	2.60623980924397	4.44589509940137	41.4475064263902	1.54066387818519e-07	1.32219937059068e-06
ENSSHAG00000000560	1.77787727800494	2.7529890908341	41.438401767366	1.54406583317521e-07	1.3243403661981e-06
CUX1	1.77842346377684	7.53361460287868	41.4214943410771	1.55040432080891e-07	1.32872459642499e-06
TPRG1	-5.00425134464959	6.47810432968681	41.4437536592096	1.55099788485285e-07	1.32872459642499e-06
ENSSHAG00000009868	-2.92059498617788	5.41051246618415	41.3791771458177	1.56638934476488e-07	1.3411232642157e-06
ENSSHAG00000010451	2.0603101267771	1.91423822011872	41.3660097964202	1.57139859578886e-07	1.34462348776821e-06
IRF1	5.19651333360306	6.28732945259067	41.3516196599944	1.58600222105179e-07	1.35632457076239e-06
RCC1	-1.24256496654618	6.45690960234708	41.3182374658272	1.58971489159876e-07	1.35870362924817e-06
CTNND1	-1.75649557177498	6.96944335384758	41.3064186975335	1.59428094891479e-07	1.36180885267748e-06
MAU2	-0.977725903024925	5.97947449646476	41.2748120303317	1.60655992752774e-07	1.37149484339473e-06
TET2	-2.19660217750643	5.01496288795493	41.2541636395459	1.61463551234789e-07	1.37758323841348e-06
CCDC3	5.44008174243673	6.67927250216609	41.2236992365729	1.63599031995846e-07	1.39498754034776e-06
MGLL	-6.67174983076406	8.93375738964185	41.2058086969489	1.64311284220794e-07	1.4002429229744e-06
DENND2D	-4.2996300268543	5.06162525449158	41.1996927072758	1.64555521363155e-07	1.40150612652237e-06
ENSSHAG00000009848	-1.3991362313815	6.86719321780608	41.1530752795925	1.65479356270651e-07	1.40855256142214e-06
ALOX15B	-9.36875666644375	-0.203704143459279	45.5066211304654	1.66720164062762e-07	1.41828726980664e-06
TMED3	1.63235243364828	5.60024147408339	41.1145789517349	1.67036220787846e-07	1.42014836986662e-06
RFC2	1.51272230329561	5.25320187701542	41.0970764424276	1.67749155821896e-07	1.42537961390456e-06
IGSF11	4.21313480601624	2.76727930075437	41.0889136766372	1.68082748745437e-07	1.42738334274921e-06
ENSSHAG00000005706	4.15253578915588	5.90527798238215	41.0737484957223	1.69671047698879e-07	1.44003369436526e-06
ENSSHAG00000014097	-11.0107885491339	2.92657756533384	43.8891236191835	1.71934603233061e-07	1.45839705868462e-06
ORC4	1.40095634456508	4.37338327304276	40.9844523740616	1.72414138065622e-07	1.46161532374097e-06
ATP6V0A4	-8.90996525698168	6.64336045114403	40.997130050534	1.72864904029023e-07	1.46458611086226e-06
ENSSHAG00000001499	2.10669566357086	6.56799276658313	40.9593183509521	1.73473761411224e-07	1.46889209343448e-06
SLC27A4	-2.73043226712577	6.70641975630931	40.9123303394916	1.75473186935375e-07	1.4849609176131e-06
CDK2AP1	2.88553734664114	5.94724501763772	40.889190797995	1.77472363729572e-07	1.50100901838023e-06
GPAM	-2.04214653646631	4.60492995623467	40.8013671319689	1.80291947193168e-07	1.52311664760516e-06
H2AFY2	3.66917860538527	3.92175238203573	40.8057744428596	1.80294942256591e-07	1.52311664760516e-06
SLC49A4	1.34664115542933	4.72269820844651	40.7457952653541	1.82757502592838e-07	1.54302719655885e-06
ENSSHAG00000007584	2.81339986069328	4.39813429472744	40.7429304530146	1.82885565441902e-07	1.54321588689069e-06
MMP16	5.72982862952958	1.88507184489893	40.7322830947046	1.83362353678983e-07	1.54634525650248e-06
CAMK1D	-3.99382877793923	5.08786936128059	40.7358583187326	1.84241358054607e-07	1.55286105362653e-06
ENSSHAG00000005696	-5.77280569066481	3.18642549847663	40.6745134411564	1.85972225870016e-07	1.56654503938286e-06
ENSSHAG00000016145	-1.63072925145804	5.3818880181869	40.670214387171	1.86168004767369e-07	1.56715608552701e-06
ENSSHAG00000003297	-11.9926018092499	4.18347998427701	47.802140857772	1.86259474475227e-07	1.56715608552701e-06
NHLRC3	1.60405471797924	4.09447550462719	40.6501425463564	1.87084956690263e-07	1.57319481438045e-06
TMEM237	1.20915589806328	5.07917885073408	40.6143739769283	1.88730815303621e-07	1.58612115244805e-06
ENSSHAG00000009862	-2.70670433467622	5.77816565909196	40.5976344264573	1.89506308892715e-07	1.59172215029681e-06
INTS7	-1.40451073823902	4.84343030412821	40.5819815968238	1.90234498312404e-07	1.59691961263052e-06
TTLL9	4.26626007417305	2.23317267042966	40.574251274247	1.90595210542782e-07	1.59902809396755e-06
ENSSHAG00000004683	2.75729479291427	1.75119222708793	40.5595812502965	1.9128172755101e-07	1.6038659728832e-06
RAB23	1.83431631432109	4.99301918418297	40.5539346221527	1.91546668871656e-07	1.60516548346064e-06
ENSSHAG00000009217	2.36718777921634	1.43821324791234	40.5468472504366	1.91879758041432e-07	1.60703425581688e-06
ENSSHAG00000002410	8.91971753471635	1.93297028218668	40.5554080822399	1.92557826523899e-07	1.61178850435544e-06
PIAS3	-2.27086897446363	5.91315160117809	40.5167009632616	1.93303399180609e-07	1.61710201790174e-06
GPC1	2.15449469876897	7.91667512889024	40.5034723791805	1.93931623661656e-07	1.62142831741859e-06
ENSSHAG00000003864	-5.26336893160901	5.1699922433976	40.5179589950785	1.94332834666617e-07	1.62385273066014e-06
SMPD4	-2.65862472417976	2.44748590130063	40.4874723117553	1.94694343696545e-07	1.62594280851383e-06
ENSSHAG00000002045	6.56372395070674	1.25524012178268	40.422273961407	1.97835196376287e-07	1.65122824282507e-06
ENSSHAG00000006600	2.6259476005433	2.19270205668957	40.4082163398279	1.98519381164828e-07	1.6559919578538e-06
ENSSHAG00000002191	-5.52553490891933	3.36834927736935	40.4065679221794	1.98814457613007e-07	1.65715777944785e-06
COL17A1	-3.048535909212	7.64271110482861	40.4007009553542	1.98886178215689e-07	1.65715777944785e-06
RGS2	3.88960090392441	6.64690581628256	40.4209933699211	1.99009457277847e-07	1.65723905153566e-06
ST18	9.36783170244802	-0.809161561281656	43.1704488849622	1.99568399055038e-07	1.66094611710686e-06
ENSSHAG00000016877	-14.6566189326077	7.06781996731756	43.1950626368979	1.99939118442735e-07	1.66308333391854e-06
ZC4H2	2.2821685315599	4.37902385903244	40.3637860087724	2.00698260105425e-07	1.66844715319988e-06
KREMEN2	-7.33336473905342	2.6829326387225	40.3622245191071	2.00992039431832e-07	1.6699384129914e-06
LRRC20	-2.91963542710547	3.36565240146177	40.3377905424116	2.01984767822352e-07	1.67723187751462e-06
CD53	5.23084509558492	4.74212771656653	40.3469974403343	2.02658037915201e-07	1.68186585417061e-06
EFNB2	-3.60039250346172	5.67135766671078	40.312744449004	2.04370801844117e-07	1.69511645756842e-06
RAD51AP1	2.34068214021092	3.29391676961956	40.2797236253526	2.04889992227019e-07	1.69845775498582e-06
ENSSHAG00000011280	1.9474188203862	1.48640137515494	40.2598087204975	2.05896502198169e-07	1.70514885345605e-06
ENSSHAG00000011457	2.30084121906288	1.3677512082375	40.2591324375366	2.05930773300658e-07	1.70514885345605e-06
G0S2	11.4452500085339	9.13959602886425	40.2641263390678	2.06828126925269e-07	1.71160827486116e-06
ATP2B2	3.62433596448483	2.30594588540835	40.2246393386305	2.07686736862586e-07	1.71771004484973e-06
ENSSHAG00000007702	-4.64514945194604	3.71116136242757	40.2224095840953	2.07800790464763e-07	1.71771004484973e-06
MEGF10	6.17930686524554	1.01149062858986	40.2170620860168	2.08074588189807e-07	1.71899990854262e-06
WSCD2	4.86253596150967	2.78411040477905	40.2138484995146	2.08655233512385e-07	1.72282188846934e-06
ENSSHAG00000000159	7.52668096170764	2.50473248102485	40.2034348511573	2.09007439636602e-07	1.72475443969198e-06
ENSSHAG00000000519	-2.72329823104473	4.27552468910284	40.1963506548996	2.09138631317018e-07	1.72486199998069e-06
ENSSHAG00000001939	-7.49585408406613	3.16218573190568	40.2152940924006	2.09327661488657e-07	1.72544618995563e-06
ENSSHAG00000003653	-4.21836834125848	6.40932495338323	40.2064981486042	2.09781267632648e-07	1.7282093368518e-06
DNAJC6	2.53888003543642	3.20225354056526	40.1783402669786	2.10068573559739e-07	1.72960013357308e-06
ZC2HC1A	1.39387495908303	3.77774394715388	40.168591246299	2.10573769200697e-07	1.73278234655681e-06
HMG20B	1.28586760744928	5.5238354402996	40.1034348544768	2.13983248516748e-07	1.75984645737886e-06
HMGN3	1.79724357322258	5.69060453209578	40.1011305091388	2.14104890066257e-07	1.75985539706488e-06
IL1RAP	2.09360314875663	3.64543002702684	40.0851699887861	2.14949416542712e-07	1.76580280399016e-06
SKIV2L	-0.946696208412983	6.32301586293145	40.071999967753	2.15648933136076e-07	1.77055293921285e-06
FOXF1	5.18346144515903	1.48842006898161	40.0524002465183	2.16694406802911e-07	1.77813656577229e-06
TRABD	-1.88218928957452	4.13859450392867	40.0240851331545	2.18214218598985e-07	1.78960177702696e-06
ATAD2B	-2.54649629735379	5.75525954815021	40.0206217750649	2.18400884174352e-07	1.7901269551809e-06
ENSSHAG00000014343	5.37405046754186	3.93678904415124	40.0179192778724	2.19759774407111e-07	1.80025431357744e-06
SLC22A5	1.47708752274431	4.662310571508	39.9835974079322	2.2040695125029e-07	1.80344442588523e-06
N4BP3	-4.52580177624739	4.78909610499093	40.0056422267955	2.20426524417634e-07	1.80344442588523e-06
ENSSHAG00000009057	-2.60888375240694	3.66956164813809	39.9815248912969	2.2051981779731e-07	1.80344442588523e-06
CMIP	-1.24791325733574	6.07281349743434	39.9724838363592	2.21012895165972e-07	1.80646486205647e-06
ENSSHAG00000006453	-4.97616162853411	3.26452160909859	39.9404223225233	2.22770845568409e-07	1.81981466346258e-06
RABL6	-0.776419713952349	6.84541103446999	39.9044177580561	2.2476258634634e-07	1.83505829725049e-06
RXRG	7.07629384784423	4.37630373052869	39.9227060402735	2.24986931459973e-07	1.83586317800598e-06
EPHX3	-2.94830050407347	6.66775614482872	39.8825827914951	2.2597961734763e-07	1.84293321454788e-06
EP300	-2.67193319644203	4.96474569105687	39.8196405130893	2.29526922523488e-07	1.87003733105335e-06
MAP4K5	-1.28631450913168	4.97441096032251	39.8190704682217	2.29559316156159e-07	1.87003733105335e-06
PRDM2	-1.35178954628614	5.8281422981806	39.8072827932992	2.30230249715967e-07	1.87445687972877e-06
ENSSHAG00000000827	1.70275683242339	7.36027367689932	39.778239292811	2.31892193836085e-07	1.88693547693376e-06
ENSSHAG00000005960	6.04201962137401	3.77304171874822	39.7951575502761	2.32195630948486e-07	1.8883519891844e-06
ENSSHAG00000015673	-3.01261500372662	3.62001512096859	39.7639436656424	2.32714868126584e-07	1.89152096041864e-06
ENSSHAG00000017660	2.16058781756649	2.93161899014119	39.756744876367	2.33130303382785e-07	1.89384316571057e-06
RIPK1	1.61652343367616	6.43489006917584	39.7527538868948	2.33360956479648e-07	1.89466253764733e-06
MIR449A	3.30243396812182	1.22658336114739	39.7483842040646	2.33613771580419e-07	1.8956608324241e-06
PTCH1	4.26042282933383	3.96108503042495	39.7547949070496	2.34527238029311e-07	1.90201590041771e-06
SUN3	9.35734126536059	0.901959968306742	42.4219183979399	2.35265393403053e-07	1.90694292776112e-06
GNAI1	-2.03031667479803	5.02288909205397	39.6594622954125	2.38821727715247e-07	1.93469455115826e-06
ENSSHAG00000001795	4.45629499346884	2.60839659537947	39.6510867739619	2.39318533128826e-07	1.93764389717948e-06
CTSC	1.39487837412894	6.91948792580658	39.6377121111021	2.401141303831e-07	1.94215688895851e-06
ENSSHAG00000000201	-15.6507268417934	7.46460905115707	42.3611350646556	2.40142018397734e-07	1.94215688895851e-06
ENSSHAG00000013537	5.08121755512091	3.70659315507281	39.6474826186442	2.40847188115875e-07	1.94678142420572e-06
ATP8B1	-6.20993498864527	4.23250733306668	39.6276897460329	2.42032340559637e-07	1.95527842141095e-06
ENSSHAG00000004225	6.44130010849736	-0.27515584747771	39.600611264523	2.42335723344369e-07	1.95664650961344e-06
ITGB1BP1	0.991057027551663	5.34883869653591	39.5726352456109	2.44025252840105e-07	1.96919880650075e-06
OMG	3.57778966551073	3.06413570898205	39.5146477327069	2.47566919761257e-07	1.99622985794046e-06
ENSSHAG00000003870	-11.7197984608257	7.88966129747587	39.5352657031043	2.47648463675173e-07	1.99622985794046e-06
ENSSHAG00000007308	4.45707687414985	3.68896854030184	39.5320101990553	2.47848771852389e-07	1.99674192687703e-06
LRRC9	6.4888087669299	1.10042356759903	39.4630880599287	2.50761532013697e-07	2.01882649930859e-06
ENSSHAG00000008645	2.88035241142629	2.75351233131287	39.4614033876627	2.50866644043416e-07	2.01882649930859e-06
ENSSHAG00000008242	-8.38033699497359	4.56528636884431	39.4465542503644	2.53168374219728e-07	2.03622695694743e-06
PGM1	1.59246112172961	5.38342818092315	39.3732346217039	2.56433140592021e-07	2.06134966209379e-06
ENSSHAG00000008788	-2.15074387616679	6.08244605664728	39.3653312526869	2.56938438082636e-07	2.06427480414437e-06
RTKN	1.45955608379724	5.63006297007853	39.3315730781877	2.59108598366772e-07	2.08056508193517e-06
DOK3	3.72597101862374	1.52801646064312	39.3238929676018	2.59605011663524e-07	2.08340514582964e-06
MAP4K4	-1.72919531465165	6.39519667751236	39.3148562317309	2.60190396696037e-07	2.0869557203125e-06
DNAJA1	2.01253737975332	6.28136051809653	39.3044602325421	2.60865554819891e-07	2.09122205890213e-06
PLOD2	3.45612281902563	5.51114074976038	39.3208095541392	2.61215957112788e-07	2.09288174639543e-06
CNTF	7.5583327675993	1.87945509506574	39.3156489635843	2.6155194076775e-07	2.09442415322415e-06
RF00100	3.46310235874588	3.84900470220109	39.2829711068573	2.62267008542089e-07	2.09899878875955e-06
AGBL3	2.7673816878889	1.12387029209229	39.2763175319848	2.62702541957892e-07	2.10133244246647e-06
EDNRB	3.1714118143209	5.34443378151737	39.2434044613592	2.66303616814219e-07	2.12897053573601e-06
ENSSHAG00000000100	-1.35604978704901	3.74115009738686	39.2189505016802	2.66489494379544e-07	2.12929044277645e-06
VAMP4	1.4603281497337	3.32354343655966	39.2093108783769	2.67131460886265e-07	2.13325222429852e-06
GALNT16	3.07726438476239	2.96242941500686	39.2070272868796	2.67283779204183e-07	2.13330159038965e-06
TMEM8A	4.04002134581031	3.53429229173408	39.2237516783787	2.67611912995532e-07	2.13468263570758e-06
MARK4	-2.07155161030137	4.39209985115106	39.2000569730653	2.67749274282818e-07	2.13468263570758e-06
CPSF1	-1.21644226231949	6.40199624260953	39.1889647087307	2.68491807167515e-07	2.13943417086866e-06
ENSSHAG00000017511	1.55011525617736	3.87079565960652	39.176949303177	2.69298587260272e-07	2.1446921859386e-06
HID1	1.83478634507261	5.80371464560624	39.1701804381492	2.69754211318111e-07	2.14714938758004e-06
ENSSHAG00000015994	1.56241189136217	3.6961447323606	39.1429704344697	2.71593982251629e-07	2.16061523319307e-06
ENSSHAG00000013280	-2.22844268575691	5.42668985585132	39.1320942182078	2.72333061598792e-07	2.16472581582101e-06
THBS1	4.65086829994417	8.06587995945039	39.1525739618564	2.7240726973991e-07	2.16472581582101e-06
ROR1	-2.90233572391706	2.98436216886123	39.1196927692994	2.73178374884884e-07	2.16967242468419e-06
EMC2	1.27722777464734	6.11849075288251	39.109899875172	2.73847837677701e-07	2.17380681588857e-06
ENSSHAG00000012610	2.91330432657665	2.58131896139625	39.0882937813048	2.75331002605838e-07	2.18439237828262e-06
[truncated: 12,757 more rows]

## Sheet: TKN.DFTD-vs-Lip
Gene	logFC	logCPM	F	PValue	FDR
[truncated: 14,597 more rows]

[truncated: 18 more sheets: WPP.DFTD-vs-Lip, Lip_all.BR-vs-WPP, Lip_all.Inf-vs-Uninf, Lip_all.Male-vs-Female, Lip_all.TKN-vs-BR, Lip_all.WPP-vs-TKN, Lip_Female.Inf-vs-Uninf, Lip_Inf.Male-vs-Female, Lip_Male.Inf-vs-Uninf, Lip_Male-vs-Female.Inf-vs-Uninf, Lip_Uninf.Male-vs-Female, Tumor_All.BR-vs-WPP, Tumor_All.Male-vs-Female, Tumor_All.TKN-vs-BR, Tumor_All.WPP-vs-TKN, Tumor_BR.Male-vs-Female, Tumor_TKN.Male-vs-Female, Tumor_WPP.Male-vs-Female]
